# Supplementary material for: Prediction of Enhancer RNAs in Chicken Genome
Source: Int J Mol Sci. 2025 Nov 13;26(22):10986. doi: 10.3390/ijms262210986 (PMC12652509; doi:10.3390/ijms262210986)
Supplement: Supplementary file 1 [file ijms-26-10986-s001.zip]

Archive with 4 entries (4 files):
- Scripts S4.zip
- Table S1 - Enhancers predicted with Andersson's method.xlsx
- Table S2 - Enhancers predicted with eHMM.xlsx
- Table S3 - IsoSeq and CpG validated enhancers.xlsx
