# Supplementary material for: Prediction of Enhancer RNAs in Chicken Genome
Source: Int J Mol Sci. 2025 Nov 13;26(22):10986. doi: 10.3390/ijms262210986 (PMC12652509; doi:10.3390/ijms262210986)
Supplement: Supplementary file 1 [file ijms-26-10986-s001.zip › Table S1 - Enhancers predicted with Andersson's method.xlsx]

## Sheet: Enhancers predicted with Anders
chrom	start	end	num	list	sort_eRNAdb.bed	sort_enchAtlas2.bed	sort_Ench_gal7.bed
chr1	846	1341	1	3	0	0	1
chr1	2035	2315	1	2	0	1	0
chr1	3558	3788	1	2	0	1	0
chr1	3864	4193	1	3	0	0	1
chr1	4193	4429	2	2,3	0	1	1
chr1	4429	4794	1	2	0	1	0
chr1	8083	8537	1	2	0	1	0
chr1	9033	9447	1	2	0	1	0
chr1	10132	10344	1	2	0	1	0
chr1	10499	11091	1	2	0	1	0
chr1	11479	11906	1	3	0	0	1
chr1	14447	14947	1	3	0	0	1
chr1	17948	18389	1	3	0	0	1
chr1	19804	20211	1	3	0	0	1
chr1	23022	23440	1	3	0	0	1
chr1	26845	27703	1	3	0	0	1
chr1	28506	28925	1	3	0	0	1
chr1	30142	30433	1	2	0	1	0
chr1	30673	31147	1	2	0	1	0
chr1	37171	37571	1	3	0	0	1
chr1	38344	38800	1	3	0	0	1
chr1	39438	39912	1	3	0	0	1
chr1	40166	40928	1	3	0	0	1
chr1	41832	42366	1	3	0	0	1
chr1	42379	42888	1	3	0	0	1
chr1	42974	43410	1	3	0	0	1
chr1	46610	47065	1	3	0	0	1
chr1	47305	47684	1	3	0	0	1
chr1	47684	47737	2	2,3	0	1	1
chr1	47737	47740	1	2	0	1	0
chr1	47740	47915	2	2,3	0	1	1
chr1	47915	48140	1	3	0	0	1
chr1	56009	56472	1	3	0	0	1
chr1	56843	57760	1	3	0	0	1
chr1	65260	65674	1	3	0	0	1
chr1	71443	71845	1	3	0	0	1
chr1	77230	77671	1	3	0	0	1
chr1	78234	78662	1	3	0	0	1
chr1	79317	79717	1	3	0	0	1
chr1	119452	120152	1	2	0	1	0
chr1	137009	137413	1	3	0	0	1
chr1	138179	139018	1	3	0	0	1
chr1	139410	139824	1	3	0	0	1
chr1	140825	141307	1	3	0	0	1
chr1	141459	141709	1	2	0	1	0
chr1	141709	141815	2	2,3	0	1	1
chr1	141815	142165	1	3	0	0	1
chr1	142204	142614	1	3	0	0	1
chr1	144755	145262	1	3	0	0	1
chr1	145385	145813	1	3	0	0	1
chr1	147602	148059	1	3	0	0	1
chr1	150675	151083	1	3	0	0	1
chr1	153523	154090	1	3	0	0	1
chr1	154100	154176	1	2	0	1	0
chr1	154176	154572	2	2,3	0	1	1
chr1	154572	154662	1	3	0	0	1
chr1	155535	155951	1	3	0	0	1
chr1	159667	160095	1	3	0	0	1
chr1	160945	161384	1	3	0	0	1
chr1	169097	169503	1	3	0	0	1
chr1	169903	170309	1	2	0	1	0
chr1	170601	171483	1	3	0	0	1
chr1	171694	172199	1	3	0	0	1
chr1	174158	174597	1	3	0	0	1
chr1	182557	183058	1	3	0	0	1
chr1	184151	184609	1	3	0	0	1
chr1	185445	185887	1	3	0	0	1
chr1	186175	186990	1	3	0	0	1
chr1	187125	187545	1	3	0	0	1
chr1	193564	194081	1	3	0	0	1
chr1	201869	202324	1	3	0	0	1
chr1	202970	203384	1	3	0	0	1
chr1	219844	220275	1	3	0	0	1
chr1	230276	230702	1	3	0	0	1
chr1	235494	235902	1	3	0	0	1
chr1	237634	238042	1	3	0	0	1
chr1	244368	244833	1	3	0	0	1
chr1	248781	249188	1	3	0	0	1
chr1	254071	254507	1	3	0	0	1
chr1	259056	259495	1	3	0	0	1
chr1	262743	262953	1	2	0	1	0
chr1	263335	263768	1	3	0	0	1
chr1	265822	266120	1	2	0	1	0
chr1	266946	267370	1	3	0	0	1
chr1	268813	269076	1	2	0	1	0
chr1	269133	269605	1	2	0	1	0
chr1	271226	271672	1	2	0	1	0
chr1	273248	273770	1	3	0	0	1
chr1	277665	278112	1	3	0	0	1
chr1	280360	280784	1	3	0	0	1
chr1	280894	281333	1	3	0	0	1
chr1	283381	283787	1	3	0	0	1
chr1	284411	284976	1	3	0	0	1
chr1	289697	291310	1	3	0	0	1
chr1	298189	298610	1	3	0	0	1
chr1	302123	302524	1	3	0	0	1
chr1	304891	305339	1	3	0	0	1
chr1	310523	310953	1	3	0	0	1
chr1	311847	312252	1	3	0	0	1
chr1	312313	312717	1	3	0	0	1
chr1	313258	313673	1	3	0	0	1
chr1	316209	317180	1	3	0	0	1
chr1	318331	318558	1	2	0	1	0
chr1	322886	323473	1	3	0	0	1
chr1	325104	325553	1	3	0	0	1
chr1	325613	326126	1	3	0	0	1
chr1	330785	331227	1	3	0	0	1
chr1	336315	336829	1	3	0	0	1
chr1	337215	337720	1	3	0	0	1
chr1	338726	339185	1	3	0	0	1
chr1	340985	341553	1	3	0	0	1
chr1	341555	342007	1	3	0	0	1
chr1	347707	347895	1	2	0	1	0
chr1	348053	348441	1	2	0	1	0
chr1	350302	350458	1	2	0	1	0
chr1	357339	357761	1	3	0	0	1
chr1	358628	359109	1	3	0	0	1
chr1	360164	360657	1	3	0	0	1
chr1	360659	361127	1	3	0	0	1
chr1	362395	362818	1	3	0	0	1
chr1	364452	364853	1	3	0	0	1
chr1	367539	368083	1	3	0	0	1
chr1	373824	374301	1	3	0	0	1
chr1	381291	381731	1	3	0	0	1
chr1	383641	384048	1	3	0	0	1
chr1	386227	386676	1	3	0	0	1
chr1	391224	391641	1	3	0	0	1
chr1	392565	393075	1	3	0	0	1
chr1	400945	401376	1	3	0	0	1
chr1	405272	405572	1	2	0	1	0
chr1	405572	405618	2	2,3	0	1	1
chr1	405618	406003	1	3	0	0	1
chr1	414499	414931	1	3	0	0	1
chr1	415716	415799	1	3	0	0	1
chr1	415799	416133	2	2,3	0	1	1
chr1	416133	416148	1	3	0	0	1
chr1	416359	416621	1	2	0	1	0
chr1	417607	418048	1	3	0	0	1
chr1	420620	421058	1	3	0	0	1
chr1	425137	425545	1	3	0	0	1
chr1	426166	426567	1	3	0	0	1
chr1	426751	427238	1	3	0	0	1
chr1	432475	432877	1	3	0	0	1
chr1	435090	435420	1	2	0	1	0
chr1	437417	437595	1	2	0	1	0
chr1	443530	443937	1	3	0	0	1
chr1	444789	445314	1	3	0	0	1
chr1	446229	446645	1	3	0	0	1
chr1	448545	448977	1	2	0	1	0
chr1	448977	449387	2	2,3	0	1	1
chr1	449387	449417	1	3	0	0	1
chr1	450513	451169	1	2	0	1	0
chr1	452729	452759	1	2	0	1	0
chr1	452759	453220	2	2,3	0	1	1
chr1	453220	453713	1	2	0	1	0
chr1	454231	454742	1	3	0	0	1
chr1	458979	459419	1	3	0	0	1
chr1	462180	462614	1	3	0	0	1
chr1	467635	467979	1	2	0	1	0
chr1	469377	469855	1	3	0	0	1
chr1	469857	470258	1	3	0	0	1
chr1	470936	471387	1	3	0	0	1
chr1	472418	472998	1	2	0	1	0
chr1	473236	473717	1	3	0	0	1
chr1	474201	474613	1	3	0	0	1
chr1	475213	475636	1	3	0	0	1
chr1	476441	477601	1	2	0	1	0
chr1	485261	485668	1	3	0	0	1
chr1	486427	486617	1	2	0	1	0
chr1	490846	491340	1	3	0	0	1
chr1	496662	497151	1	3	0	0	1
chr1	500150	500550	1	3	0	0	1
chr1	501372	501586	1	2	0	1	0
chr1	505707	506121	1	2	0	1	0
chr1	507125	507285	1	2	0	1	0
chr1	507575	508114	1	3	0	0	1
chr1	512718	513219	1	3	0	0	1
chr1	513263	513680	1	3	0	0	1
chr1	517310	517543	1	2	0	1	0
chr1	518541	519012	1	3	0	0	1
chr1	521823	522096	1	2	0	1	0
chr1	523909	524351	1	3	0	0	1
chr1	527696	528140	1	3	0	0	1
chr1	530706	531145	1	3	0	0	1
chr1	533404	534107	1	2	0	1	0
chr1	542694	543111	1	3	0	0	1
chr1	545085	545281	1	2	0	1	0
chr1	550212	550630	1	3	0	0	1
chr1	551022	551442	1	3	0	0	1
chr1	551816	552209	1	2	0	1	0
chr1	553199	553449	1	2	0	1	0
chr1	559966	560379	1	3	0	0	1
chr1	561155	561556	1	3	0	0	1
chr1	561568	562051	1	3	0	0	1
chr1	562951	563130	1	2	0	1	0
chr1	563130	563524	2	2,3	0	1	1
chr1	563524	563574	1	3	0	0	1
chr1	564188	564588	1	3	0	0	1
chr1	568446	568946	1	3	0	0	1
chr1	572317	572776	1	3	0	0	1
chr1	573486	573901	1	3	0	0	1
chr1	574553	575018	1	3	0	0	1
chr1	577570	577886	1	2	0	1	0
chr1	578274	578678	1	3	0	0	1
chr1	579531	580360	1	3	0	0	1
chr1	582498	582942	1	3	0	0	1
chr1	584833	585150	1	3	0	0	1
chr1	585150	585270	2	2,3	0	1	1
chr1	585270	585874	1	2	0	1	0
chr1	588035	588430	1	2	0	1	0
chr1	588430	588647	2	2,3	0	1	1
chr1	588647	588880	1	3	0	0	1
chr1	589278	590207	1	2	0	1	0
chr1	591056	591080	1	3	0	0	1
chr1	591080	591486	2	2,3	0	1	1
chr1	591831	591890	1	2	0	1	0
chr1	591890	592290	2	2,3	0	1	1
chr1	592290	592956	1	2	0	1	0
chr1	593283	593559	1	2	0	1	0
chr1	594164	594614	1	3	0	0	1
chr1	596871	597392	1	3	0	0	1
chr1	598875	599289	1	3	0	0	1
chr1	599331	599830	1	3	0	0	1
chr1	601913	602432	1	3	0	0	1
chr1	604653	605135	1	3	0	0	1
chr1	606886	607314	1	3	0	0	1
chr1	607389	607862	1	3	0	0	1
chr1	608655	608709	1	2	0	1	0
chr1	608709	609104	2	2,3	0	1	1
chr1	609104	609122	1	3	0	0	1
chr1	613122	613561	1	3	0	0	1
chr1	614500	614951	1	3	0	0	1
chr1	615199	615717	1	3	0	0	1
chr1	615726	616134	1	3	0	0	1
chr1	617396	617857	1	3	0	0	1
chr1	618439	619037	1	2	0	1	0
chr1	619612	620259	1	2	0	1	0
chr1	620616	621035	1	3	0	0	1
chr1	626106	626582	1	3	0	0	1
chr1	628177	628660	1	3	0	0	1
chr1	628995	629877	1	3	0	0	1
chr1	630889	631319	1	3	0	0	1
chr1	634323	634839	1	3	0	0	1
chr1	638419	638825	1	3	0	0	1
chr1	640937	641453	1	3	0	0	1
chr1	643803	644282	1	3	0	0	1
chr1	646921	647330	1	3	0	0	1
chr1	647430	647879	1	3	0	0	1
chr1	647988	648439	1	3	0	0	1
chr1	650493	651085	1	2	0	1	0
chr1	651633	652086	1	3	0	0	1
chr1	656992	657393	1	3	0	0	1
chr1	658466	658881	1	3	0	0	1
chr1	661174	661630	1	3	0	0	1
chr1	664657	665179	1	2	0	1	0
chr1	666141	666541	1	3	0	0	1
chr1	667841	668313	1	3	0	0	1
chr1	669783	670070	1	3	0	0	1
chr1	670070	670228	2	2,3	0	1	1
chr1	670228	670500	1	2	0	1	0
chr1	675683	676109	1	3	0	0	1
chr1	679215	679556	1	2	0	1	0
chr1	680645	681048	1	3	0	0	1
chr1	683445	683784	1	2	0	1	0
chr1	684544	684782	1	2	0	1	0
chr1	687774	688361	1	3	0	0	1
chr1	693035	693496	1	3	0	0	1
chr1	696237	696705	1	3	0	0	1
chr1	702673	703094	1	3	0	0	1
chr1	704712	705207	1	3	0	0	1
chr1	705322	705723	1	3	0	0	1
chr1	705756	706186	1	3	0	0	1
chr1	707051	707498	1	3	0	0	1
chr1	710462	710876	1	3	0	0	1
chr1	711164	711720	1	2	0	1	0
chr1	712216	712643	1	3	0	0	1
chr1	715709	716129	1	3	0	0	1
chr1	716657	717152	1	3	0	0	1
chr1	719718	720170	1	3	0	0	1
chr1	720708	721124	1	3	0	0	1
chr1	721290	721377	1	3	0	0	1
chr1	721377	721638	2	2,3	0	1	1
chr1	721638	721693	1	3	0	0	1
chr1	721879	722381	1	3	0	0	1
chr1	724681	725174	1	3	0	0	1
chr1	727313	727812	1	3	0	0	1
chr1	728017	728328	1	2	0	1	0
chr1	728880	729287	1	3	0	0	1
chr1	729815	730290	1	3	0	0	1
chr1	730507	730827	1	3	0	0	1
chr1	730827	730939	2	2,3	0	1	1
chr1	730939	731544	1	2	0	1	0
chr1	735184	735676	1	3	0	0	1
chr1	736431	736868	1	3	0	0	1
chr1	738871	739280	1	3	0	0	1
chr1	739760	740222	1	3	0	0	1
chr1	744097	744531	1	2	0	1	0
chr1	744916	745386	1	3	0	0	1
chr1	745799	745837	1	2	0	1	0
chr1	745837	745975	2	2,3	0	1	1
chr1	745975	746284	1	3	0	0	1
chr1	746919	747395	1	3	0	0	1
chr1	747542	748000	1	3	0	0	1
chr1	748210	748662	1	3	0	0	1
chr1	749651	750068	1	3	0	0	1
chr1	750088	750425	1	2	0	1	0
chr1	750961	751441	1	3	0	0	1
chr1	751893	752191	1	2	0	1	0
chr1	753943	754331	1	2	0	1	0
chr1	759805	760212	1	3	0	0	1
chr1	761371	761850	1	3	0	0	1
chr1	764269	764763	1	3	0	0	1
chr1	767942	768344	1	3	0	0	1
chr1	768998	769449	1	3	0	0	1
chr1	770728	771168	1	3	0	0	1
chr1	774475	774672	1	2	0	1	0
chr1	774796	775031	1	2	0	1	0
chr1	775031	775048	2	2,3	0	1	1
chr1	775048	775576	1	3	0	0	1
chr1	775943	776431	1	2	0	1	0
chr1	779789	780254	1	3	0	0	1
chr1	780276	780722	1	3	0	0	1
chr1	786937	787420	1	3	0	0	1
chr1	790057	790471	1	3	0	0	1
chr1	792323	792736	1	3	0	0	1
chr1	794666	795160	1	3	0	0	1
chr1	800540	800977	1	3	0	0	1
chr1	803086	803587	1	3	0	0	1
chr1	804121	804576	1	3	0	0	1
chr1	804848	805274	1	3	0	0	1
chr1	808465	808884	1	3	0	0	1
chr1	809553	810076	1	3	0	0	1
chr1	815327	815733	1	3	0	0	1
chr1	815977	816211	1	2	0	1	0
chr1	816288	816728	1	3	0	0	1
chr1	823287	823678	1	2	0	1	0
chr1	823777	824021	1	2	0	1	0
chr1	824891	825390	1	3	0	0	1
chr1	827988	828448	1	3	0	0	1
chr1	828710	828915	1	2	0	1	0
chr1	830682	831166	1	3	0	0	1
chr1	831922	832452	1	3	0	0	1
chr1	835098	835511	1	3	0	0	1
chr1	836503	837151	1	2	0	1	0
chr1	837193	838082	1	3	0	0	1
chr1	838667	839077	1	2	0	1	0
chr1	839143	839548	1	3	0	0	1
chr1	839858	840379	1	3	0	0	1
chr1	845242	845944	1	2	0	1	0
chr1	845944	846366	2	2,3	0	1	1
chr1	846366	846410	1	3	0	0	1
chr1	846834	847285	1	3	0	0	1
chr1	847285	847467	2	2,3	0	1	1
chr1	847467	847676	1	3	0	0	1
chr1	847697	848108	1	3	0	0	1
chr1	864980	865562	1	2	0	1	0
chr1	871826	872241	1	3	0	0	1
chr1	873847	874122	1	2	0	1	0
chr1	877024	877871	1	3	0	0	1
chr1	881729	882210	1	2	0	1	0
chr1	883419	883951	1	3	0	0	1
chr1	884942	886218	1	3	0	0	1
chr1	889967	890395	1	3	0	0	1
chr1	892068	892614	1	3	0	0	1
chr1	895715	896309	1	2	0	1	0
chr1	900828	901242	1	3	0	0	1
chr1	915058	915529	1	3	0	0	1
chr1	954187	954613	1	2	0	1	0
chr1	954966	955450	1	3	0	0	1
chr1	961991	962412	1	3	0	0	1
chr1	965610	966022	1	3	0	0	1
chr1	986379	986871	1	3	0	0	1
chr1	989289	989701	1	3	0	0	1
chr1	990958	991109	1	2	0	1	0
chr1	993992	994519	1	3	0	0	1
chr1	995004	995448	1	3	0	0	1
chr1	996863	997302	1	3	0	0	1
chr1	997928	998198	1	2	0	1	0
chr1	1001948	1002373	1	3	0	0	1
chr1	1005781	1006251	1	3	0	0	1
chr1	1007025	1007456	1	2	0	1	0
chr1	1011617	1012066	1	3	0	0	1
chr1	1013123	1013750	1	2	0	1	0
chr1	1017658	1017948	1	2	0	1	0
chr1	1022181	1022615	1	3	0	0	1
chr1	1029508	1029827	1	2	0	1	0
chr1	1031854	1032062	1	2	0	1	0
chr1	1038736	1039412	1	2	0	1	0
chr1	1041149	1041725	1	2	0	1	0
chr1	1042417	1043245	1	2	0	1	0
chr1	1043674	1044091	1	3	0	0	1
chr1	1047587	1048113	1	3	0	0	1
chr1	1048113	1048120	2	2,3	0	1	1
chr1	1048120	1048267	1	2	0	1	0
chr1	1048679	1049165	1	3	0	0	1
chr1	1049350	1049730	1	2	0	1	0
chr1	1050763	1051113	1	2	0	1	0
chr1	1054074	1054660	1	2	0	1	0
chr1	1054919	1055454	1	3	0	0	1
chr1	1056754	1057070	1	2	0	1	0
chr1	1058923	1059371	1	3	0	0	1
chr1	1060498	1060806	1	2	0	1	0
chr1	1060806	1061331	2	2,3	0	1	1
chr1	1061331	1061810	1	2	0	1	0
chr1	1063733	1063979	1	2	0	1	0
chr1	1069986	1070284	1	2	0	1	0
chr1	1070289	1070729	1	3	0	0	1
chr1	1071014	1071499	1	3	0	0	1
chr1	1071637	1071910	1	2	0	1	0
chr1	1074881	1075841	1	2	0	1	0
chr1	1076996	1077434	1	2	0	1	0
chr1	1078017	1078438	1	3	0	0	1
chr1	1080636	1081263	1	2	0	1	0
chr1	1081788	1081860	1	2	0	1	0
chr1	1081860	1082021	2	2,3	0	1	1
chr1	1082021	1082318	1	3	0	0	1
chr1	1083459	1083880	1	2	0	1	0
chr1	1091072	1091252	1	2	0	1	0
chr1	1091401	1091910	1	3	0	0	1
chr1	1092895	1093388	1	3	0	0	1
chr1	1093773	1094253	1	3	0	0	1
chr1	1094581	1095011	1	3	0	0	1
chr1	1095508	1095940	1	2	0	1	0
chr1	1096252	1096662	1	2	0	1	0
chr1	1096921	1097904	1	2	0	1	0
chr1	1102155	1102585	1	3	0	0	1
chr1	1102692	1102881	1	2	0	1	0
chr1	1102955	1103078	1	3	0	0	1
chr1	1103078	1103393	2	2,3	0	1	1
chr1	1103393	1103866	1	2	0	1	0
chr1	1104538	1105048	1	2	0	1	0
chr1	1105636	1106075	1	2	0	1	0
chr1	1106416	1106880	1	3	0	0	1
chr1	1107532	1107761	1	2	0	1	0
chr1	1108109	1108364	1	2	0	1	0
chr1	1112170	1112519	1	2	0	1	0
chr1	1112690	1113080	1	3	0	0	1
chr1	1113080	1113187	2	2,3	0	1	1
chr1	1113187	1113614	1	2	0	1	0
chr1	1116809	1117128	1	2	0	1	0
chr1	1117128	1117189	2	2,3	0	1	1
chr1	1117189	1117557	1	3	0	0	1
chr1	1118572	1119013	1	3	0	0	1
chr1	1123010	1123451	1	3	0	0	1
chr1	1125123	1125974	1	2	0	1	0
chr1	1126629	1127374	1	2	0	1	0
chr1	1127957	1128346	1	2	0	1	0
chr1	1128614	1128870	1	2	0	1	0
chr1	1129803	1130077	1	2	0	1	0
chr1	1130077	1130113	2	2,3	0	1	1
chr1	1130113	1130541	1	3	0	0	1
chr1	1130961	1131374	1	3	0	0	1
chr1	1136025	1136080	1	2	0	1	0
chr1	1136080	1136334	2	2,3	0	1	1
chr1	1136334	1136484	1	3	0	0	1
chr1	1136712	1137204	1	2	0	1	0
chr1	1148136	1148548	1	3	0	0	1
chr1	1149029	1149501	1	3	0	0	1
chr1	1149619	1149819	1	2	0	1	0
chr1	1151438	1151847	1	3	0	0	1
chr1	1157365	1157688	1	3	0	0	1
chr1	1157688	1157879	2	2,3	0	1	1
chr1	1157879	1158279	1	2	0	1	0
chr1	1158279	1158397	2	2,3	0	1	1
chr1	1158397	1158698	1	3	0	0	1
chr1	1160544	1161020	1	3	0	0	1
chr1	1161702	1162119	1	3	0	0	1
chr1	1163090	1163611	1	3	0	0	1
chr1	1164412	1164655	1	2	0	1	0
chr1	1164833	1165091	1	2	0	1	0
chr1	1165886	1166289	1	3	0	0	1
chr1	1172204	1172607	1	3	0	0	1
chr1	1177927	1178327	1	3	0	0	1
chr1	1180894	1181357	1	3	0	0	1
chr1	1184015	1184430	1	3	0	0	1
chr1	1192749	1193169	1	3	0	0	1
chr1	1193431	1193913	1	3	0	0	1
chr1	1197395	1197852	1	3	0	0	1
chr1	1198665	1199141	1	3	0	0	1
chr1	1201945	1202469	1	3	0	0	1
chr1	1210443	1210861	1	3	0	0	1
chr1	1213150	1213607	1	3	0	0	1
chr1	1217941	1218365	1	3	0	0	1
chr1	1227696	1228116	1	3	0	0	1
chr1	1228908	1229741	1	3	0	0	1
chr1	1230962	1231396	1	3	0	0	1
chr1	1231826	1232305	1	3	0	0	1
chr1	1233245	1233656	1	3	0	0	1
chr1	1238225	1238654	1	3	0	0	1
chr1	1250208	1250400	1	2	0	1	0
chr1	1259403	1259888	1	3	0	0	1
chr1	1261508	1261953	1	3	0	0	1
chr1	1265984	1266401	1	3	0	0	1
chr1	1268448	1268556	1	3	0	0	1
chr1	1268556	1268763	2	2,3	0	1	1
chr1	1268763	1268850	1	3	0	0	1
chr1	1268890	1269188	1	2	0	1	0
chr1	1269228	1269653	1	3	0	0	1
chr1	1270863	1271397	1	3	0	0	1
chr1	1271853	1272291	1	2	0	1	0
chr1	1275685	1276139	1	3	0	0	1
chr1	1278569	1278846	1	3	0	0	1
chr1	1278846	1279010	2	2,3	0	1	1
chr1	1279010	1279148	1	2	0	1	0
chr1	1280525	1280967	1	3	0	0	1
chr1	1281087	1281600	1	3	0	0	1
chr1	1284200	1284667	1	3	0	0	1
chr1	1285133	1285589	1	3	0	0	1
chr1	1288233	1288288	1	3	0	0	1
chr1	1288288	1288594	2	2,3	0	1	1
chr1	1288594	1288669	1	3	0	0	1
chr1	1288886	1289121	1	2	0	1	0
chr1	1290180	1290581	1	3	0	0	1
chr1	1291317	1292070	1	2	0	1	0
chr1	1292070	1292293	2	2,3	0	1	1
chr1	1292293	1292525	1	3	0	0	1
chr1	1293260	1293670	1	3	0	0	1
chr1	1293702	1294048	1	2	0	1	0
chr1	1294519	1294809	1	2	0	1	0
chr1	1295698	1296196	1	3	0	0	1
chr1	1299917	1300370	1	3	0	0	1
chr1	1306480	1306907	1	3	0	0	1
chr1	1311196	1311427	1	2	0	1	0
chr1	1311838	1312251	1	3	0	0	1
chr1	1312384	1312852	1	3	0	0	1
chr1	1313701	1314160	1	3	0	0	1
chr1	1314450	1314880	1	3	0	0	1
chr1	1314891	1315314	1	3	0	0	1
chr1	1315939	1316430	1	3	0	0	1
chr1	1318083	1318560	1	3	0	0	1
chr1	1322916	1323324	1	3	0	0	1
chr1	1323559	1324039	1	3	0	0	1
chr1	1324798	1325199	1	3	0	0	1
chr1	1327060	1327472	1	3	0	0	1
chr1	1331625	1332029	1	3	0	0	1
chr1	1338506	1338913	1	3	0	0	1
chr1	1343659	1344108	1	3	0	0	1
chr1	1351111	1351978	1	3	0	0	1
chr1	1353752	1354191	1	3	0	0	1
chr1	1354495	1354953	1	3	0	0	1
chr1	1355601	1356055	1	3	0	0	1
chr1	1356219	1356649	1	3	0	0	1
chr1	1358296	1358806	1	3	0	0	1
chr1	1360927	1361331	1	3	0	0	1
chr1	1361443	1361921	1	3	0	0	1
chr1	1366500	1366816	1	3	0	0	1
chr1	1366816	1366999	2	2,3	0	1	1
chr1	1366999	1367094	1	2	0	1	0
chr1	1367189	1367618	1	3	0	0	1
chr1	1367828	1368266	1	3	0	0	1
chr1	1368755	1369275	1	3	0	0	1
chr1	1372720	1373130	1	3	0	0	1
chr1	1374027	1374482	1	3	0	0	1
chr1	1374580	1375025	1	3	0	0	1
chr1	1375285	1375711	1	3	0	0	1
chr1	1377710	1378144	1	3	0	0	1
chr1	1383257	1383741	1	3	0	0	1
chr1	1384574	1385075	1	3	0	0	1
chr1	1391418	1391828	1	3	0	0	1
chr1	1396744	1397157	1	3	0	0	1
chr1	1403139	1403559	1	3	0	0	1
chr1	1404886	1405325	1	3	0	0	1
chr1	1412671	1413135	1	3	0	0	1
chr1	1413949	1414365	1	3	0	0	1
chr1	1417627	1418046	1	3	0	0	1
chr1	1418288	1418688	1	3	0	0	1
chr1	1418705	1419567	1	3	0	0	1
chr1	1421349	1421672	1	3	0	0	1
chr1	1421672	1421894	2	1,3	1	0	1
chr1	1421894	1424296	1	1	1	0	0
chr1	1424296	1424711	2	1,3	1	0	1
chr1	1424711	1427672	1	1	1	0	0
chr1	1436377	1436801	1	3	0	0	1
chr1	1445904	1446344	1	3	0	0	1
chr1	1450749	1451176	1	3	0	0	1
chr1	1451868	1452304	1	3	0	0	1
chr1	1464085	1464614	1	3	0	0	1
chr1	1468422	1468865	1	3	0	0	1
chr1	1469582	1470017	1	3	0	0	1
chr1	1471791	1472218	1	3	0	0	1
chr1	1473119	1473520	1	3	0	0	1
chr1	1474493	1474901	1	3	0	0	1
chr1	1475469	1475938	1	3	0	0	1
chr1	1476209	1476620	1	3	0	0	1
chr1	1481756	1482171	1	3	0	0	1
chr1	1483899	1484372	1	3	0	0	1
chr1	1486106	1486654	1	3	0	0	1
chr1	1488651	1489056	1	3	0	0	1
chr1	1490627	1491057	1	3	0	0	1
chr1	1492357	1492765	1	3	0	0	1
chr1	1494535	1494960	1	3	0	0	1
chr1	1497708	1498116	1	3	0	0	1
chr1	1498676	1499141	1	3	0	0	1
chr1	1499966	1500396	1	3	0	0	1
chr1	1501431	1501887	1	3	0	0	1
chr1	1502419	1502873	1	3	0	0	1
chr1	1507063	1507548	1	3	0	0	1
chr1	1507797	1508208	1	3	0	0	1
chr1	1509007	1509477	1	2	0	1	0
chr1	1510754	1511171	1	3	0	0	1
chr1	1512790	1513244	1	3	0	0	1
chr1	1513794	1514195	1	3	0	0	1
chr1	1514749	1515194	1	3	0	0	1
chr1	1515754	1516156	1	3	0	0	1
chr1	1519835	1520330	1	3	0	0	1
chr1	1520523	1520985	1	3	0	0	1
chr1	1524908	1525387	1	3	0	0	1
chr1	1526973	1527468	1	3	0	0	1
chr1	1528271	1528703	1	3	0	0	1
chr1	1532106	1532511	1	3	0	0	1
chr1	1536215	1536723	1	3	0	0	1
chr1	1537033	1537503	1	3	0	0	1
chr1	1539872	1540288	1	3	0	0	1
chr1	1541438	1541847	1	3	0	0	1
chr1	1542662	1543199	1	3	0	0	1
chr1	1544898	1545365	1	3	0	0	1
chr1	1545970	1546408	1	3	0	0	1
chr1	1550085	1550526	1	3	0	0	1
chr1	1553007	1553438	1	3	0	0	1
chr1	1554224	1554668	1	3	0	0	1
chr1	1555940	1556355	1	3	0	0	1
chr1	1556596	1557080	1	3	0	0	1
chr1	1559748	1560157	1	3	0	0	1
chr1	1566739	1567187	1	3	0	0	1
chr1	1570576	1571004	1	3	0	0	1
chr1	1573379	1573886	1	3	0	0	1
chr1	1580276	1580696	1	3	0	0	1
chr1	1582180	1582646	1	3	0	0	1
chr1	1584103	1584503	1	3	0	0	1
chr1	1584771	1585211	1	3	0	0	1
chr1	1585419	1585840	1	3	0	0	1
chr1	1586720	1587191	1	3	0	0	1
chr1	1587846	1588253	1	3	0	0	1
chr1	1589230	1589662	1	3	0	0	1
chr1	1590418	1590858	1	3	0	0	1
chr1	1590999	1591457	1	3	0	0	1
chr1	1596815	1597243	1	3	0	0	1
chr1	1597885	1598371	1	3	0	0	1
chr1	1600591	1601037	1	3	0	0	1
chr1	1607387	1607787	1	3	0	0	1
chr1	1611180	1611632	1	3	0	0	1
chr1	1614339	1614665	1	2	0	1	0
chr1	1627202	1627648	1	3	0	0	1
chr1	1630769	1631176	1	3	0	0	1
chr1	1632883	1633318	1	3	0	0	1
chr1	1636014	1636418	1	3	0	0	1
chr1	1637065	1637527	1	3	0	0	1
chr1	1638791	1639279	1	3	0	0	1
chr1	1639645	1640047	1	3	0	0	1
chr1	1642246	1642679	1	3	0	0	1
chr1	1644284	1644716	1	3	0	0	1
chr1	1645031	1645448	1	3	0	0	1
chr1	1647117	1647536	1	3	0	0	1
chr1	1649606	1650018	1	3	0	0	1
chr1	1650386	1650855	1	3	0	0	1
chr1	1651099	1651528	1	3	0	0	1
chr1	1652601	1653016	1	3	0	0	1
chr1	1653662	1654077	1	3	0	0	1
chr1	1654450	1654851	1	3	0	0	1
chr1	1657050	1657556	1	3	0	0	1
chr1	1661067	1661504	1	3	0	0	1
chr1	1661535	1661937	1	3	0	0	1
chr1	1662944	1663351	1	3	0	0	1
chr1	1667914	1668340	1	3	0	0	1
chr1	1669498	1670037	1	3	0	0	1
chr1	1672531	1672986	1	3	0	0	1
chr1	1673439	1673892	1	3	0	0	1
chr1	1676379	1676791	1	3	0	0	1
chr1	1681122	1681558	1	3	0	0	1
chr1	1696000	1696518	1	3	0	0	1
chr1	1696638	1697911	1	3	0	0	1
chr1	1698112	1698513	1	3	0	0	1
chr1	1699866	1700285	1	3	0	0	1
chr1	1700610	1701102	1	3	0	0	1
chr1	1706574	1707074	1	3	0	0	1
chr1	1711894	1712297	1	3	0	0	1
chr1	1717507	1717952	1	3	0	0	1
chr1	1717978	1718485	1	3	0	0	1
chr1	1720311	1720804	1	3	0	0	1
chr1	1721830	1722374	1	3	0	0	1
chr1	1724445	1724873	1	3	0	0	1
chr1	1725167	1725625	1	3	0	0	1
chr1	1725906	1726314	1	3	0	0	1
chr1	1727907	1728385	1	3	0	0	1
chr1	1728644	1729079	1	3	0	0	1
chr1	1730920	1731284	1	2	0	1	0
chr1	1731615	1732015	1	3	0	0	1
chr1	1732135	1732536	1	3	0	0	1
chr1	1733154	1733603	1	3	0	0	1
chr1	1734219	1734663	1	3	0	0	1
chr1	1734792	1735212	1	3	0	0	1
chr1	1735322	1735787	1	3	0	0	1
chr1	1736477	1736913	1	3	0	0	1
chr1	1740140	1740585	1	3	0	0	1
chr1	1740962	1740976	1	3	0	0	1
chr1	1740976	1741171	2	2,3	0	1	1
chr1	1741171	1741389	1	3	0	0	1
chr1	1742343	1742806	1	3	0	0	1
chr1	1743996	1744409	1	3	0	0	1
chr1	1747225	1747647	1	3	0	0	1
chr1	1748801	1749058	1	2	0	1	0
chr1	1749444	1749860	1	3	0	0	1
chr1	1753232	1753695	1	3	0	0	1
chr1	1760459	1760867	1	3	0	0	1
chr1	1762392	1762921	1	3	0	0	1
chr1	1762922	1763431	1	3	0	0	1
chr1	1763919	1764354	1	3	0	0	1
chr1	1764938	1765345	1	3	0	0	1
chr1	1769678	1770182	1	3	0	0	1
chr1	1772556	1772982	1	3	0	0	1
chr1	1773618	1774044	1	3	0	0	1
chr1	1774922	1775359	1	3	0	0	1
chr1	1776103	1776277	1	2	0	1	0
chr1	1779359	1779818	1	3	0	0	1
chr1	1780107	1780645	1	3	0	0	1
chr1	1780997	1781497	1	3	0	0	1
chr1	1782093	1782497	1	3	0	0	1
chr1	1782595	1783039	1	3	0	0	1
chr1	1787184	1787681	1	3	0	0	1
chr1	1787689	1788201	1	3	0	0	1
chr1	1795175	1795630	1	3	0	0	1
chr1	1799902	1800304	1	3	0	0	1
chr1	1800646	1801518	1	3	0	0	1
chr1	1803017	1803542	1	3	0	0	1
chr1	1804682	1805105	1	3	0	0	1
chr1	1805723	1806144	1	3	0	0	1
chr1	1807709	1808017	1	3	0	0	1
chr1	1808017	1808170	2	2,3	0	1	1
chr1	1808170	1808337	1	2	0	1	0
chr1	1811086	1811498	1	3	0	0	1
chr1	1812247	1812677	1	3	0	0	1
chr1	1813699	1813978	1	3	0	0	1
chr1	1813978	1814216	2	2,3	0	1	1
chr1	1814216	1814653	1	3	0	0	1
chr1	1815903	1816306	1	3	0	0	1
chr1	1818670	1819160	1	3	0	0	1
chr1	1820153	1820556	1	3	0	0	1
chr1	1820556	1820560	2	2,3	0	1	1
chr1	1820560	1821054	1	2	0	1	0
chr1	1821861	1822310	1	3	0	0	1
chr1	1823101	1823505	1	3	0	0	1
chr1	1824172	1824599	1	3	0	0	1
chr1	1827982	1828383	1	3	0	0	1
chr1	1829469	1829891	1	3	0	0	1
chr1	1830685	1831139	1	3	0	0	1
chr1	1832007	1832477	1	3	0	0	1
chr1	1833691	1834147	1	3	0	0	1
chr1	1841197	1841597	1	3	0	0	1
chr1	1843783	1844251	1	3	0	0	1
chr1	1845623	1846033	1	3	0	0	1
chr1	1846839	1847306	1	3	0	0	1
chr1	1847551	1848054	1	3	0	0	1
chr1	1848267	1849092	1	3	0	0	1
chr1	1849546	1849990	1	3	0	0	1
chr1	1850181	1850585	1	3	0	0	1
chr1	1851779	1852355	1	3	0	0	1
chr1	1852908	1853377	1	3	0	0	1
chr1	1856115	1856547	1	3	0	0	1
chr1	1856596	1857039	1	3	0	0	1
chr1	1857417	1857881	1	3	0	0	1
chr1	1857981	1860049	1	1	1	0	0
chr1	1860049	1860481	2	1,3	1	0	1
chr1	1860481	1861036	1	1	1	0	0
chr1	1861036	1861468	2	1,3	1	0	1
chr1	1861468	1861783	1	1	1	0	0
chr1	1861783	1862232	2	1,3	1	0	1
chr1	1862232	1862344	1	1	1	0	0
chr1	1862344	1862856	2	1,3	1	0	1
chr1	1862856	1863297	1	1	1	0	0
chr1	1863297	1863775	2	1,3	1	0	1
chr1	1863775	1863907	1	1	1	0	0
chr1	1863907	1864358	2	1,3	1	0	1
chr1	1864358	1866647	1	1	1	0	0
chr1	1866647	1867056	2	1,3	1	0	1
chr1	1867056	1868912	1	1	1	0	0
chr1	1868951	1869184	1	1	1	0	0
chr1	1869184	1869643	2	1,3	1	0	1
chr1	1869643	1870711	1	1	1	0	0
chr1	1870711	1871131	2	1,3	1	0	1
chr1	1871131	1874951	1	1	1	0	0
chr1	1876453	1876955	1	3	0	0	1
chr1	1877260	1877686	1	3	0	0	1
chr1	1879608	1880010	1	3	0	0	1
chr1	1883234	1884377	1	1	1	0	0
chr1	1884377	1884613	2	1,2	1	1	0
chr1	1884613	1888259	1	1	1	0	0
chr1	1888259	1888676	2	1,3	1	0	1
chr1	1888676	1889186	1	1	1	0	0
chr1	1889186	1889620	2	1,3	1	0	1
chr1	1889620	1891207	1	1	1	0	0
chr1	1891207	1891619	2	1,3	1	0	1
chr1	1891619	1893904	1	1	1	0	0
chr1	1893904	1894335	2	1,3	1	0	1
chr1	1894335	1895451	1	1	1	0	0
chr1	1895944	1896454	1	3	0	0	1
chr1	1896454	1896932	2	1,3	1	0	1
chr1	1896932	1897549	1	1	1	0	0
chr1	1897549	1897950	2	1,3	1	0	1
chr1	1897950	1899314	1	1	1	0	0
chr1	1899314	1899743	2	1,3	1	0	1
chr1	1899743	1901220	1	1	1	0	0
chr1	1901220	1901711	2	1,3	1	0	1
chr1	1901711	1902454	1	1	1	0	0
chr1	1904051	1904511	1	3	0	0	1
chr1	1907113	1907216	1	2	0	1	0
chr1	1907216	1907618	2	2,3	0	1	1
chr1	1907618	1908002	1	2	0	1	0
chr1	1908366	1908558	1	3	0	0	1
chr1	1908558	1908830	2	2,3	0	1	1
chr1	1908830	1908838	1	3	0	0	1
chr1	1909576	1910083	1	3	0	0	1
chr1	1911305	1911746	1	3	0	0	1
chr1	1913665	1914861	1	1	1	0	0
chr1	1914861	1915742	2	1,3	1	0	1
chr1	1915742	1918058	1	1	1	0	0
chr1	1918058	1918515	2	1,3	1	0	1
chr1	1918515	1919669	1	1	1	0	0
chr1	1919669	1920085	2	1,3	1	0	1
chr1	1920085	1920674	1	1	1	0	0
chr1	1920674	1920823	2	1,3	1	0	1
chr1	1920823	1921116	1	3	0	0	1
chr1	1923347	1923848	1	3	0	0	1
chr1	1926217	1926697	1	3	0	0	1
chr1	1927930	1928366	1	3	0	0	1
chr1	1928498	1928979	1	3	0	0	1
chr1	1937950	1938136	1	2	0	1	0
chr1	1939267	1939765	1	3	0	0	1
chr1	1940621	1941119	1	3	0	0	1
chr1	1943192	1943560	1	3	0	0	1
chr1	1943560	1943696	2	2,3	0	1	1
chr1	1943696	1943762	1	2	0	1	0
chr1	1943814	1944215	1	3	0	0	1
chr1	1948424	1948826	1	3	0	0	1
chr1	1950657	1951065	1	3	0	0	1
chr1	1955605	1956120	1	3	0	0	1
chr1	1956513	1956963	1	3	0	0	1
chr1	1958605	1959111	1	3	0	0	1
chr1	1962607	1963061	1	3	0	0	1
chr1	1963873	1964273	1	3	0	0	1
chr1	1967304	1967728	1	3	0	0	1
chr1	1969478	1969953	1	3	0	0	1
chr1	1972694	1973137	1	3	0	0	1
chr1	1973448	1973939	1	3	0	0	1
chr1	1974154	1974562	1	3	0	0	1
chr1	1982325	1982726	1	3	0	0	1
chr1	1983052	1983472	1	3	0	0	1
chr1	1984624	1985105	1	3	0	0	1
chr1	1985238	1985705	1	3	0	0	1
chr1	1987973	1988382	1	3	0	0	1
chr1	1991732	1992166	1	3	0	0	1
chr1	1992749	1993155	1	3	0	0	1
chr1	1998798	1999230	1	3	0	0	1
chr1	2001125	2001558	1	3	0	0	1
chr1	2002070	2002528	1	3	0	0	1
chr1	2002871	2003111	1	2	0	1	0
chr1	2003111	2003152	2	2,3	0	1	1
chr1	2003152	2003521	1	3	0	0	1
chr1	2006024	2006428	1	3	0	0	1
chr1	2008095	2008549	1	3	0	0	1
chr1	2008593	2009005	1	3	0	0	1
chr1	2010099	2010518	1	3	0	0	1
chr1	2012197	2012630	1	3	0	0	1
chr1	2015552	2015882	1	3	0	0	1
chr1	2015882	2016005	2	2,3	0	1	1
chr1	2016005	2016032	1	2	0	1	0
chr1	2016451	2016959	1	3	0	0	1
chr1	2018486	2018925	1	3	0	0	1
chr1	2019089	2019497	1	3	0	0	1
chr1	2019842	2020296	1	3	0	0	1
chr1	2020449	2020919	1	3	0	0	1
chr1	2022296	2022696	1	3	0	0	1
chr1	2024703	2025181	1	3	0	0	1
chr1	2027516	2028016	1	3	0	0	1
chr1	2028132	2028570	1	3	0	0	1
chr1	2029511	2029742	1	2	0	1	0
chr1	2029791	2030274	1	3	0	0	1
chr1	2031014	2031519	1	3	0	0	1
chr1	2032565	2033001	1	3	0	0	1
chr1	2033314	2033801	1	3	0	0	1
chr1	2035405	2035885	1	3	0	0	1
chr1	2038162	2038405	1	2	0	1	0
chr1	2038972	2039383	1	3	0	0	1
chr1	2039757	2041460	1	3	0	0	1
chr1	2042348	2042753	1	3	0	0	1
chr1	2044069	2044608	1	3	0	0	1
chr1	2045476	2045882	1	3	0	0	1
chr1	2046297	2046716	1	3	0	0	1
chr1	2046935	2047422	1	3	0	0	1
chr1	2048903	2049335	1	3	0	0	1
chr1	2049968	2050439	1	3	0	0	1
chr1	2050604	2051076	1	3	0	0	1
chr1	2053471	2053962	1	3	0	0	1
chr1	2054393	2054889	1	3	0	0	1
chr1	2060767	2061184	1	3	0	0	1
chr1	2064795	2065248	1	3	0	0	1
chr1	2066622	2067088	1	3	0	0	1
chr1	2069924	2070716	1	3	0	0	1
chr1	2071096	2071503	1	3	0	0	1
chr1	2072864	2073318	1	3	0	0	1
chr1	2076490	2076996	1	3	0	0	1
chr1	2080230	2080637	1	3	0	0	1
chr1	2080751	2081170	1	3	0	0	1
chr1	2083779	2084210	1	3	0	0	1
chr1	2084707	2085125	1	3	0	0	1
chr1	2085360	2086189	1	3	0	0	1
chr1	2086233	2086634	1	3	0	0	1
chr1	2088038	2088230	1	2	0	1	0
chr1	2089598	2090144	1	3	0	0	1
chr1	2091118	2091588	1	3	0	0	1
chr1	2092203	2092618	1	3	0	0	1
chr1	2092700	2093149	1	3	0	0	1
chr1	2093595	2094070	1	3	0	0	1
chr1	2094437	2094841	1	3	0	0	1
chr1	2095178	2095656	1	3	0	0	1
chr1	2095926	2096389	1	3	0	0	1
chr1	2096693	2097104	1	3	0	0	1
chr1	2100811	2101143	1	2	0	1	0
chr1	2108231	2108661	1	3	0	0	1
chr1	2111367	2112147	1	3	0	0	1
chr1	2112397	2112812	1	3	0	0	1
chr1	2115522	2115967	1	3	0	0	1
chr1	2119050	2119497	1	3	0	0	1
chr1	2119903	2120309	1	3	0	0	1
chr1	2121619	2121881	1	3	0	0	1
chr1	2121881	2122086	2	2,3	0	1	1
chr1	2122086	2122199	1	2	0	1	0
chr1	2126043	2126452	1	3	0	0	1
chr1	2126676	2126903	1	2	0	1	0
chr1	2128933	2129420	1	3	0	0	1
chr1	2130009	2130410	1	3	0	0	1
chr1	2133529	2134017	1	3	0	0	1
chr1	2134456	2134918	1	3	0	0	1
chr1	2134996	2135419	1	3	0	0	1
chr1	2137503	2137978	1	3	0	0	1
chr1	2139283	2140244	1	3	0	0	1
chr1	2141969	2142453	1	3	0	0	1
chr1	2142981	2143462	1	3	0	0	1
chr1	2143590	2144033	1	3	0	0	1
chr1	2144725	2145181	1	3	0	0	1
chr1	2147562	2148037	1	3	0	0	1
chr1	2148269	2148821	1	3	0	0	1
chr1	2149220	2149759	1	3	0	0	1
chr1	2152009	2152514	1	3	0	0	1
chr1	2153322	2153847	1	3	0	0	1
chr1	2155520	2155920	1	3	0	0	1
chr1	2156656	2157106	1	3	0	0	1
chr1	2158398	2158840	1	3	0	0	1
chr1	2159233	2159651	1	3	0	0	1
chr1	2159828	2160294	1	3	0	0	1
chr1	2160453	2160893	1	3	0	0	1
chr1	2161095	2161554	1	3	0	0	1
chr1	2162046	2162571	1	3	0	0	1
chr1	2164616	2165019	1	3	0	0	1
chr1	2169015	2169570	1	3	0	0	1
chr1	2172839	2173311	1	3	0	0	1
chr1	2174396	2174680	1	2	0	1	0
chr1	2179866	2180374	1	2	0	1	0
chr1	2185199	2185609	1	2	0	1	0
chr1	2196537	2196841	1	2	0	1	0
chr1	2196966	2197233	1	2	0	1	0
chr1	2198816	2199080	1	2	0	1	0
chr1	2199182	2199489	1	2	0	1	0
chr1	2199931	2200428	1	3	0	0	1
chr1	2206565	2207055	1	3	0	0	1
chr1	2208643	2208887	1	2	0	1	0
chr1	2209232	2210477	1	3	0	0	1
chr1	2218698	2219196	1	3	0	0	1
chr1	2219650	2220118	1	3	0	0	1
chr1	2220344	2220821	1	3	0	0	1
chr1	2221418	2221819	1	3	0	0	1
chr1	2224836	2225313	1	3	0	0	1
chr1	2226766	2227224	1	3	0	0	1
chr1	2228941	2229372	1	3	0	0	1
chr1	2229635	2229694	1	2	0	1	0
chr1	2229694	2229930	2	2,3	0	1	1
chr1	2229930	2230149	1	3	0	0	1
chr1	2230640	2231092	1	3	0	0	1
chr1	2233534	2233942	1	3	0	0	1
chr1	2234473	2234923	1	3	0	0	1
chr1	2235042	2235568	1	3	0	0	1
chr1	2236057	2236466	1	3	0	0	1
chr1	2240444	2240895	1	3	0	0	1
chr1	2241398	2241895	1	3	0	0	1
chr1	2244315	2244749	1	3	0	0	1
chr1	2246015	2246465	1	3	0	0	1
chr1	2247307	2247763	1	3	0	0	1
chr1	2249294	2249708	1	3	0	0	1
chr1	2252609	2253065	1	3	0	0	1
chr1	2253499	2253900	1	3	0	0	1
chr1	2254743	2255150	1	3	0	0	1
chr1	2256561	2256967	1	3	0	0	1
chr1	2257520	2257961	1	3	0	0	1
chr1	2258588	2259043	1	3	0	0	1
chr1	2261902	2262386	1	3	0	0	1
chr1	2263999	2264811	1	3	0	0	1
chr1	2264908	2265310	1	3	0	0	1
chr1	2265432	2265860	1	3	0	0	1
chr1	2266937	2267426	1	3	0	0	1
chr1	2267791	2268297	1	3	0	0	1
chr1	2268952	2269474	1	3	0	0	1
chr1	2271893	2272293	1	3	0	0	1
chr1	2272557	2273006	1	3	0	0	1
chr1	2274049	2274516	1	3	0	0	1
chr1	2274749	2275061	1	2	0	1	0
chr1	2280536	2281353	1	3	0	0	1
chr1	2281553	2282102	1	3	0	0	1
chr1	2283641	2284042	1	3	0	0	1
chr1	2284135	2284562	1	3	0	0	1
chr1	2287015	2287477	1	3	0	0	1
chr1	2287684	2288199	1	3	0	0	1
chr1	2296017	2296452	1	3	0	0	1
chr1	2297050	2297481	1	3	0	0	1
chr1	2298378	2299219	1	3	0	0	1
chr1	2299562	2300423	1	3	0	0	1
chr1	2301244	2301771	1	3	0	0	1
chr1	2302444	2302870	1	3	0	0	1
chr1	2303835	2304308	1	3	0	0	1
chr1	2304747	2305147	1	3	0	0	1
chr1	2305657	2306125	1	3	0	0	1
chr1	2307796	2308329	1	3	0	0	1
chr1	2309446	2309887	1	3	0	0	1
chr1	2310309	2310710	1	3	0	0	1
chr1	2311647	2312101	1	3	0	0	1
chr1	2312259	2312693	1	3	0	0	1
chr1	2313247	2313741	1	3	0	0	1
chr1	2314401	2314808	1	3	0	0	1
chr1	2318154	2318592	1	3	0	0	1
chr1	2319450	2319943	1	3	0	0	1
chr1	2322026	2322514	1	3	0	0	1
chr1	2325027	2325481	1	3	0	0	1
chr1	2326947	2327445	1	3	0	0	1
chr1	2327587	2328042	1	3	0	0	1
chr1	2330278	2330686	1	3	0	0	1
chr1	2332518	2332960	1	3	0	0	1
chr1	2333833	2334269	1	3	0	0	1
chr1	2335116	2335550	1	3	0	0	1
chr1	2340979	2341501	1	3	0	0	1
chr1	2341928	2342395	1	3	0	0	1
chr1	2343909	2344356	1	3	0	0	1
chr1	2344848	2345269	1	3	0	0	1
chr1	2348275	2348720	1	3	0	0	1
chr1	2351436	2352416	1	3	0	0	1
chr1	2354893	2355420	1	3	0	0	1
chr1	2357373	2357828	1	3	0	0	1
chr1	2357842	2358303	1	3	0	0	1
chr1	2358831	2359289	1	3	0	0	1
chr1	2360951	2361409	1	3	0	0	1
chr1	2362351	2363310	1	3	0	0	1
chr1	2363521	2363925	1	3	0	0	1
chr1	2364708	2365166	1	3	0	0	1
chr1	2366153	2366587	1	3	0	0	1
chr1	2367182	2367615	1	3	0	0	1
chr1	2369449	2369853	1	3	0	0	1
chr1	2370142	2370626	1	3	0	0	1
chr1	2371396	2372243	1	3	0	0	1
chr1	2373543	2373988	1	3	0	0	1
chr1	2376511	2376965	1	3	0	0	1
chr1	2377909	2378415	1	3	0	0	1
chr1	2378807	2379245	1	3	0	0	1
chr1	2382328	2382742	1	3	0	0	1
chr1	2383519	2383945	1	3	0	0	1
chr1	2385284	2385777	1	3	0	0	1
chr1	2386705	2387216	1	3	0	0	1
chr1	2391443	2391684	1	3	0	0	1
chr1	2391684	2391916	2	2,3	0	1	1
chr1	2391916	2391924	1	3	0	0	1
chr1	2392630	2392699	1	2	0	1	0
chr1	2392699	2393056	2	2,3	0	1	1
chr1	2393056	2393127	1	3	0	0	1
chr1	2405564	2405895	1	2	0	1	0
chr1	2408374	2408648	1	2	0	1	0
chr1	2436582	2437429	1	3	0	0	1
chr1	2440727	2440949	1	2	0	1	0
chr1	2475722	2476279	1	3	0	0	1
chr1	2476890	2477381	1	3	0	0	1
chr1	2477824	2478347	1	3	0	0	1
chr1	2478860	2479668	1	3	0	0	1
chr1	2484206	2484675	1	3	0	0	1
chr1	2484804	2485229	1	3	0	0	1
chr1	2486351	2486573	1	2	0	1	0
chr1	2489071	2489473	1	3	0	0	1
chr1	2489574	2490083	1	3	0	0	1
chr1	2490620	2491081	1	3	0	0	1
chr1	2491680	2492101	1	3	0	0	1
chr1	2492130	2492606	1	3	0	0	1
chr1	2492944	2493351	1	3	0	0	1
chr1	2493640	2494046	1	3	0	0	1
chr1	2497194	2497727	1	3	0	0	1
chr1	2499066	2499613	1	3	0	0	1
chr1	2500228	2500640	1	3	0	0	1
chr1	2501683	2502174	1	3	0	0	1
chr1	2504277	2504778	1	3	0	0	1
chr1	2505002	2505433	1	3	0	0	1
chr1	2505641	2506991	1	3	0	0	1
chr1	2509138	2509592	1	3	0	0	1
chr1	2510973	2511393	1	3	0	0	1
chr1	2512555	2513034	1	3	0	0	1
chr1	2513238	2513681	1	3	0	0	1
chr1	2513818	2516023	1	1	1	0	0
chr1	2516023	2516428	2	1,3	1	0	1
chr1	2516428	2518765	1	1	1	0	0
chr1	2518765	2519224	2	1,3	1	0	1
chr1	2519224	2519704	1	1	1	0	0
chr1	2519704	2520181	2	1,3	1	0	1
chr1	2520181	2522160	1	1	1	0	0
chr1	2522160	2522565	2	1,3	1	0	1
chr1	2522565	2525490	1	1	1	0	0
chr1	2525490	2526007	2	1,3	1	0	1
chr1	2526007	2526036	1	1	1	0	0
chr1	2526036	2526468	2	1,3	1	0	1
chr1	2526468	2526623	1	1	1	0	0
chr1	2526623	2526848	2	1,3	1	0	1
chr1	2526848	2527036	1	3	0	0	1
chr1	2527819	2528220	1	3	0	0	1
chr1	2530781	2531285	1	3	0	0	1
chr1	2532608	2533096	1	3	0	0	1
chr1	2538749	2539174	1	3	0	0	1
chr1	2541616	2542026	1	3	0	0	1
chr1	2543148	2543646	1	3	0	0	1
chr1	2545861	2546353	1	3	0	0	1
chr1	2548886	2550890	1	1	1	0	0
chr1	2550890	2551308	2	1,3	1	0	1
chr1	2551308	2559653	1	1	1	0	0
chr1	2586309	2586600	1	2	0	1	0
chr1	2587118	2587516	1	2	0	1	0
chr1	2598874	2599309	1	3	0	0	1
chr1	2601152	2601560	1	3	0	0	1
chr1	2606200	2606660	1	3	0	0	1
chr1	2606729	2607437	1	3	0	0	1
chr1	2608705	2609545	1	3	0	0	1
chr1	2609638	2610076	1	3	0	0	1
chr1	2611257	2611706	1	3	0	0	1
chr1	2615394	2615799	1	3	0	0	1
chr1	2617418	2617864	1	3	0	0	1
chr1	2620575	2621111	1	3	0	0	1
chr1	2622201	2622615	1	3	0	0	1
chr1	2622902	2623352	1	3	0	0	1
chr1	2624659	2625149	1	3	0	0	1
chr1	2625201	2625769	1	3	0	0	1
chr1	2628337	2629240	1	3	0	0	1
chr1	2631765	2632226	1	3	0	0	1
chr1	2633272	2634110	1	3	0	0	1
chr1	2636472	2636951	1	3	0	0	1
chr1	2637982	2638383	1	3	0	0	1
chr1	2640635	2641102	1	3	0	0	1
chr1	2647779	2648180	1	3	0	0	1
chr1	2648240	2648706	1	3	0	0	1
chr1	2650735	2651155	1	3	0	0	1
chr1	2651355	2651784	1	3	0	0	1
chr1	2657012	2657360	1	2	0	1	0
chr1	2658143	2658592	1	2	0	1	0
chr1	2661595	2662052	1	3	0	0	1
chr1	2662165	2662710	1	3	0	0	1
chr1	2663319	2663770	1	3	0	0	1
chr1	2665435	2665886	1	3	0	0	1
chr1	2668798	2669231	1	3	0	0	1
chr1	2669817	2670232	1	3	0	0	1
chr1	2671188	2671704	1	3	0	0	1
chr1	2671740	2672655	1	3	0	0	1
chr1	2673371	2674340	1	3	0	0	1
chr1	2676145	2676569	1	3	0	0	1
chr1	2678736	2679138	1	3	0	0	1
chr1	2680207	2680712	1	3	0	0	1
chr1	2681849	2682340	1	3	0	0	1
chr1	2682875	2683430	1	3	0	0	1
chr1	2683453	2683955	1	3	0	0	1
chr1	2685226	2685630	1	3	0	0	1
chr1	2689967	2690369	1	3	0	0	1
chr1	2693107	2693578	1	3	0	0	1
chr1	2695410	2695849	1	3	0	0	1
chr1	2699526	2700053	1	3	0	0	1
chr1	2700346	2700807	1	3	0	0	1
chr1	2701092	2701576	1	3	0	0	1
chr1	2702670	2703147	1	3	0	0	1
chr1	2703481	2704030	1	3	0	0	1
chr1	2707010	2707469	1	3	0	0	1
chr1	2707835	2708269	1	3	0	0	1
chr1	2711342	2711810	1	3	0	0	1
chr1	2711856	2712313	1	3	0	0	1
chr1	2712828	2713259	1	3	0	0	1
chr1	2715388	2715816	1	3	0	0	1
chr1	2716919	2717338	1	3	0	0	1
chr1	2717448	2717869	1	3	0	0	1
chr1	2718277	2718773	1	3	0	0	1
chr1	2721577	2721977	1	3	0	0	1
chr1	2722883	2723313	1	3	0	0	1
chr1	2725234	2725658	1	3	0	0	1
chr1	2725736	2726246	1	3	0	0	1
chr1	2728215	2728671	1	3	0	0	1
chr1	2732020	2732424	1	3	0	0	1
chr1	2740024	2740483	1	3	0	0	1
chr1	2744231	2745051	1	3	0	0	1
chr1	2745406	2745833	1	3	0	0	1
chr1	2752133	2752620	1	3	0	0	1
chr1	2752705	2753174	1	3	0	0	1
chr1	2753469	2753920	1	3	0	0	1
chr1	2755591	2756058	1	3	0	0	1
chr1	2756164	2756565	1	3	0	0	1
chr1	2756824	2757240	1	3	0	0	1
chr1	2757439	2757847	1	3	0	0	1
chr1	2758891	2759394	1	3	0	0	1
chr1	2761059	2761459	1	3	0	0	1
chr1	2761580	2761995	1	3	0	0	1
chr1	2764318	2764725	1	3	0	0	1
chr1	2765176	2765598	1	3	0	0	1
chr1	2770008	2770528	1	3	0	0	1
chr1	2772037	2772479	1	3	0	0	1
chr1	2772661	2773131	1	3	0	0	1
chr1	2773245	2773687	1	3	0	0	1
chr1	2778330	2778739	1	3	0	0	1
chr1	2784644	2785055	1	3	0	0	1
chr1	2785122	2785550	1	3	0	0	1
chr1	2786054	2786457	1	3	0	0	1
chr1	2791182	2791636	1	3	0	0	1
chr1	2793577	2794112	1	3	0	0	1
chr1	2795628	2796090	1	3	0	0	1
chr1	2797796	2798279	1	3	0	0	1
chr1	2800954	2801379	1	3	0	0	1
chr1	2803405	2803858	1	3	0	0	1
chr1	2804407	2804836	1	3	0	0	1
chr1	2808231	2808705	1	3	0	0	1
chr1	2811436	2811870	1	3	0	0	1
chr1	2818230	2818711	1	3	0	0	1
chr1	2819062	2819506	1	3	0	0	1
chr1	2819903	2820382	1	3	0	0	1
chr1	2820796	2821229	1	3	0	0	1
chr1	2822551	2822980	1	3	0	0	1
chr1	2823715	2824132	1	3	0	0	1
chr1	2826152	2826563	1	3	0	0	1
chr1	2827237	2827637	1	3	0	0	1
chr1	2829894	2830414	1	3	0	0	1
chr1	2839201	2839654	1	3	0	0	1
chr1	2844767	2845224	1	3	0	0	1
chr1	2847435	2847865	1	3	0	0	1
chr1	2848684	2849100	1	3	0	0	1
chr1	2850343	2850827	1	3	0	0	1
chr1	2850884	2851295	1	3	0	0	1
chr1	2851513	2852036	1	3	0	0	1
chr1	2854556	2855015	1	3	0	0	1
chr1	2855068	2855576	1	3	0	0	1
chr1	2860410	2860908	1	3	0	0	1
chr1	2861643	2862107	1	3	0	0	1
chr1	2862369	2862844	1	3	0	0	1
chr1	2863240	2863675	1	3	0	0	1
chr1	2866327	2866824	1	3	0	0	1
chr1	2868164	2868643	1	3	0	0	1
chr1	2869102	2869543	1	3	0	0	1
chr1	2870769	2871259	1	3	0	0	1
chr1	2871978	2872475	1	3	0	0	1
chr1	2874648	2875098	1	3	0	0	1
chr1	2879497	2879951	1	3	0	0	1
chr1	2881060	2881520	1	3	0	0	1
chr1	2885536	2886015	1	3	0	0	1
chr1	2886571	2886973	1	3	0	0	1
chr1	2891836	2892262	1	3	0	0	1
chr1	2893459	2893920	1	3	0	0	1
chr1	2894591	2895092	1	3	0	0	1
chr1	2895159	2895576	1	3	0	0	1
chr1	2895804	2896336	1	3	0	0	1
chr1	2897021	2897464	1	3	0	0	1
chr1	2899691	2900131	1	3	0	0	1
chr1	2900605	2901132	1	3	0	0	1
chr1	2902125	2902653	1	3	0	0	1
chr1	2903674	2904113	1	3	0	0	1
chr1	2904729	2904926	1	2	0	1	0
chr1	2913380	2913801	1	3	0	0	1
chr1	2915433	2915845	1	3	0	0	1
chr1	2916592	2917013	1	3	0	0	1
chr1	2921537	2921939	1	3	0	0	1
chr1	2924462	2924890	1	3	0	0	1
chr1	2925984	2926474	1	3	0	0	1
chr1	2928913	2929394	1	3	0	0	1
chr1	2935319	2935791	1	3	0	0	1
chr1	2937442	2937902	1	3	0	0	1
chr1	2942993	2943465	1	3	0	0	1
chr1	2945388	2945928	1	3	0	0	1
chr1	2948244	2948561	1	3	0	0	1
chr1	2948561	2948773	2	2,3	0	1	1
chr1	2948773	2949069	1	3	0	0	1
chr1	2949720	2950160	1	3	0	0	1
chr1	2952076	2952536	1	3	0	0	1
chr1	2953933	2954396	1	3	0	0	1
chr1	2956169	2956602	1	3	0	0	1
chr1	2956786	2957262	1	3	0	0	1
chr1	2959228	2959629	1	3	0	0	1
chr1	2959775	2960199	1	3	0	0	1
chr1	2962960	2963366	1	3	0	0	1
chr1	2964373	2964828	1	3	0	0	1
chr1	2967752	2968187	1	3	0	0	1
chr1	2971363	2971721	1	3	0	0	1
chr1	2971721	2971791	2	2,3	0	1	1
chr1	2971791	2971931	1	2	0	1	0
chr1	2972689	2973115	1	3	0	0	1
chr1	2974398	2974860	1	3	0	0	1
chr1	2978664	2979090	1	3	0	0	1
chr1	2980650	2981086	1	3	0	0	1
chr1	2982324	2982812	1	3	0	0	1
chr1	2983222	2983662	1	3	0	0	1
chr1	2984065	2984509	1	3	0	0	1
chr1	2987702	2988261	1	2	0	1	0
chr1	2988925	2989332	1	3	0	0	1
chr1	2989612	2990118	1	3	0	0	1
chr1	2990850	2991306	1	3	0	0	1
chr1	2991866	2992276	1	3	0	0	1
chr1	2992514	2992969	1	3	0	0	1
chr1	2993751	2994177	1	3	0	0	1
chr1	2994229	2994769	1	3	0	0	1
chr1	2994913	2995324	1	3	0	0	1
chr1	2995581	2996047	1	3	0	0	1
chr1	2997841	2998338	1	3	0	0	1
chr1	2998619	2999062	1	3	0	0	1
chr1	3000679	3001117	1	3	0	0	1
chr1	3002776	3003241	1	3	0	0	1
chr1	3003631	3004032	1	3	0	0	1
chr1	3004662	3005170	1	3	0	0	1
chr1	3005233	3005641	1	3	0	0	1
chr1	3006752	3007213	1	3	0	0	1
chr1	3007366	3007821	1	3	0	0	1
chr1	3008169	3008571	1	3	0	0	1
chr1	3009029	3009531	1	3	0	0	1
chr1	3011931	3012368	1	3	0	0	1
chr1	3013194	3013625	1	3	0	0	1
chr1	3013955	3014416	1	3	0	0	1
chr1	3017325	3018170	1	3	0	0	1
chr1	3021046	3021519	1	3	0	0	1
chr1	3022720	3023197	1	3	0	0	1
chr1	3023473	3023649	1	2	0	1	0
chr1	3023649	3023733	2	2,3	0	1	1
chr1	3023733	3024126	1	3	0	0	1
chr1	3025481	3025883	1	3	0	0	1
chr1	3026404	3026830	1	3	0	0	1
chr1	3028513	3029011	1	3	0	0	1
chr1	3036768	3036898	1	2	0	1	0
chr1	3036898	3037062	2	2,3	0	1	1
chr1	3037062	3037321	1	3	0	0	1
chr1	3038163	3038705	1	3	0	0	1
chr1	3038861	3039071	1	3	0	0	1
chr1	3039071	3039319	2	2,3	0	1	1
chr1	3039319	3039338	1	3	0	0	1
chr1	3039873	3040218	1	3	0	0	1
chr1	3040218	3040355	2	2,3	0	1	1
chr1	3040355	3040463	1	2	0	1	0
chr1	3040463	3040480	2	2,3	0	1	1
chr1	3040480	3040926	1	3	0	0	1
chr1	3046189	3046685	1	3	0	0	1
chr1	3047793	3048274	1	3	0	0	1
chr1	3049359	3049796	1	3	0	0	1
chr1	3051921	3052378	1	3	0	0	1
chr1	3055702	3056164	1	3	0	0	1
chr1	3056557	3057042	1	3	0	0	1
chr1	3058480	3058905	1	3	0	0	1
chr1	3061271	3061687	1	3	0	0	1
chr1	3062342	3062865	1	3	0	0	1
chr1	3067949	3068445	1	3	0	0	1
chr1	3069003	3069415	1	3	0	0	1
chr1	3072244	3072718	1	3	0	0	1
chr1	3074935	3074993	1	3	0	0	1
chr1	3074993	3075179	2	2,3	0	1	1
chr1	3075179	3075504	1	3	0	0	1
chr1	3077212	3077653	1	3	0	0	1
chr1	3078696	3079117	1	2	0	1	0
chr1	3079824	3080010	1	2	0	1	0
chr1	3081464	3081957	1	3	0	0	1
chr1	3082209	3082679	1	3	0	0	1
chr1	3084627	3085040	1	3	0	0	1
chr1	3085312	3085353	1	2	0	1	0
chr1	3085353	3085665	2	2,3	0	1	1
chr1	3085665	3086197	1	3	0	0	1
chr1	3087060	3087467	1	3	0	0	1
chr1	3087827	3088275	1	3	0	0	1
chr1	3089888	3090302	1	3	0	0	1
chr1	3091217	3091690	1	3	0	0	1
chr1	3092462	3092893	1	3	0	0	1
chr1	3093347	3093606	1	2	0	1	0
chr1	3093836	3093884	1	3	0	0	1
chr1	3093884	3094100	2	2,3	0	1	1
chr1	3094100	3094281	1	3	0	0	1
chr1	3094713	3095116	1	3	0	0	1
chr1	3095299	3095776	1	3	0	0	1
chr1	3096443	3096863	1	3	0	0	1
chr1	3098157	3098585	1	3	0	0	1
chr1	3099432	3099881	1	3	0	0	1
chr1	3107803	3108250	1	2	0	1	0
chr1	3108952	3109442	1	3	0	0	1
chr1	3109662	3110068	1	3	0	0	1
chr1	3113081	3113490	1	3	0	0	1
chr1	3115548	3116022	1	3	0	0	1
chr1	3116790	3116981	1	2	0	1	0
chr1	3117157	3117656	1	3	0	0	1
chr1	3119377	3119823	1	3	0	0	1
chr1	3120435	3120901	1	2	0	1	0
chr1	3122683	3122975	1	2	0	1	0
chr1	3123907	3124375	1	3	0	0	1
chr1	3125797	3126234	1	3	0	0	1
chr1	3126721	3127031	1	2	0	1	0
chr1	3132585	3133055	1	3	0	0	1
chr1	3133506	3133518	1	3	0	0	1
chr1	3133518	3133742	2	2,3	0	1	1
chr1	3133742	3133938	1	3	0	0	1
chr1	3137129	3137608	1	3	0	0	1
chr1	3138751	3139057	1	2	0	1	0
chr1	3139057	3139090	2	2,3	0	1	1
chr1	3139090	3139539	1	3	0	0	1
chr1	3139915	3140316	1	3	0	0	1
chr1	3140812	3141250	1	3	0	0	1
chr1	3145799	3146206	1	3	0	0	1
chr1	3147016	3147501	1	3	0	0	1
chr1	3148097	3148551	1	3	0	0	1
chr1	3148814	3149300	1	3	0	0	1
chr1	3149378	3150313	1	3	0	0	1
chr1	3157268	3157682	1	3	0	0	1
chr1	3158014	3158321	1	2	0	1	0
chr1	3158321	3158376	2	2,3	0	1	1
chr1	3158376	3158731	1	3	0	0	1
chr1	3158959	3159385	1	3	0	0	1
chr1	3160431	3160839	1	3	0	0	1
chr1	3161644	3162089	1	3	0	0	1
chr1	3162191	3162676	1	3	0	0	1
chr1	3164431	3164892	1	3	0	0	1
chr1	3170168	3170621	1	3	0	0	1
chr1	3175072	3175584	1	3	0	0	1
chr1	3178783	3179186	1	3	0	0	1
chr1	3180070	3180546	1	3	0	0	1
chr1	3182522	3182935	1	3	0	0	1
chr1	3183384	3183871	1	3	0	0	1
chr1	3184346	3184872	1	3	0	0	1
chr1	3185127	3185617	1	3	0	0	1
chr1	3185831	3186372	1	3	0	0	1
chr1	3186604	3187156	1	3	0	0	1
chr1	3188205	3188632	1	3	0	0	1
chr1	3189788	3190195	1	3	0	0	1
chr1	3192347	3192808	1	3	0	0	1
chr1	3194212	3194612	1	3	0	0	1
chr1	3195119	3195609	1	3	0	0	1
chr1	3197531	3198036	1	3	0	0	1
chr1	3200840	3201243	1	3	0	0	1
chr1	3203986	3204432	1	3	0	0	1
chr1	3205854	3206116	1	2	0	1	0
chr1	3206224	3206734	1	2	0	1	0
chr1	3206754	3207130	1	2	0	1	0
chr1	3207592	3208128	1	3	0	0	1
chr1	3209303	3209743	1	3	0	0	1
chr1	3213378	3213563	1	2	0	1	0
chr1	3213735	3214218	1	2	0	1	0
chr1	3214782	3215198	1	3	0	0	1
chr1	3217342	3217855	1	3	0	0	1
chr1	3218331	3218805	1	3	0	0	1
chr1	3223856	3224265	1	3	0	0	1
chr1	3225935	3226409	1	3	0	0	1
chr1	3228272	3228740	1	3	0	0	1
chr1	3228829	3229367	1	3	0	0	1
chr1	3230531	3230947	1	3	0	0	1
chr1	3233522	3233971	1	3	0	0	1
chr1	3234605	3235320	1	3	0	0	1
chr1	3235587	3236066	1	3	0	0	1
chr1	3236814	3237235	1	3	0	0	1
chr1	3237511	3237911	1	3	0	0	1
chr1	3238738	3239145	1	3	0	0	1
chr1	3244514	3244914	1	3	0	0	1
chr1	3247221	3247632	1	3	0	0	1
chr1	3248683	3249125	1	3	0	0	1
chr1	3249330	3249807	1	3	0	0	1
chr1	3249965	3250386	1	3	0	0	1
chr1	3251061	3251545	1	3	0	0	1
chr1	3253923	3254328	1	3	0	0	1
chr1	3254608	3255031	1	3	0	0	1
chr1	3255309	3255767	1	3	0	0	1
chr1	3261610	3262016	1	3	0	0	1
chr1	3262450	3262901	1	3	0	0	1
chr1	3265342	3265864	1	3	0	0	1
chr1	3268778	3269252	1	3	0	0	1
chr1	3270628	3271143	1	3	0	0	1
chr1	3271229	3271956	1	3	0	0	1
chr1	3272108	3272546	1	3	0	0	1
chr1	3272551	3273030	1	3	0	0	1
chr1	3273689	3274141	1	3	0	0	1
chr1	3274886	3275286	1	3	0	0	1
chr1	3275743	3276270	1	3	0	0	1
chr1	3278071	3278483	1	3	0	0	1
chr1	3279354	3279798	1	2	0	1	0
chr1	3280040	3280499	1	3	0	0	1
chr1	3282132	3282384	1	2	0	1	0
chr1	3282979	3283419	1	3	0	0	1
chr1	3285326	3285828	1	3	0	0	1
chr1	3287432	3287853	1	3	0	0	1
chr1	3290902	3291306	1	3	0	0	1
chr1	3291981	3292455	1	3	0	0	1
chr1	3293709	3294216	1	3	0	0	1
chr1	3296135	3296340	1	3	0	0	1
chr1	3296340	3296542	2	2,3	0	1	1
chr1	3296542	3296562	1	2	0	1	0
chr1	3296618	3297189	1	2	0	1	0
chr1	3298367	3298770	1	3	0	0	1
chr1	3299039	3299180	1	3	0	0	1
chr1	3299180	3299388	2	2,3	0	1	1
chr1	3299388	3299455	1	3	0	0	1
chr1	3299455	3299519	2	2,3	0	1	1
chr1	3299519	3299726	1	2	0	1	0
chr1	3299994	3300170	1	2	0	1	0
chr1	3300540	3301101	1	3	0	0	1
chr1	3301351	3302171	1	3	0	0	1
chr1	3302422	3302940	1	3	0	0	1
chr1	3303556	3304099	1	3	0	0	1
chr1	3304436	3304840	1	3	0	0	1
chr1	3305858	3306302	1	3	0	0	1
chr1	3306703	3306848	1	2	0	1	0
chr1	3307459	3307883	1	3	0	0	1
chr1	3307949	3308352	1	3	0	0	1
chr1	3309874	3310386	1	3	0	0	1
chr1	3310848	3311326	1	3	0	0	1
chr1	3313925	3314450	1	3	0	0	1
chr1	3314654	3314840	1	2	0	1	0
chr1	3315001	3315366	1	3	0	0	1
chr1	3315366	3315532	2	2,3	0	1	1
chr1	3315532	3315642	1	2	0	1	0
chr1	3315642	3315664	2	2,3	0	1	1
chr1	3315664	3316129	1	3	0	0	1
chr1	3316503	3316983	1	3	0	0	1
chr1	3317110	3317217	1	3	0	0	1
chr1	3317217	3317492	2	2,3	0	1	1
chr1	3317492	3317570	1	3	0	0	1
chr1	3318061	3318510	1	3	0	0	1
chr1	3318941	3319353	1	3	0	0	1
chr1	3321266	3321778	1	3	0	0	1
chr1	3322839	3323293	1	3	0	0	1
chr1	3324642	3325084	1	3	0	0	1
chr1	3325573	3326098	1	3	0	0	1
chr1	3326803	3327205	1	3	0	0	1
chr1	3329965	3330472	1	3	0	0	1
chr1	3333145	3333645	1	3	0	0	1
chr1	3334801	3335201	1	3	0	0	1
chr1	3336237	3336613	1	2	0	1	0
chr1	3336932	3338592	1	1	1	0	0
chr1	3338592	3339046	2	1,3	1	0	1
chr1	3339046	3339177	1	1	1	0	0
chr1	3339177	3339591	2	1,3	1	0	1
chr1	3339591	3339909	1	1	1	0	0
chr1	3339909	3340432	2	1,3	1	0	1
chr1	3340432	3342651	1	1	1	0	0
chr1	3342651	3342932	2	1,3	1	0	1
chr1	3342932	3343121	1	3	0	0	1
chr1	3343326	3343802	1	3	0	0	1
chr1	3344099	3344611	1	3	0	0	1
chr1	3346190	3346666	1	3	0	0	1
chr1	3347765	3348242	1	3	0	0	1
chr1	3348787	3349225	1	3	0	0	1
chr1	3350174	3350645	1	3	0	0	1
chr1	3351065	3351610	1	3	0	0	1
chr1	3353092	3353496	1	3	0	0	1
chr1	3354882	3355325	1	3	0	0	1
chr1	3357602	3358101	1	3	0	0	1
chr1	3360455	3360932	1	3	0	0	1
chr1	3363937	3364426	1	3	0	0	1
chr1	3378496	3378916	1	3	0	0	1
chr1	3379812	3380241	1	3	0	0	1
chr1	3381905	3382349	1	3	0	0	1
chr1	3382494	3383043	1	3	0	0	1
chr1	3398910	3399397	1	3	0	0	1
chr1	3406924	3407368	1	3	0	0	1
chr1	3407777	3407946	1	2	0	1	0
chr1	3411541	3412227	1	2	0	1	0
chr1	3412501	3413249	1	3	0	0	1
chr1	3415288	3415849	1	2	0	1	0
chr1	3418082	3418541	1	3	0	0	1
chr1	3418971	3419363	1	2	0	1	0
chr1	3419638	3420006	1	2	0	1	0
chr1	3420069	3420346	1	2	0	1	0
chr1	3420647	3421091	1	3	0	0	1
chr1	3422506	3422920	1	3	0	0	1
chr1	3423129	3423355	1	2	0	1	0
chr1	3425435	3425623	1	2	0	1	0
chr1	3427237	3427679	1	3	0	0	1
chr1	3429477	3429815	1	2	0	1	0
chr1	3431991	3432503	1	3	0	0	1
chr1	3432914	3433723	1	3	0	0	1
chr1	3433777	3434279	1	3	0	0	1
chr1	3435043	3435277	1	2	0	1	0
chr1	3437980	3438226	1	2	0	1	0
chr1	3438226	3438498	2	2,3	0	1	1
chr1	3438498	3438664	1	3	0	0	1
chr1	3439043	3439428	1	3	0	0	1
chr1	3439428	3439446	2	2,3	0	1	1
chr1	3439446	3439963	1	2	0	1	0
chr1	3440038	3440480	1	3	0	0	1
chr1	3440859	3441269	1	3	0	0	1
chr1	3441889	3442360	1	3	0	0	1
chr1	3444220	3444642	1	3	0	0	1
chr1	3445523	3445799	1	2	0	1	0
chr1	3447152	3447578	1	3	0	0	1
chr1	3448317	3448800	1	3	0	0	1
chr1	3450950	3451356	1	3	0	0	1
chr1	3454117	3454533	1	3	0	0	1
chr1	3455058	3455212	1	3	0	0	1
chr1	3455212	3455544	2	2,3	0	1	1
chr1	3455544	3455674	1	2	0	1	0
chr1	3456764	3457276	1	2	0	1	0
chr1	3457276	3457721	2	2,3	0	1	1
chr1	3457721	3458060	1	2	0	1	0
chr1	3462547	3462958	1	3	0	0	1
chr1	3464549	3465065	1	3	0	0	1
chr1	3465466	3465964	1	3	0	0	1
chr1	3466189	3466738	1	3	0	0	1
chr1	3467920	3468366	1	3	0	0	1
chr1	3470601	3471089	1	3	0	0	1
chr1	3471337	3471918	1	3	0	0	1
chr1	3472524	3473046	1	3	0	0	1
chr1	3477853	3478264	1	3	0	0	1
chr1	3478482	3478735	1	3	0	0	1
chr1	3478735	3478917	2	2,3	0	1	1
chr1	3478917	3479005	1	3	0	0	1
chr1	3481661	3482079	1	3	0	0	1
chr1	3483061	3483505	1	3	0	0	1
chr1	3484945	3485250	1	2	0	1	0
chr1	3485254	3485819	1	3	0	0	1
chr1	3486947	3487348	1	3	0	0	1
chr1	3488855	3489353	1	3	0	0	1
chr1	3489700	3490101	1	3	0	0	1
chr1	3490300	3490784	1	3	0	0	1
chr1	3490939	3491347	1	3	0	0	1
chr1	3492228	3492680	1	3	0	0	1
chr1	3495266	3495732	1	3	0	0	1
chr1	3503770	3504271	1	3	0	0	1
chr1	3507099	3507501	1	3	0	0	1
chr1	3507812	3508307	1	3	0	0	1
chr1	3508960	3509413	1	3	0	0	1
chr1	3509421	3509867	1	3	0	0	1
chr1	3509955	3510358	1	3	0	0	1
chr1	3512680	3512981	1	2	0	1	0
chr1	3513747	3513988	1	2	0	1	0
chr1	3513988	3514150	2	2,3	0	1	1
chr1	3514150	3514439	1	3	0	0	1
chr1	3514545	3514755	1	2	0	1	0
chr1	3514755	3514897	2	2,3	0	1	1
chr1	3514897	3515065	1	3	0	0	1
chr1	3515065	3515222	2	2,3	0	1	1
chr1	3515222	3515248	1	2	0	1	0
chr1	3515625	3516074	1	3	0	0	1
chr1	3516288	3516689	1	3	0	0	1
chr1	3520104	3520447	1	2	0	1	0
chr1	3525289	3525343	1	2	0	1	0
chr1	3525343	3525463	2	2,3	0	1	1
chr1	3525463	3525817	1	3	0	0	1
chr1	3526193	3526735	1	3	0	0	1
chr1	3527090	3527532	1	3	0	0	1
chr1	3527539	3527945	1	3	0	0	1
chr1	3528015	3528418	1	3	0	0	1
chr1	3528655	3529074	1	3	0	0	1
chr1	3529424	3529826	1	3	0	0	1
chr1	3532683	3532878	1	2	0	1	0
chr1	3533335	3533825	1	3	0	0	1
chr1	3534516	3534985	1	3	0	0	1
chr1	3535334	3535735	1	3	0	0	1
chr1	3536848	3538057	1	3	0	0	1
chr1	3538277	3538726	1	3	0	0	1
chr1	3539286	3539716	1	3	0	0	1
chr1	3544473	3544940	1	3	0	0	1
chr1	3546173	3546627	1	3	0	0	1
chr1	3547175	3547607	1	3	0	0	1
chr1	3548702	3549180	1	3	0	0	1
chr1	3549481	3549881	1	3	0	0	1
chr1	3552977	3553416	1	3	0	0	1
chr1	3554677	3555123	1	3	0	0	1
chr1	3555437	3555862	1	3	0	0	1
chr1	3556724	3557153	1	3	0	0	1
chr1	3560842	3561323	1	3	0	0	1
chr1	3564242	3564758	1	3	0	0	1
chr1	3568393	3568921	1	3	0	0	1
chr1	3569644	3570176	1	3	0	0	1
chr1	3571367	3571770	1	3	0	0	1
chr1	3572762	3573217	1	3	0	0	1
chr1	3573955	3574465	1	3	0	0	1
chr1	3577991	3578490	1	3	0	0	1
chr1	3579337	3579787	1	3	0	0	1
chr1	3580109	3580646	1	3	0	0	1
chr1	3581098	3581958	1	3	0	0	1
chr1	3584362	3584788	1	3	0	0	1
chr1	3586329	3586735	1	3	0	0	1
chr1	3589772	3590221	1	3	0	0	1
chr1	3590367	3590773	1	3	0	0	1
chr1	3591296	3591780	1	3	0	0	1
chr1	3595923	3596453	1	3	0	0	1
chr1	3599816	3600250	1	3	0	0	1
chr1	3600840	3601136	1	2	0	1	0
chr1	3602395	3602811	1	3	0	0	1
chr1	3603070	3603606	1	3	0	0	1
chr1	3604243	3604653	1	3	0	0	1
chr1	3604871	3605323	1	3	0	0	1
chr1	3605526	3605951	1	3	0	0	1
chr1	3606380	3606783	1	3	0	0	1
chr1	3609910	3610315	1	3	0	0	1
chr1	3610892	3611303	1	3	0	0	1
chr1	3611958	3612443	1	3	0	0	1
chr1	3613224	3613721	1	3	0	0	1
chr1	3613960	3614090	1	2	0	1	0
chr1	3614090	3614350	2	2,3	0	1	1
chr1	3614350	3614511	1	3	0	0	1
chr1	3625398	3625894	1	3	0	0	1
chr1	3626064	3626513	1	3	0	0	1
chr1	3629006	3629465	1	3	0	0	1
chr1	3631271	3631689	1	3	0	0	1
chr1	3634426	3635336	1	3	0	0	1
chr1	3641004	3641492	1	3	0	0	1
chr1	3643534	3644031	1	3	0	0	1
chr1	3645099	3645499	1	3	0	0	1
chr1	3645716	3646168	1	3	0	0	1
chr1	3649521	3649984	1	3	0	0	1
chr1	3652240	3652657	1	3	0	0	1
chr1	3652859	3653273	1	3	0	0	1
chr1	3661574	3661975	1	3	0	0	1
chr1	3662301	3662720	1	3	0	0	1
chr1	3668010	3668417	1	3	0	0	1
chr1	3668677	3669079	1	3	0	0	1
chr1	3669965	3670406	1	3	0	0	1
chr1	3678088	3678594	1	3	0	0	1
chr1	3686625	3687127	1	3	0	0	1
chr1	3688444	3688900	1	3	0	0	1
chr1	3689245	3689735	1	3	0	0	1
chr1	3692064	3692490	1	3	0	0	1
chr1	3693128	3693539	1	3	0	0	1
chr1	3695605	3696086	1	3	0	0	1
chr1	3698095	3698495	1	3	0	0	1
chr1	3699406	3699914	1	3	0	0	1
chr1	3705520	3705926	1	3	0	0	1
chr1	3707446	3707953	1	3	0	0	1
chr1	3709533	3710450	1	3	0	0	1
chr1	3710965	3711374	1	3	0	0	1
chr1	3711588	3712061	1	3	0	0	1
chr1	3712546	3712962	1	3	0	0	1
chr1	3713259	3713666	1	3	0	0	1
chr1	3715143	3715676	1	3	0	0	1
chr1	3720658	3721125	1	3	0	0	1
chr1	3725568	3726496	1	3	0	0	1
chr1	3728516	3729047	1	3	0	0	1
chr1	3730465	3730956	1	3	0	0	1
chr1	3731760	3732208	1	3	0	0	1
chr1	3732309	3732879	1	3	0	0	1
chr1	3734617	3734850	1	3	0	0	1
chr1	3734850	3735143	2	2,3	0	1	1
chr1	3735143	3735562	1	3	0	0	1
chr1	3735632	3736072	1	3	0	0	1
chr1	3738318	3738747	1	3	0	0	1
chr1	3740022	3740431	1	3	0	0	1
chr1	3743145	3743677	1	3	0	0	1
chr1	3745995	3746409	1	3	0	0	1
chr1	3748961	3749399	1	3	0	0	1
chr1	3751119	3751569	1	3	0	0	1
chr1	3751616	3752054	1	3	0	0	1
chr1	3753373	3753865	1	3	0	0	1
chr1	3754092	3754502	1	3	0	0	1
chr1	3756055	3756514	1	3	0	0	1
chr1	3757798	3758276	1	3	0	0	1
chr1	3758368	3758886	1	3	0	0	1
chr1	3759181	3759703	1	3	0	0	1
chr1	3760661	3761125	1	3	0	0	1
chr1	3761971	3762392	1	3	0	0	1
chr1	3764818	3765240	1	3	0	0	1
chr1	3766613	3767086	1	3	0	0	1
chr1	3767786	3768271	1	3	0	0	1
chr1	3768305	3768713	1	3	0	0	1
chr1	3769075	3769576	1	3	0	0	1
chr1	3772667	3773130	1	3	0	0	1
chr1	3773188	3773661	1	3	0	0	1
chr1	3774811	3775215	1	3	0	0	1
chr1	3777516	3777918	1	3	0	0	1
chr1	3778662	3779209	1	3	0	0	1
chr1	3781057	3781510	1	3	0	0	1
chr1	3782360	3782859	1	3	0	0	1
chr1	3791273	3791716	1	3	0	0	1
chr1	3792191	3792605	1	3	0	0	1
chr1	3796579	3797048	1	3	0	0	1
chr1	3799221	3799621	1	3	0	0	1
chr1	3802924	3803403	1	3	0	0	1
chr1	3804144	3804627	1	3	0	0	1
chr1	3805530	3805968	1	3	0	0	1
chr1	3806115	3806615	1	3	0	0	1
chr1	3807163	3807603	1	3	0	0	1
chr1	3816797	3817767	1	3	0	0	1
chr1	3818677	3819127	1	3	0	0	1
chr1	3822076	3822639	1	3	0	0	1
chr1	3823749	3824263	1	3	0	0	1
chr1	3825582	3826108	1	3	0	0	1
chr1	3834955	3835442	1	3	0	0	1
chr1	3837927	3838372	1	3	0	0	1
chr1	3839767	3840259	1	3	0	0	1
chr1	3840481	3840966	1	3	0	0	1
chr1	3842944	3843367	1	3	0	0	1
chr1	3844469	3844979	1	3	0	0	1
chr1	3845358	3845828	1	3	0	0	1
chr1	3849103	3849588	1	3	0	0	1
chr1	3855108	3855632	1	3	0	0	1
chr1	3855923	3856329	1	3	0	0	1
chr1	3856579	3857048	1	3	0	0	1
chr1	3857053	3857543	1	3	0	0	1
chr1	3859223	3859739	1	3	0	0	1
chr1	3861534	3861954	1	3	0	0	1
chr1	3861996	3862423	1	3	0	0	1
chr1	3862775	3863036	1	2	0	1	0
chr1	3866202	3866605	1	3	0	0	1
chr1	3866790	3867342	1	3	0	0	1
chr1	3867800	3868104	1	2	0	1	0
chr1	3868855	3869286	1	3	0	0	1
chr1	3870891	3871369	1	3	0	0	1
chr1	3872309	3872831	1	3	0	0	1
chr1	3873897	3874041	1	3	0	0	1
chr1	3874041	3874279	2	2,3	0	1	1
chr1	3874279	3874407	1	3	0	0	1
chr1	3874577	3875077	1	3	0	0	1
chr1	3877066	3877566	1	3	0	0	1
chr1	3879668	3880170	1	3	0	0	1
chr1	3880457	3880957	1	3	0	0	1
chr1	3882257	3883223	1	3	0	0	1
chr1	3883871	3884288	1	3	0	0	1
chr1	3884367	3884768	1	3	0	0	1
chr1	3886110	3886521	1	3	0	0	1
chr1	3886816	3887307	1	3	0	0	1
chr1	3892986	3893464	1	3	0	0	1
chr1	3895556	3895972	1	3	0	0	1
chr1	3895981	3896457	1	3	0	0	1
chr1	3900246	3900672	1	3	0	0	1
chr1	3900812	3901251	1	3	0	0	1
chr1	3901831	3902328	1	3	0	0	1
chr1	3902668	3903032	1	3	0	0	1
chr1	3903032	3903099	2	2,3	0	1	1
chr1	3903099	3903452	1	2	0	1	0
chr1	3904395	3904915	1	3	0	0	1
chr1	3905334	3905793	1	3	0	0	1
chr1	3906368	3906792	1	3	0	0	1
chr1	3908365	3908815	1	3	0	0	1
chr1	3910358	3910758	1	3	0	0	1
chr1	3911764	3912241	1	3	0	0	1
chr1	3914495	3914918	1	3	0	0	1
chr1	3920596	3921006	1	3	0	0	1
chr1	3927173	3927639	1	3	0	0	1
chr1	3928585	3928759	1	2	0	1	0
chr1	3929482	3929560	1	2	0	1	0
chr1	3929560	3929753	2	2,3	0	1	1
chr1	3929753	3929987	1	3	0	0	1
chr1	3929996	3930398	1	3	0	0	1
chr1	3932552	3932842	1	2	0	1	0
chr1	3934344	3934782	1	3	0	0	1
chr1	3935443	3935903	1	3	0	0	1
chr1	3936294	3936742	1	3	0	0	1
chr1	3939254	3939686	1	3	0	0	1
chr1	3940607	3941071	1	3	0	0	1
chr1	3941991	3942500	1	3	0	0	1
chr1	3943567	3944017	1	3	0	0	1
chr1	3945706	3946165	1	3	0	0	1
chr1	3950403	3950909	1	3	0	0	1
chr1	3955576	3956001	1	3	0	0	1
chr1	3957596	3958096	1	3	0	0	1
chr1	3958867	3959321	1	3	0	0	1
chr1	3965175	3965627	1	2	0	1	0
chr1	3967520	3967938	1	3	0	0	1
chr1	3970247	3970717	1	3	0	0	1
chr1	3970848	3971304	1	3	0	0	1
chr1	3972342	3972743	1	3	0	0	1
chr1	3975933	3976392	1	3	0	0	1
chr1	3978985	3979689	1	3	0	0	1
chr1	3981891	3982379	1	3	0	0	1
chr1	3985498	3985909	1	3	0	0	1
chr1	3986189	3986629	1	3	0	0	1
chr1	3987970	3988385	1	3	0	0	1
chr1	3989642	3990083	1	3	0	0	1
chr1	3991821	3992275	1	3	0	0	1
chr1	3993384	3993823	1	3	0	0	1
chr1	3994344	3994781	1	3	0	0	1
chr1	3995374	3995861	1	3	0	0	1
chr1	4002819	4003242	1	3	0	0	1
chr1	4003593	4004104	1	3	0	0	1
chr1	4005840	4006290	1	3	0	0	1
chr1	4006554	4007004	1	3	0	0	1
chr1	4009347	4009805	1	3	0	0	1
chr1	4009999	4010436	1	3	0	0	1
chr1	4011976	4012417	1	3	0	0	1
chr1	4012419	4012821	1	3	0	0	1
chr1	4013361	4013651	1	2	0	1	0
chr1	4021062	4021505	1	3	0	0	1
chr1	4022953	4023460	1	3	0	0	1
chr1	4026515	4026978	1	3	0	0	1
chr1	4028090	4028554	1	3	0	0	1
chr1	4030137	4030580	1	3	0	0	1
chr1	4032540	4032994	1	3	0	0	1
chr1	4033307	4033475	1	2	0	1	0
chr1	4033475	4033529	2	2,3	0	1	1
chr1	4033529	4033886	1	3	0	0	1
chr1	4035199	4035602	1	3	0	0	1
chr1	4036288	4036792	1	3	0	0	1
chr1	4037145	4037621	1	3	0	0	1
chr1	4038689	4039093	1	3	0	0	1
chr1	4040167	4040570	1	3	0	0	1
chr1	4041078	4041262	1	3	0	0	1
chr1	4041262	4041506	2	2,3	0	1	1
chr1	4041506	4041722	1	2	0	1	0
chr1	4042047	4042480	1	3	0	0	1
chr1	4043576	4044064	1	3	0	0	1
chr1	4044331	4044781	1	3	0	0	1
chr1	4044783	4045009	1	2	0	1	0
chr1	4045792	4046207	1	3	0	0	1
chr1	4047269	4047720	1	3	0	0	1
chr1	4047777	4048213	1	3	0	0	1
chr1	4048475	4049004	1	3	0	0	1
chr1	4049633	4050204	1	3	0	0	1
chr1	4050384	4050775	1	3	0	0	1
chr1	4050775	4050819	2	2,3	0	1	1
chr1	4050819	4050927	1	2	0	1	0
chr1	4050927	4050966	2	2,3	0	1	1
chr1	4050966	4051392	1	3	0	0	1
chr1	4051982	4052200	1	2	0	1	0
chr1	4053823	4054251	1	3	0	0	1
chr1	4054533	4054942	1	3	0	0	1
chr1	4055183	4055683	1	3	0	0	1
chr1	4056805	4057238	1	3	0	0	1
chr1	4057397	4057802	1	3	0	0	1
chr1	4059506	4060048	1	3	0	0	1
chr1	4063268	4063809	1	3	0	0	1
chr1	4064065	4064465	1	3	0	0	1
chr1	4064597	4064999	1	3	0	0	1
chr1	4066804	4066967	1	3	0	0	1
chr1	4066967	4067227	2	2,3	0	1	1
chr1	4067227	4067536	1	2	0	1	0
chr1	4067843	4068290	1	3	0	0	1
chr1	4068694	4069094	1	3	0	0	1
chr1	4072647	4073122	1	3	0	0	1
chr1	4073463	4073926	1	2	0	1	0
chr1	4074327	4074737	1	2	0	1	0
chr1	4075937	4076413	1	3	0	0	1
chr1	4076698	4077145	1	3	0	0	1
chr1	4080492	4080910	1	3	0	0	1
chr1	4083210	4083665	1	3	0	0	1
chr1	4084529	4084960	1	3	0	0	1
chr1	4087104	4087533	1	3	0	0	1
chr1	4090844	4091293	1	2	0	1	0
chr1	4098200	4098605	1	3	0	0	1
chr1	4099533	4099944	1	3	0	0	1
chr1	4101262	4101710	1	3	0	0	1
chr1	4102928	4103336	1	3	0	0	1
chr1	4107221	4107642	1	3	0	0	1
chr1	4109625	4110092	1	3	0	0	1
chr1	4116339	4116763	1	3	0	0	1
chr1	4118526	4118950	1	3	0	0	1
chr1	4121818	4122219	1	3	0	0	1
chr1	4124638	4125177	1	3	0	0	1
chr1	4129043	4129480	1	3	0	0	1
chr1	4130813	4131255	1	3	0	0	1
chr1	4132932	4133757	1	3	0	0	1
chr1	4136914	4137367	1	3	0	0	1
chr1	4138490	4138928	1	3	0	0	1
chr1	4139985	4140443	1	3	0	0	1
chr1	4140544	4140957	1	3	0	0	1
chr1	4141082	4141361	1	2	0	1	0
chr1	4142792	4143297	1	3	0	0	1
chr1	4143429	4143851	1	3	0	0	1
chr1	4144111	4144515	1	3	0	0	1
chr1	4145842	4146693	1	3	0	0	1
chr1	4147120	4147546	1	3	0	0	1
chr1	4148296	4148701	1	3	0	0	1
chr1	4149066	4149503	1	3	0	0	1
chr1	4151422	4151830	1	3	0	0	1
chr1	4152604	4153114	1	3	0	0	1
chr1	4154772	4154883	1	3	0	0	1
chr1	4154883	4155227	2	2,3	0	1	1
chr1	4155227	4155411	1	2	0	1	0
chr1	4155758	4156185	1	3	0	0	1
chr1	4156551	4157002	1	3	0	0	1
chr1	4158086	4159397	1	3	0	0	1
chr1	4162173	4162590	1	3	0	0	1
chr1	4165146	4165677	1	3	0	0	1
chr1	4169061	4169479	1	3	0	0	1
chr1	4170741	4171163	1	3	0	0	1
chr1	4171324	4171874	1	3	0	0	1
chr1	4172208	4172705	1	3	0	0	1
chr1	4173216	4173653	1	3	0	0	1
chr1	4175200	4175607	1	3	0	0	1
chr1	4175924	4176341	1	3	0	0	1
chr1	4177630	4178051	1	3	0	0	1
chr1	4180551	4181068	1	3	0	0	1
chr1	4182101	4182267	1	2	0	1	0
chr1	4184652	4185052	1	3	0	0	1
chr1	4187174	4187654	1	3	0	0	1
chr1	4190118	4190998	1	3	0	0	1
chr1	4192860	4193272	1	3	0	0	1
chr1	4193736	4194141	1	3	0	0	1
chr1	4194740	4195182	1	3	0	0	1
chr1	4198519	4198998	1	3	0	0	1
chr1	4199126	4199545	1	3	0	0	1
chr1	4204531	4205420	1	3	0	0	1
chr1	4205962	4206472	1	3	0	0	1
chr1	4208104	4208561	1	3	0	0	1
chr1	4208838	4209282	1	3	0	0	1
chr1	4210400	4210551	1	2	0	1	0
chr1	4210551	4210692	2	2,3	0	1	1
chr1	4210692	4211009	1	3	0	0	1
chr1	4211817	4212224	1	3	0	0	1
chr1	4213408	4213860	1	3	0	0	1
chr1	4214908	4215370	1	3	0	0	1
chr1	4217590	4217923	1	2	0	1	0
chr1	4218687	4218986	1	2	0	1	0
chr1	4220349	4220677	1	2	0	1	0
chr1	4222105	4222543	1	3	0	0	1
[truncated: 581,669+ more rows]
