# Supplementary material for: Prediction of Enhancer RNAs in Chicken Genome
Source: Int J Mol Sci. 2025 Nov 13;26(22):10986. doi: 10.3390/ijms262210986 (PMC12652509; doi:10.3390/ijms262210986)
Supplement: Supplementary file 1 [file ijms-26-10986-s001.zip › Table S2 - Enhancers predicted with eHMM.xlsx]

## Sheet: INDEX
Sheets in this document
INDEX
eHMM predicted enhancers
eHMM predicted enhancers - segmentation
Significatly expressed enhancers - ALL tissues
Significatly expressed enhancers – BRAIN
Significatly expressed enhancers – BREAST
Significatly expressed enhancers – HEART
Significatly expressed enhancers – KIDNEY
Significatly expressed enhancers – LEG
Significatly expressed enhancers – LIVER

## Sheet: eHMM predicted enhancers
eHMM predicted enhancers
chr	start	end
1	10000100	10000700
1	100006700	100007300
1	100011300	100011900
1	100012900	100014200
1	100020900	100021800
1	100025600	100026100
1	100026600	100027700
1	10002800	10003600
1	100029100	100030100
1	100032900	100033500
1	100033600	100034200
1	100037000	100038100
1	100038200	100038700
1	10004400	10005100
1	100044800	100045400
1	100056900	100057500
1	100059800	100060300
1	100060500	100061100
1	100065400	100065900
1	100066100	100066700
1	100070400	100071400
1	100074300	100074800
1	100077700	100078500
1	100078600	100079200
1	100080500	100081200
1	100081900	100082400
1	100084200	100084800
1	100088900	100089400
1	100090100	100090600
1	100090800	100091300
1	100093200	100093700
1	100094200	100095300
1	100098400	100098900
1	10010300	10011700
1	100108500	100109400
1	100110000	100110600
1	100111200	100111800
1	100117000	100117600
1	100118400	100118900
1	100121000	100122100
1	10012500	10013600
1	100127300	100127800
1	100129500	100130500
1	100132900	100133500
1	100134100	100135400
1	100138200	100138800
1	100139500	100140100
1	100142900	100143400
1	100145700	100146700
1	100147300	100147900
1	100152800	100153300
1	10015400	10016100
1	100158700	100159300
1	100162000	100162500
1	10016400	10017900
1	100170700	100172700
1	100179800	100180300
1	100182900	100183400
1	100185300	100185900
1	100187000	100187500
1	10018800	10019400
1	100188100	100189000
1	1001900	1002400
1	100193600	100194100
1	100194900	100196400
1	10019800	10020300
1	100201400	100201900
1	100205500	100206000
1	100208500	100210000
1	100210900	100211400
1	100216000	100217200
1	100218500	100219000
1	100220300	100220900
1	100221000	100221800
1	100222700	100223300
1	100226200	100227300
1	100227700	100228400
1	100231900	100232700
1	100235200	100236000
1	100236900	100237400
1	100239700	100240200
1	100251500	100253500
1	100254800	100255400
1	100255700	100256300
1	10025600	10026700
1	100262100	100262600
1	100262700	100263200
1	100263300	100263800
1	100264200	100265000
1	100265600	100266100
1	100270300	100270900
1	10027300	10028000
1	100274500	100275100
1	100275900	100277000
1	100278700	100279300
1	100280300	100280900
1	100281300	100281800
1	100283100	100283700
1	100285200	100285700
1	100288600	100289100
1	10028900	10029500
1	100292700	100293200
1	100294700	100295800
1	100301200	100301700
1	10030600	10031100
1	100307200	100307700
1	100311700	100312600
1	100315900	100316500
1	10031600	10032100
1	100317600	100318500
1	100319700	100320200
1	100322000	100322500
1	100322800	100323300
1	100323700	100324800
1	100337500	100338100
1	100341700	100342200
1	100347600	100349600
1	100349700	100350300
1	100350500	100351100
1	100354800	100355500
1	100356300	100356800
1	100362800	100363400
1	100363500	100364000
1	100366400	100366900
1	10036700	10037200
1	100368500	100369100
1	100372600	100373600
1	10037300	10037800
1	100379900	100380400
1	100385500	100386000
1	10038800	10039800
1	100388500	100390300
1	100395100	100395700
1	100395800	100396400
1	10040200	10040800
1	100403800	100404300
1	100405900	100406500
1	100410500	100411000
1	100412000	100412500
1	10041400	10041900
1	100417100	100417600
1	100419100	100419600
1	10042000	10042600
1	100420200	100421600
1	100427900	100428400
1	100429300	100429900
1	100430100	100430700
1	100431500	100432100
1	100432600	100433200
1	10043300	10043900
1	100433500	100434400
1	100436100	100436700
1	100436800	100437300
1	100443000	100443600
1	100444100	100444700
1	100448600	100449100
1	100453400	100454900
1	10045400	10046500
1	100455600	100456100
1	100457500	100458000
1	100459600	100460200
1	100461600	100462200
1	100462400	100462900
1	100463900	100464500
1	100465100	100465700
1	100469100	100469600
1	100474900	100475500
1	100476600	100477100
1	100477700	100478200
1	10047900	10048500
1	100483600	100484200
1	10048700	10049300
1	100488900	100489400
1	100489600	100490200
1	100490700	100491700
1	100493400	100493900
1	100494000	100494600
1	10049400	10049900
1	100494700	100495300
1	100497800	100498300
1	100499800	100500300
1	100500600	100501600
1	100502800	100503400
1	100504500	100505900
1	100506200	100506700
1	100508100	100508700
1	100513100	100513700
1	10051400	10051900
1	100515100	100515700
1	100518400	100520000
1	100523000	100523700
1	100525000	100525600
1	100525900	100526500
1	10052700	10053200
1	100527500	100528100
1	100529700	100530700
1	100531300	100531900
1	100533800	100534700
1	100537300	100537800
1	100541500	100542000
1	100543700	100544200
1	10054600	10055200
1	100550000	100550600
1	100550800	100551400
1	100555900	100556500
1	10055900	10056400
1	100563300	100563800
1	100564200	100565100
1	100565400	100565900
1	100571800	100572300
1	100572400	100572900
1	100573000	100573900
1	100576000	100576500
1	100576600	100577200
1	1005800	1006100
1	100580100	100580600
1	100580700	100581700
1	100582700	100583200
1	100585800	100586400
1	100590200	100590800
1	100592300	100593400
1	100600500	100601700
1	100602100	100602700
1	100603800	100604400
1	100604600	100605200
1	100608300	100609300
1	100609600	100610600
1	10061000	10061600
1	100614100	100614700
1	100616200	100616700
1	100621400	100622400
1	100628600	100629100
1	100630300	100631000
1	100635000	100635600
1	100637500	100638200
1	100639400	100640000
1	100641300	100641900
1	100643000	100644200
1	100648300	100648800
1	100649900	100650400
1	100652100	100653300
1	100653600	100654200
1	100654800	100655400
1	100657300	100657800
1	100658100	100658700
1	100662600	100663600
1	100664500	100665000
1	100666500	100667000
1	100667500	100668100
1	100669400	100670000
1	100670800	100671900
1	100676500	100677100
1	100677500	100679600
1	100680100	100680700
1	100681800	100682400
1	100683900	100684400
1	10068400	10068900
1	100684500	100685000
1	100689700	100690200
1	100690700	100691200
1	100691500	100692000
1	100692900	100693400
1	100693600	100694200
1	100694500	100695100
1	10069500	10070100
1	100695300	100696500
1	100698700	100699200
1	100700900	100701500
1	100701700	100702300
1	100702600	100703100
1	100703400	100704500
1	100704900	100705500
1	100705600	100706200
1	100707100	100707700
1	100708700	100709800
1	100710900	100711500
1	100711700	100712800
1	100713100	100713600
1	100715200	100715800
1	100717800	100718400
1	100720800	100722200
1	10072400	10073000
1	100724600	100725500
1	100729500	100730100
1	100731000	100731600
1	100732300	100732800
1	100738100	100738700
1	100740200	100741200
1	100742000	100742600
1	100746800	100747300
1	100754000	100755000
1	100755700	100756200
1	100758600	100759600
1	10075900	10076500
1	100761700	100762200
1	100762300	100763500
1	100764400	100764900
1	100766300	100768400
1	100769000	100769600
1	100775700	100776300
1	100776400	100776900
1	100777000	100777500
1	100777700	100778700
1	10077800	10078400
1	100780800	100781900
1	100782400	100784100
1	100787300	100787900
1	100788700	100789300
1	100790100	100790600
1	100791900	100793200
1	100794700	100795900
1	100796800	100797300
1	100797400	100798300
1	100803600	100804200
1	100806500	100807200
1	100810400	100810900
1	100811200	100811800
1	100814000	100814500
1	100816700	100817300
1	100818900	100819500
1	100826300	100827200
1	10082700	10083100
1	100827900	100828400
1	100830700	100831200
1	100834100	100835100
1	100843600	100844700
1	100844900	100845500
1	100853200	100855400
1	100855700	100856300
1	100857200	100857700
1	100858100	100858600
1	10086100	10086700
1	100862500	100863200
1	100868100	100869200
1	100870700	100871200
1	100871400	100872000
1	100873300	100874300
1	100874700	100875200
1	100877000	100877600
1	100880000	100880600
1	100885000	100885500
1	100887900	100888400
1	100892400	100892900
1	100896200	100896700
1	10089700	10090200
1	100899800	100900700
1	100901300	100902400
1	10090300	10090800
1	100906100	100906700
1	100909700	100911500
1	100913000	100913600
1	100914100	100915000
1	100915600	100916100
1	100917800	100918400
1	100919300	100920600
1	100920700	100921900
1	100928100	100928600
1	100929500	100930100
1	100930400	100931000
1	100931100	100931700
1	100933300	100934000
1	100934100	100935100
1	100941500	100942600
1	100943800	100944300
1	100944400	100945000
1	100946700	100947200
1	100948000	100948600
1	100948800	100949300
1	100951000	100951500
1	100953100	100953600
1	100958800	100959300
1	100961000	100961600
1	100964900	100965400
1	100966600	100967700
1	100971800	100972400
1	10097400	10098000
1	100974600	100975600
1	100975900	100977400
1	100978300	100978800
1	100979800	100980300
1	100981700	100982200
1	100982600	100983100
1	100985200	100986200
1	100986400	100986900
1	10099100	10099800
1	100992000	100993400
1	100998700	100999200
1	101001800	101002400
1	101003200	101003700
1	101004900	101005800
1	10100600	10101200
1	101009700	101010700
1	101016400	101017000
1	10101700	10102300
1	101017400	101018200
1	101031000	101031700
1	101034800	101035700
1	101035900	101037100
1	101043600	101044100
1	101045100	101045700
1	10104800	10105300
1	101050900	101051400
1	101051700	101052300
1	10105400	10106000
1	101061300	101061800
1	10106200	10106800
1	101062500	101063000
1	101063100	101063600
1	101064800	101065300
1	101067800	101068400
1	10106900	10107400
1	101070300	101070900
1	101072600	101073100
1	10107700	10108300
1	101080400	101081000
1	101081200	101081800
1	101084800	101085400
1	101086300	101086900
1	101090100	101090600
1	101091500	101092500
1	10109400	10110000
1	101094400	101094900
1	101095200	101096200
1	101096400	101096900
1	101098300	101098900
1	101100300	101100900
1	101108700	101109200
1	10111400	10111900
1	101119300	101119900
1	101120400	101121000
1	101121200	101122100
1	101124200	101124700
1	101125900	101126600
1	101128300	101129400
1	101131800	101132900
1	10113200	10113800
1	101133800	101134300
1	101134700	101135200
1	101136800	101137300
1	101138300	101138900
1	101140300	101141300
1	101141600	101143400
1	1011600	1012100
1	101191900	101192500
1	101192900	101193400
1	101193900	101194400
1	10120100	10120600
1	101201600	101202600
1	10120900	10121900
1	101209600	101210200
1	101211000	101212200
1	101213800	101214700
1	101217000	101217600
1	101219800	101220500
1	101222700	101223700
1	101225700	101226300
1	101227700	101228700
1	101230100	101230700
1	101233500	101234100
1	101235500	101236100
1	101238100	101238800
1	10124100	10124700
1	101246700	101247400
1	101250500	101251700
1	101252600	101253200
1	101254000	101254500
1	101255400	101255900
1	101260900	101261400
1	101265400	101266400
1	101267200	101267700
1	101271300	101271800
1	101273200	101273700
1	101275800	101276800
1	101277000	101278500
1	10127700	10128200
1	101279900	101280400
1	101282400	101284300
1	101284400	101284900
1	101286500	101287100
1	101289000	101289600
1	101291600	101292100
1	101292700	101293900
1	101294700	101295300
1	101298800	101299400
1	101300400	101301000
1	10130200	10130700
1	101305600	101306200
1	101306400	101307000
1	101308100	101309100
1	101311800	101312300
1	101314000	101314500
1	101317700	101318300
1	101319500	101320200
1	101321000	101321900
1	101329000	101329600
1	101331300	101332100
1	10133300	10133900
1	101339800	101340300
1	101344300	101344800
1	101345300	101345800
1	101345900	101346500
1	101348400	101349000
1	101349900	101350400
1	101351600	101352100
1	101354100	101355100
1	101355400	101356400
1	101356700	101357200
1	10135800	10136900
1	101358300	101359200
1	101363100	101364600
1	101367800	101368300
1	101369500	101370500
1	10137200	10137700
1	101372200	101372700
1	101378400	101379000
1	101381000	101381600
1	101382200	101382700
1	10138400	10138900
1	101386300	101386900
1	101390700	101391300
1	101393100	101393700
1	101394200	101394700
1	101395100	101395700
1	101396000	101396600
1	101400300	101400900
1	101401300	101401900
1	10140200	10140800
1	101403300	101403900
1	101404000	101404500
1	101406000	101406500
1	101407400	101408400
1	101408900	101409400
1	101411800	101412700
1	101413800	101414400
1	101415800	101416300
1	101417500	101418000
1	101418600	101419100
1	101420200	101420700
1	101421000	101421500
1	10142100	10142700
1	101421700	101422300
1	101423000	101423900
1	101425200	101425700
1	10142800	10143300
1	101432800	101433300
1	101434700	101435300
1	101437400	101437900
1	101438900	101440600
1	101443600	101444200
1	101444600	101445500
1	101448700	101449200
1	101455100	101455700
1	101458700	101459300
1	101461300	101461900
1	101462100	101463200
1	101463900	101464500
1	10146400	10147600
1	101465700	101466200
1	101467300	101467800
1	101468100	101469200
1	101471700	101472600
1	101473800	101474300
1	101479200	101480100
1	101481200	101481800
1	101487600	101488200
1	101489700	101490200
1	101492500	101493700
1	101496000	101496500
1	101497200	101497700
1	101497900	101498500
1	101499000	101499600
1	101500500	101501100
1	101502700	101504400
1	101504600	101505200
1	101507400	101507900
1	101508000	101508500
1	101509500	101511000
1	101511600	101512200
1	10151200	10151800
1	10152800	10153800
1	101532000	101533100
1	101535100	101535700
1	101540300	101540900
1	101541800	101542300
1	10154900	10155400
1	101551800	101552800
1	101555800	101556300
1	101563800	101564400
1	101571400	101572000
1	101572600	101573200
1	101574500	101575500
1	101576900	101578100
1	10157800	10159100
1	101578200	101578700
1	101579400	101579900
1	101580000	101580500
1	101582600	101583500
1	101585100	101585600
1	101599700	101601200
1	10160200	10160700
1	101604000	101604600
1	101607300	101607800
1	101609700	101610200
1	101611200	101611800
1	101613000	101613500
1	101613900	101614400
1	101616100	101616800
1	101619800	101620300
1	101625100	101625700
1	101625800	101626300
1	101627000	101627500
1	10162700	10163200
1	101630400	101631000
1	101640000	101640700
1	101641800	101642900
1	101644000	101644600
1	101645000	101645500
1	101647400	101648000
1	101649000	101649600
1	10165300	10165800
1	101659800	101662200
1	101666600	101667200
1	101667400	101667900
1	101668300	101669400
1	101670300	101670900
1	101671900	101672500
1	101673700	101674300
1	101674400	101675000
1	10167500	10168000
1	101675100	101675600
1	101680900	101681900
1	101682000	101682500
1	101683700	101684200
1	101686500	101687100
1	101687700	101688200
1	101689900	101691000
1	101700100	101700600
1	101703800	101704300
1	10170800	10171400
1	101708100	101708700
1	101709600	101710700
1	101712800	101713300
1	10171500	10172000
1	101716800	101717300
1	101717700	101718200
1	101722700	101723200
1	101724500	101725000
1	101726000	101726600
1	101728800	101729400
1	101730900	101731500
1	101732500	101733600
1	101736300	101737600
1	101739600	101740100
1	101740700	101741200
1	101743200	101743800
1	10174700	10175300
1	101747100	101747700
1	101757000	101757500
1	101757900	101758900
1	10175800	10176400
1	101762500	101763000
1	101763100	101763700
1	101766500	101767000
1	101767500	101768000
1	101770500	101771600
1	101772400	101774300
1	101777400	101777900
1	101778700	101779300
1	101780100	101780600
1	101781100	101781700
1	10178200	10178800
1	101783500	101784200
1	101788500	101789100
1	101789700	101790600
1	101795200	101795700
1	101798100	101798600
1	101799000	101800000
1	101805700	101806300
1	101807200	101807700
1	10180800	10181400
1	101811700	101812300
1	101813200	101813700
1	101816600	101817300
1	101819800	101820300
1	101821900	101822400
1	101822600	101823500
1	101825400	101825900
1	101826300	101827300
1	101831900	101832400
1	101835400	101835900
1	101837100	101838500
1	101839200	101839800
1	101840400	101841000
1	101841200	101841700
1	10184200	10185200
1	101845700	101846600
1	101849900	101850600
1	101852400	101853100
1	101853500	101854100
1	101854500	101855600
1	101856600	101857100
1	101859500	101860600
1	101860700	101861800
1	10186300	10186800
1	101865700	101866800
1	101868300	101868800
1	101869700	101870200
1	101872600	101873300
1	101877900	101878500
1	101880100	101880600
1	101881300	101882400
1	101883200	101883700
1	101886700	101887300
1	101888700	101889300
1	101893400	101894000
1	101894500	101895000
1	101895500	101896000
1	101898100	101898700
1	101901500	101902000
1	101902900	101903400
1	101903800	101904300
1	101904700	101905300
1	101905800	101906400
1	101910200	101910700
1	10191100	10191700
1	101914000	101914600
1	101916600	101917200
1	101917900	101918500
1	101919700	101920300
1	10192000	10192600
1	101921200	101921800
1	101922400	101923400
1	101924200	101925000
1	101926300	101926900
1	101931100	101932200
1	10193400	10193900
1	101934200	101934700
1	101939100	101940100
1	101941000	101942100
1	10195100	10195700
1	101952200	101952800
1	101953100	101953600
1	101954000	101954500
1	101956100	101956800
1	101957500	101958100
1	101958200	101959000
1	101969400	101970000
1	101971800	101972400
1	101977300	101978000
1	101991600	101992600
1	101996300	101997500
1	101998600	101999700
1	102001600	102002500
1	102004600	102005500
1	102006000	102007200
1	102011000	102011500
1	102012700	102013200
1	102017700	102018200
1	102019900	102020900
1	10202100	10203200
1	102021800	102022400
1	102024200	102024900
1	102026000	102026500
1	102028500	102029000
1	102030400	102031000
1	102031600	102032200
1	102032300	102032800
1	102033900	102034400
1	102036500	102037800
1	102038600	102039200
1	102042100	102042600
1	102043000	102043600
1	102044600	102045100
1	102047700	102048200
1	10204900	10205900
1	102050700	102051200
1	102054500	102055000
1	102057900	102058500
1	102059400	102060100
1	102063800	102065200
1	102066500	102067000
1	102067200	102067700
1	102067900	102068400
1	102068500	102069500
1	102069600	102070100
1	102071500	102072100
1	102074400	102074900
1	102076200	102076700
1	102076900	102077400
1	102079500	102080000
1	102081800	102082400
1	102083000	102084000
1	102084100	102084600
1	102085400	102086000
1	102086300	102086800
1	102087200	102087800
1	102095200	102096200
1	102100500	102101100
1	102101800	102102400
1	102102900	102103500
1	102105600	102106100
1	102106200	102106700
1	10210800	10211400
1	102110600	102111200
1	102113900	102114400
1	102116200	102116700
1	102119900	102120400
1	102120800	102121300
1	102122700	102123300
1	102125800	102126300
1	102127800	102128300
1	10212800	10214700
1	102128400	102130500
1	102133800	102135100
1	102138500	102139100
1	102142600	102143100
1	102146500	102147000
1	102149900	102150400
1	102156700	102157200
1	102158300	102158800
1	102160300	102161400
1	102164600	102165200
1	102167300	102167900
1	10216900	10217800
1	102170400	102170900
1	102173800	102174300
1	102174400	102175000
1	102175200	102176300
1	102178300	102178900
1	10218000	10218500
1	102181600	102182100
1	102182200	102183300
1	102183600	102184500
1	102190400	102191000
1	102191900	102192500
1	102194200	102195700
1	102196200	102197600
1	10219800	10220400
1	102198300	102198900
1	102200300	102201200
1	102202300	102202800
1	102203300	102203900
1	102204400	102205000
1	102206700	102207200
1	102208700	102209600
1	1022100	1022700
1	102212200	102212700
1	102212800	102213400
1	102213500	102214100
1	102217800	102218400
1	102227100	102227600
1	102231100	102231700
1	102233500	102234500
1	102234900	102235400
1	102239500	102240000
1	102240800	102242200
1	102242300	102242900
1	102244400	102244900
1	102245900	102246500
1	102249000	102249500
1	10225000	10225500
1	102252100	102252600
1	102254800	102255400
1	102256900	102257600
1	10225700	10226800
1	102258300	102259300
1	102261800	102262400
1	102264900	102265400
1	102266100	102266700
1	102268500	102269100
1	102269500	102270100
1	10227400	10228000
1	102274600	102275100
1	102276300	102276900
1	102279200	102279700
1	102279900	102280500
1	102282500	102283600
1	102291300	102292000
1	102301600	102302100
1	102303200	102303700
1	102303800	102305300
1	10230500	10232100
1	102305800	102306500
1	102309600	102310700
1	102311900	102312300
1	102312500	102313000
1	102319300	102319900
1	102321900	102322400
1	102323100	102324100
1	102330000	102330600
1	102332000	102332600
1	102333200	102333800
1	102335000	102335500
1	102340700	102341300
1	102341700	102342300
1	102343200	102344300
1	102345400	102346100
1	102348000	102348600
1	102348800	102349400
1	10235100	10235800
1	102351600	102352100
1	102352500	102353000
1	102356200	102357100
1	102357500	102358400
1	102359500	102360000
1	102360900	102361500
1	102367500	102368500
1	102371700	102372700
1	102377700	102379200
1	102380200	102380700
1	102380800	102381500
1	102382400	102383000
1	10238500	10239000
1	102389100	102389600
1	102389900	102390400
1	102391800	102392300
1	102394500	102395000
1	102397400	102398000
1	102398600	102399200
1	102401800	102402800
1	10240400	10240800
1	102405700	102406300
1	102407900	102408400
1	102411600	102412100
1	102412300	102412800
1	102413700	102414600
1	102416700	102417300
1	102421600	102422100
1	10242200	10242700
1	102425500	102426100
1	102426200	102426800
1	102427600	102428300
1	102428800	102430300
1	102432500	102433100
1	10243600	10244100
1	102436500	102438200
1	102439800	102440500
1	10244200	10244800
1	102444900	102446100
1	102446500	102447100
1	102448900	102449500
1	102449700	102450800
1	102451000	102451500
1	102453100	102453700
1	102454700	102455300
1	102455800	102456300
1	102458200	102459300
1	102461300	102461800
1	102462000	102462600
1	102465400	102465900
1	102468000	102468600
1	102469500	102470600
1	102471600	102472200
1	102472800	102473400
1	102474600	102475600
1	102478400	102479000
1	102480000	102480600
1	102485500	102486000
1	102487800	102488700
1	10248800	10249300
1	102489100	102490400
1	102490500	102491100
1	102495100	102496000
1	102496600	102497100
1	102497500	102498500
1	102502400	102502900
1	10250800	10253600
1	102512100	102513100
1	102517000	102517500
1	102520800	102521400
1	102523300	102523900
1	102526200	102526700
1	102529100	102529600
1	102529700	102530300
1	102532200	102533300
1	102536700	102537300
1	102539300	102539900
1	102541800	102542400
1	10254600	10255100
1	102546700	102547300
1	102548500	102549100
1	102553300	102553800
1	102554500	102555200
1	102555500	102556100
1	102558300	102558900
1	102562400	102562900
1	102563300	102563800
1	102565400	102566000
1	102567800	102568400
1	102568500	102569000
1	102570900	102572100
1	102576300	102576800
1	102580000	102580500
1	102581000	102581600
1	102584800	102585700
1	10258500	10259100
1	102586500	102587000
1	102587900	102588500
1	102590900	102591500
1	102594000	102594500
1	102597200	102597700
1	102602000	102602400
1	102603000	102603500
1	102607300	102607800
1	102609400	102610100
1	102610400	102610900
1	102612500	102613000
1	102614300	102614800
1	10261600	10262100
1	102617300	102617800
1	102618600	102619200
1	102620000	102621100
1	102625100	102626100
1	10262600	10263200
1	102626300	102627300
1	102628100	102629200
1	102630000	102630600
1	102631000	102631700
1	102633000	102633600
1	102634100	102634700
1	102636400	102636900
1	102640400	102640900
1	102641000	102642000
1	102642200	102642700
1	10264300	10264900
1	102645800	102646400
1	102647200	102647800
1	102652900	102653500
1	102654100	102654700
1	102655100	102655700
1	102657600	102658100
1	102660100	102660700
1	102661200	102661700
1	102663700	102664300
1	102665800	102666400
1	10266600	10267200
1	102666600	102667100
1	102667900	102668400
1	102672800	102673300
1	102675600	102676200
1	102677600	102678300
1	10267800	10268600
1	102678900	102679400
1	102681600	102682200
1	102684100	102684700
1	102686800	102687800
1	102688400	102689000
1	102690400	102691000
1	102692200	102692800
1	102697700	102698300
1	102698600	102699300
1	102700600	102701200
1	102702600	102703100
1	102707400	102708000
1	102708900	102709500
1	102710100	102710700
1	102712300	102712900
1	10271400	10272000
1	102720000	102720500
1	102721100	102721500
1	102724400	102724900
1	10272600	10273200
1	102730000	102730600
1	102730700	102731300
1	102733500	102734100
1	102734400	102735000
1	102736000	102736500
1	102736900	102737500
1	102738200	102738700
1	102740600	102741200
1	102742800	102745000
1	102747100	102747700
1	102747900	102748400
1	102748700	102749200
1	102749800	102750400
1	102752200	102752700
1	102753400	102753900
1	10275500	10276100
1	102758100	102758600
1	102758700	102759200
1	102760300	102761300
1	102763300	102763900
1	102764400	102765400
1	102765800	102766300
1	102766800	102768500
1	102768800	102769300
1	102769600	102770200
1	102771400	102771900
1	102778100	102778700
1	102781200	102782100
1	102784500	102785100
1	102785700	102786300
1	102788500	102790000
1	102794000	102794500
1	102794600	102795100
1	102795600	102796100
1	102798100	102798600
1	102799300	102800200
1	102803000	102803600
1	102805500	102806100
1	102806900	102807400
1	102807600	102808200
1	102811000	102811500
1	102812400	102813400
1	10281300	10281800
1	102818700	102819300
1	102819900	102820400
1	102823400	102824500
1	102826200	102826800
1	102829400	102829900
1	102830100	102830700
1	102831600	102832200
1	102833900	102834500
1	102835500	102836100
1	10283800	10284300
1	102839800	102840400
1	102842800	102843400
1	102846600	102847200
1	10284800	10285300
1	102848300	102849400
1	102851100	102851700
1	102857100	102857600
1	102857900	102858500
1	10285800	10287500
1	102858900	102859500
1	102860100	102861700
1	102862500	102863500
1	102864300	102864800
1	102868900	102869400
1	102869700	102870200
1	102870600	102871200
1	102871600	102872300
1	102873200	102873800
1	102875400	102875900
1	102876700	102877300
1	102879700	102880300
1	102881600	102882200
1	102885700	102886200
1	102889600	102890100
1	102893100	102893600
1	102893700	102894200
1	102894300	102894800
1	102901500	102902000
1	102905100	102905600
1	102906000	102907100
1	102907800	102908300
1	102908600	102909200
1	102913000	102913600
1	102916400	102917300
1	102918500	102919500
1	10292200	10292800
1	102922100	102922600
1	102922900	102923500
1	102923700	102924200
1	102924400	102924900
1	102925800	102926500
1	102926600	102927100
1	102927600	102928100
1	102930500	102931000
1	102932300	102932800
1	102932900	102934200
1	102935700	102936200
1	102936300	102936800
1	102939500	102940400
1	102940600	102941100
1	102941200	102942300
1	102947500	102948000
1	102948500	102950000
1	102951400	102951900
1	102952200	102952800
1	102953200	102953800
1	10295500	10296000
1	102956400	102957000
1	102957100	102957600
1	102958300	102959200
1	102962000	102962600
1	102965100	102965600
1	102965700	102966200
1	102968900	102969400
1	102970000	102971500
1	102972900	102973400
1	102973800	102974800
1	102975000	102975500
1	102977400	102978000
1	102980000	102980600
1	102982600	102983300
1	102988600	102989100
1	102991200	102991700
1	102991800	102992300
1	102992600	102993100
1	102993900	102994400
1	102995500	102996700
1	102997600	102998200
1	102998300	102998800
1	103000400	103000900
1	103001000	103001900
1	103004300	103004900
1	103005400	103006600
1	103008700	103009600
1	103010300	103010800
1	103013700	103014300
1	103014900	103015700
1	103017500	103018100
1	10301900	10302600
1	103019500	103020000
1	103020300	103020900
1	103024800	103025400
1	103026000	103026600
1	103026900	103027400
1	103029900	103030400
1	103030700	103031300
1	103031900	103032400
1	103034300	103034800
1	103037900	103038500
1	103038900	103039600
1	103042600	103043100
1	103043600	103044100
1	103046100	103046600
1	103047400	103048000
1	103048500	103049100
1	103049200	103049800
1	10305400	10306500
1	103054300	103055300
1	103057000	103057600
1	103059700	103060300
1	103060800	103061300
1	103064900	103065500
1	103068100	103068700
1	103069900	103070500
1	103072800	103073400
1	103073600	103074300
1	103075000	103075600
1	103077200	103077700
1	103080600	103081600
1	103081700	103082200
1	10308300	10308900
1	103084400	103085000
1	103085100	103086200
1	103086300	103086800
1	103088100	103088600
1	103088800	103089400
1	103089500	103090000
1	10309000	10309500
1	103090500	103091500
1	103092000	103092500
1	103092600	103093100
1	103095400	103095900
1	10310200	10310700
1	103102900	103103800
1	103105100	103106100
1	103106400	103106900
1	10311000	10312000
1	103112900	103113500
1	103114000	103114600
1	103117700	103118200
1	103118900	103119500
1	103119900	103120500
1	103120900	103121800
1	103122800	103123900
1	103124100	103124800
1	103125900	103126900
1	103127100	103128100
1	103128700	103129200
1	103129300	103130000
1	10313700	10314200
1	103143300	103143800
1	103144000	103144700
1	103145100	103146200
1	103148900	103149400
1	103150700	103151300
1	103152100	103152600
1	103153100	103153700
1	103154600	103155200
1	103155400	103157100
1	103158700	103159800
1	103169100	103169600
1	103169800	103170300
1	103171300	103171900
1	103172000	103172600
1	103173700	103175800
1	103176200	103176800
1	103177700	103178400
1	103180600	103181100
1	103181900	103182500
1	10318200	10319600
1	103185900	103187000
1	103189100	103189700
1	103191700	103193300
1	103194700	103195300
1	103195600	103196100
1	10319700	10320300
1	103199000	103200100
1	103200200	103200700
1	103201200	103201700
1	103201800	103202800
1	103204100	103205000
1	10320500	10321400
1	103209600	103209900
1	103211600	103212200
1	103213000	103213600
1	103213800	103214800
1	103217700	103218200
1	103221700	103222200
1	103222700	103223100
1	10322400	10323000
1	103225700	103226200
1	103229200	103230300
1	103231100	103231700
1	103238800	103239300
1	103240900	103242100
1	103242500	103243100
1	103247700	103248300
1	103249800	103250200
1	103251200	103251700
1	103251900	103253300
1	10325600	10327200
1	103256300	103256900
1	103258000	103258900
1	103263300	103263900
1	103271900	103272400
1	103273800	103274400
1	103274800	103275400
1	103276300	103276900
1	10327800	10329900
1	103279000	103279900
1	103280100	103280700
1	103280800	103281400
1	103281600	103282200
1	103285200	103285700
1	103287100	103287600
1	103288600	103289100
1	103291400	103292000
1	103292700	103293900
1	103294400	103294900
1	103297000	103297600
1	103300700	103301600
1	103305300	103306300
1	103311400	103311900
1	103313900	103314500
1	103314700	103315300
1	103315500	103316000
1	103316200	103316800
1	103317300	103318400
1	103318600	103319100
1	103319200	103319800
1	103324200	103324800
1	10333200	10333800
1	103332900	103333500
1	103334800	103335800
1	103338000	103338500
1	10333900	10334500
1	103342200	103342800
1	103343700	103344400
1	103347400	103348000
1	103349200	103349800
1	103349900	103350700
1	103351300	103352400
1	103353700	103354200
1	103354300	103354800
1	103358000	103358500
1	10336100	10336600
1	103362900	103363900
1	103366200	103366700
1	103368600	103369600
1	103369800	103370900
1	103372800	103373400
1	103375200	103375800
1	103376900	103377500
1	103378100	103378700
1	103379900	103380400
1	103381200	103381700
1	103382000	103382600
1	103383800	103384400
1	103391900	103392400
1	10339500	10340100
1	103395200	103395800
1	103396500	103397000
1	103404000	103404500
1	103407900	103408400
1	103412500	103413000
1	103414000	103414600
1	10341900	10342900
1	103422500	103423000
1	103429500	103430100
1	103432300	103433300
1	103433400	103434300
1	103441200	103442300
1	103445700	103446200
1	103447100	103447700
1	10344800	10345800
1	103449500	103450100
1	103451200	103451700
1	103456700	103457300
1	103457900	103458500
1	103459400	103459900
1	103465900	103466600
1	10346700	10347300
1	103468100	103469100
1	103470000	103470500
1	103471200	103471700
1	103472100	103472600
1	103472700	103473200
1	103480000	103480600
1	103482300	103482800
1	103486900	103487500
1	10348700	10349300
1	103494500	103495000
1	103502100	103502700
1	103504200	103504800
1	103506100	103507200
1	103508700	103509300
1	103509600	103510500
1	10351000	10351600
1	103512200	103512700
1	103516500	103517000
1	103517400	103518000
1	10351800	10352300
1	103521700	103522800
1	103523200	103523700
1	103523900	103524600
1	103525300	103525800
1	103528200	103528800
1	103529100	103529700
1	103533500	103534100
1	103535500	103536000
1	103536300	103536900
1	103537800	103538300
1	103538600	103539700
1	10354100	10354700
1	103543800	103546000
1	103546100	103547200
1	10354800	10355300
1	103553700	103554200
1	103555000	103555400
1	103556100	103556600
1	10356300	10356900
1	103567800	103568300
1	103568400	103569000
1	103569200	103569700
1	103570000	103570600
1	103571100	103571700
1	103575500	103576600
1	103581200	103581700
1	10358400	10359300
1	103588600	103590100
1	103591300	103591900
1	103595700	103596200
1	103597300	103597800
1	103598100	103598700
1	10359900	10360500
1	103601300	103602400
1	103604200	103604700
1	10360600	10361200
1	103606300	103606900
1	103607700	103608200
1	103614200	103614700
1	103615100	103615600
1	10361600	10362100
1	103617300	103617900
1	103619400	103619900
1	103620900	103621500
1	103624900	103625800
1	103626500	103627000
1	103627200	103627700
1	103634500	103635000
1	103643400	103644400
1	103644500	103646000
1	103646300	103647100
1	103650700	103651200
1	103651300	103652800
1	103654000	103655000
1	103655100	103655600
1	103658400	103659500
1	103662800	103664400
1	103668300	103669300
1	103669600	103670100
1	103671400	103671900
1	103672300	103673900
1	10367500	10368600
1	103678200	103679300
1	103680200	103681200
1	103686200	103686700
1	103691600	103692100
1	103693500	103694000
1	103695100	103695700
1	10369700	10370200
1	103699200	103699700
1	103701500	103702600
1	103708300	103708900
1	103709300	103709800
1	103712700	103713400
1	103718200	103718800
1	103719000	103719500
1	103721100	103721700
1	103722300	103722900
1	103725000	103725600
1	103725800	103726300
1	103726600	103727200
1	103728400	103729300
1	10372900	10374300
1	103735200	103736200
1	103736900	103737500
1	103737600	103738600
1	103738700	103739200
1	103739500	103740100
1	103740500	103741000
1	103741700	103742300
1	103743100	103743600
1	103744100	103744700
1	103745300	103745800
1	10374800	10375300
1	103752900	103753500
1	103753600	103754200
1	10375400	10376000
1	103756100	103756700
1	103756900	103757500
1	103760200	103760800
1	103761000	103761600
1	10376300	10377400
1	103763300	103763900
1	103766400	103766900
1	103768500	103769100
1	103771700	103772200
1	103775000	103776900
1	103777100	103777600
1	103782300	103782800
1	103783000	103783500
1	103784300	103784900
1	103785200	103785800
1	103786600	103787300
1	103788000	103788500
1	103788700	103789400
1	103791300	103791900
1	103792000	103792500
1	103793600	103794100
1	103794700	103795200
1	103798600	103799100
1	103809200	103810300
1	103811700	103812300
1	103813200	103813700
1	103816900	103817600
1	103821700	103822300
1	103827300	103827800
1	103828700	103829700
1	103830300	103830800
1	103835500	103836100
1	103836500	103837100
1	103837400	103838500
1	103843600	103844100
1	103844400	103845300
1	103845500	103846600
1	103848900	103850000
1	10385000	10386200
1	103850200	103850700
1	103851300	103851800
1	103858800	103859400
1	103859500	103860500
1	103860800	103861700
1	10386300	10387400
1	103863500	103864000
1	103865700	103866300
1	103867700	103868300
1	103876400	103877000
1	10387800	10389100
1	103881100	103881700
1	103881800	103882600
1	103882900	103883500
1	103883800	103884400
1	103884800	103885300
1	103886300	103886800
1	103887500	103888100
1	103889600	103890100
1	103894200	103894700
1	103895100	103896700
1	103897000	103897500
1	103898900	103899500
1	103902000	103902600
1	10390300	10390800
1	103904300	103905300
1	103905400	103906000
1	103913700	103914200
1	103915900	103916500
1	103919100	103919700
1	103919800	103920300
1	103920800	103921300
1	103926100	103927000
1	103927400	103927900
1	103929100	103929700
1	103930600	103931200
1	10393100	10394200
1	103932700	103933200
1	103934600	103935600
1	103936000	103937400
1	103937500	103938500
1	103939600	103940100
1	103940600	103942000
1	103942600	103943500
1	103943700	103944400
1	10394800	10395300
1	103950100	103950600
1	103951600	103952100
1	103952600	103953700
1	10395600	10396100
1	103956900	103957400
1	103957500	103958600
1	103959000	103960100
1	103962200	103962800
1	103965700	103966300
1	103966700	103967300
1	103968800	103969300
1	103969900	103970400
1	103971000	103971600
1	103972700	103973300
1	103977900	103978900
1	103980300	103980800
1	103981100	103981600
1	10398200	10398700
1	103986400	103987000
1	10398900	10399400
1	103990000	103990500
1	103990700	103991300
1	103994500	103995000
1	103995300	103995900
1	103997500	103998000
1	103999100	103999700
1	104001400	104002000
1	104003800	104004300
1	104004800	104005300
1	104007300	104007900
1	10401000	10402700
1	104010100	104010600
1	104013700	104014300
1	104014400	104015000
1	104018800	104020000
1	104023600	104024100
1	104024300	104024800
1	104025800	104026300
1	10402900	10403400
1	104029400	104030000
1	104034300	104034900
1	10403500	10405200
1	104035600	104036200
1	104037700	104038200
1	104039900	104040500
1	104042200	104042700
1	104045100	104045700
1	104046900	104047500
1	104048500	104049100
1	104050700	104051200
1	104051800	104052400
1	104053400	104053900
1	104055100	104055700
1	104058000	104058600
1	10405800	10406300
1	104059200	104059900
1	104061000	104061900
1	104063000	104063600
1	10406400	10407300
1	104068600	104069200
1	104072300	104072800
1	104073300	104073800
1	104074700	104075200
1	104076700	104077200
1	104077400	104077900
1	104082500	104083000
1	104084000	104084500
1	104085000	104085300
1	104086700	104088000
1	104088800	104090400
1	10409700	10410300
1	104101000	104101500
1	104101900	104102500
1	104102800	104103300
1	10410500	10411600
1	104108500	104109000
1	104111500	104111900
1	104113800	104114800
1	104119500	104120000
1	104123200	104123700
1	104127500	104128100
1	104131000	104131400
1	104131800	104133100
1	104133300	104133900
1	104138700	104139200
1	104139600	104140100
1	104141800	104142400
1	104142800	104143300
1	104145200	104146400
1	104150700	104151200
1	104152100	104152600
1	104153000	104153600
1	104154400	104154900
1	104158400	104158900
1	10416100	10416700
1	104162500	104163600
1	104169400	104170000
1	10417700	10418800
1	104179900	104180400
1	104181400	104181900
1	104183600	104184200
1	104190300	104190900
1	104191700	104192300
1	104192400	104193000
1	104193500	104194000
1	10419500	10420100
1	104195700	104196200
1	104196300	104196800
1	104200200	104200700
1	104202000	104202500
1	104207200	104207700
1	104210900	104211400
1	104211600	104212200
1	104219600	104220800
1	104221200	104221700
1	104227000	104227500
1	10422800	10423300
1	104228400	104228900
1	104231000	104232100
1	104234800	104235300
1	104236800	104237400
1	104237600	104238400
1	104238600	104239200
1	104239600	104241000
1	104241700	104242200
1	104244100	104244700
1	104248700	104249200
1	10425200	10425700
1	104253100	104254000
1	104254300	104254900
1	104257900	104258400
1	104259200	104260400
1	104261300	104262100
1	104264000	104264600
1	104265700	104266300
1	104267500	104268700
1	104269600	104270200
1	104273000	104273600
1	104277500	104278100
1	104281900	104282500
1	104283200	104283800
1	104284900	104285500
1	104287800	104288500
1	104288900	104290600
1	10429700	10430700
1	104297200	104297700
1	104298500	104299000
1	104299500	104300700
1	104301700	104302300
1	104306400	104307000
1	104307100	104307600
1	104308100	104308700
1	104309700	104310300
1	104311400	104312000
1	104312300	104312900
1	104314000	104315100
1	104315300	104316400
1	10431700	10432300
1	104317600	104318100
1	104318900	104319500
1	104319700	104320200
1	104320600	104321500
1	104321800	104322300
1	104322700	104323200
1	104325000	104325500
1	104326000	104326500
1	104329200	104329800
1	104329900	104330500
1	104336500	104337100
1	104337200	104337700
1	104340900	104342000
1	104344300	104344800
1	104345900	104346500
1	104348100	104348700
1	104353400	104354000
1	104355300	104355800
1	104356400	104358400
1	104358600	104359200
1	1043600	1044100
1	104360600	104361200
1	104364100	104364900
1	104365400	104366300
1	104366800	104367400
1	104374500	104375000
1	104378200	104378800
1	104379000	104379600
1	104383300	104383900
1	104386300	104386900
1	104388900	104389500
1	104389900	104390600
1	104390800	104391300
1	104392500	104393000
1	104394500	104395000
1	104395300	104395800
1	104398500	104399400
1	104400500	104401100
1	104401500	104402100
1	104403200	104403800
1	104404500	104405000
1	104406600	104407700
1	104408300	104408800
1	104409700	104410200
1	10441100	10441600
1	104416400	104416900
1	104419500	104420000
1	104420200	104420700
1	104421700	104422300
1	104423300	104423800
1	104424500	104425100
1	104427000	104427500
1	104428400	104429600
1	104432600	104433200
1	104433600	104434600
1	104434900	104435600
1	104437500	104438100
1	104438900	104439400
1	104440100	104440700
1	104442600	104443100
1	10444300	10445000
1	104444600	104445200
1	104446500	104447000
1	104447200	104448300
1	104449700	104450900
1	104451300	104452000
1	104452200	104452900
1	10445300	10445900
1	104454400	104455000
1	104455900	104456900
1	104461800	104462400
1	104466800	104468000
1	104470600	104471200
1	104471600	104472200
1	104474300	104475200
1	104476100	104477200
1	104478300	104478900
1	104479100	104479700
1	104481700	104482200
1	104485200	104485800
1	104486500	104487000
1	104488200	104489400
1	104490200	104490900
1	104491600	104492200
1	104494300	104495300
1	104496700	104497300
1	104498300	104499300
1	104501400	104501900
1	104502100	104502700
1	104505500	104506500
1	104508800	104509400
1	104509500	104510000
1	104511200	104511800
1	10451600	10452800
1	104518400	104519000
1	104519200	104519700
1	104521300	104521900
1	104522200	104523300
1	104523900	104525100
1	104525300	104525900
1	104526100	104526700
1	104527000	104527500
1	104527800	104528400
1	104533800	104534900
1	10453400	10454000
1	104536900	104537800
1	104538200	104538800
1	104539700	104540300
1	104543300	104543800
1	104547300	104547900
1	10455000	10455500
1	104550400	104550900
1	104551200	104551700
1	104552900	104554000
1	104554100	104554600
1	104555100	104555700
1	10455700	10456200
1	104559300	104559800
1	104560500	104561100
1	104561200	104561800
1	104562800	104563300
1	104566400	104566900
1	104571200	104571700
1	104578000	104578500
1	104578600	104579200
1	104579700	104582100
1	104584200	104585600
1	104589000	104589600
1	104592700	104593200
1	104595500	104596400
1	104597100	104597700
1	104600800	104601300
1	104603300	104603800
1	104606100	104607300
1	104607400	104607900
1	104609000	104609600
1	104610400	104610900
1	104611200	104611700
1	104613000	104613600
1	104615000	104615500
1	104616700	104617200
1	104618100	104619200
1	104621200	104621700
1	104624600	104625200
1	104628400	104629000
1	104629200	104629900
1	104630300	104631300
1	104631600	104632200
1	104632400	104632900
1	104633500	104634000
1	104641100	104642300
1	104642900	104643400
1	104644600	104645200
1	104645500	104646100
1	104648200	104648700
1	104652500	104653100
1	104654600	104655200
1	104657100	104657800
1	104657900	104658800
1	10466200	10466800
1	104664400	104664900
1	10467000	10467500
1	104674500	104675100
1	104678100	104678600
1	104680700	104681200
1	10468100	10468600
1	104682200	104682800
1	104685200	104685700
1	104688400	104688900
1	104690600	104691100
1	10469200	10469800
1	104695400	104695900
1	104696700	104697300
1	10470100	10470600
1	104702500	104703100
1	104705100	104705600
1	104707700	104708300
1	104708700	104709700
1	10471100	10471700
1	104714100	104714600
1	104714900	104715500
1	104716100	104718300
1	104721000	104721600
1	104722800	104723400
1	104726600	104727100
1	104727400	104728000
1	104730600	104731200
1	10473200	10473800
1	104733600	104734200
1	104736100	104737300
1	104737400	104738000
1	104741000	104741500
1	104742600	104743200
1	104743600	104744100
1	10474400	10474900
1	1047500	1048200
1	104754900	104755400
1	104758200	104758800
1	104760300	104761100
1	104761900	104763700
1	104767900	104768400
1	10476800	10477800
1	104769700	104770200
1	104771000	104771600
1	104774100	104774700
1	104775300	104776400
1	104781100	104781700
1	104781900	104782500
1	104782900	104783600
1	104784800	104785400
1	104786000	104786500
1	104788000	104788600
1	104789400	104789900
1	104790900	104791400
1	104793100	104793700
1	104794600	104795100
1	10479600	10480200
1	104796200	104796700
1	104797600	104798200
1	104801000	104801600
1	10480300	10480900
1	104803300	104803900
1	104804000	104804600
1	104805800	104806400
1	104812900	104813400
1	104814500	104815000
1	104817300	104817800
1	104818600	104819100
1	104819200	104819800
1	104825100	104825700
1	104827400	104827900
1	104828900	104829500
1	10483200	10483700
1	104834800	104835300
1	104839300	104839800
1	104843700	104844200
1	10484500	10485500
1	104845900	104846400
1	104846500	104847100
1	104847800	104848300
1	104848500	104849400
[truncated: 399,535+ more rows]

## Sheet: eHMM enhancers - segmentation
eHMM predicted enhancers – segmentation
chr	start	end	segment	score	strand	start	end	color
NC_052532.1	700	800	E_N1_1	0	.	700	800	35,139,69
NC_052532.1	800	1400	E_A_1	0	.	800	1400	255,247,188
NC_052532.1	3700	3800	E_N1_1	0	.	3700	3800	35,139,69
NC_052532.1	3800	4500	E_A_1	0	.	3800	4500	255,247,188
NC_052532.1	11300	11400	E_N1_2	0	.	11300	11400	65,171,93
NC_052532.1	11400	11500	E_N1_3	0	.	11400	11500	116,196,118
NC_052532.1	11500	12000	E_A_1	0	.	11500	12000	255,247,188
NC_052532.1	14300	14400	E_N1_1	0	.	14300	14400	35,139,69
NC_052532.1	14400	15000	E_A_1	0	.	14400	15000	255,247,188
NC_052532.1	17800	17900	E_N1_1	0	.	17800	17900	35,139,69
NC_052532.1	17900	18400	E_A_1	0	.	17900	18400	255,247,188
NC_052532.1	19700	19800	E_N1_1	0	.	19700	19800	35,139,69
NC_052532.1	19800	20300	E_A_1	0	.	19800	20300	255,247,188
NC_052532.1	22900	23000	E_N1_1	0	.	22900	23000	35,139,69
NC_052532.1	23000	23500	E_A_1	0	.	23000	23500	255,247,188
NC_052532.1	26700	26800	E_N1_1	0	.	26700	26800	35,139,69
NC_052532.1	26800	27800	E_A_1	0	.	26800	27800	255,247,188
NC_052532.1	28400	28500	E_N1_1	0	.	28400	28500	35,139,69
NC_052532.1	28500	29000	E_A_1	0	.	28500	29000	255,247,188
NC_052532.1	37000	37100	E_N1_1	0	.	37000	37100	35,139,69
NC_052532.1	37100	37600	E_A_1	0	.	37100	37600	255,247,188
NC_052532.1	38200	38300	E_N1_1	0	.	38200	38300	35,139,69
NC_052532.1	38300	38900	E_A_1	0	.	38300	38900	255,247,188
NC_052532.1	39300	39400	E_N1_1	0	.	39300	39400	35,139,69
NC_052532.1	39400	40000	E_A_1	0	.	39400	40000	255,247,188
NC_052532.1	40000	40100	E_N1_1	0	.	40000	40100	35,139,69
NC_052532.1	40100	41000	E_A_1	0	.	40100	41000	255,247,188
NC_052532.1	41700	41800	E_N1_1	0	.	41700	41800	35,139,69
NC_052532.1	41800	42400	E_A_1	0	.	41800	42400	255,247,188
NC_052532.1	42200	42300	E_N1_1	0	.	42200	42300	35,139,69
NC_052532.1	42300	42900	E_A_1	0	.	42300	42900	255,247,188
NC_052532.1	42800	42900	E_N1_1	0	.	42800	42900	35,139,69
NC_052532.1	42900	43500	E_A_1	0	.	42900	43500	255,247,188
NC_052532.1	46500	46600	E_N1_1	0	.	46500	46600	35,139,69
NC_052532.1	46600	47100	E_A_1	0	.	46600	47100	255,247,188
NC_052532.1	47200	47300	E_N1_1	0	.	47200	47300	35,139,69
NC_052532.1	47300	47800	E_A_1	0	.	47300	47800	255,247,188
NC_052532.1	47600	47700	E_N1_1	0	.	47600	47700	35,139,69
NC_052532.1	47700	48200	E_A_1	0	.	47700	48200	255,247,188
NC_052532.1	55900	56000	E_N1_1	0	.	55900	56000	35,139,69
NC_052532.1	56000	56500	E_A_1	0	.	56000	56500	255,247,188
NC_052532.1	56700	56800	E_N1_1	0	.	56700	56800	35,139,69
NC_052532.1	56800	57800	E_A_1	0	.	56800	57800	255,247,188
NC_052532.1	65100	65200	E_N1_1	0	.	65100	65200	35,139,69
NC_052532.1	65200	65700	E_A_1	0	.	65200	65700	255,247,188
NC_052532.1	71300	71400	E_N1_1	0	.	71300	71400	35,139,69
NC_052532.1	71400	71900	E_A_1	0	.	71400	71900	255,247,188
NC_052532.1	77100	77200	E_N1_1	0	.	77100	77200	35,139,69
NC_052532.1	77200	77700	E_A_1	0	.	77200	77700	255,247,188
NC_052532.1	78100	78200	E_N1_1	0	.	78100	78200	35,139,69
NC_052532.1	78200	78700	E_A_1	0	.	78200	78700	255,247,188
NC_052532.1	79200	79300	E_N1_3	0	.	79200	79300	116,196,118
NC_052532.1	79300	79600	E_A_1	0	.	79300	79600	255,247,188
NC_052532.1	79600	79700	E_N2_2	0	.	79600	79700	65,171,93
NC_052532.1	79700	79800	E_N2_3	0	.	79700	79800	116,196,118
NC_052532.1	136900	137000	E_N1_1	0	.	136900	137000	35,139,69
NC_052532.1	137000	137500	E_A_1	0	.	137000	137500	255,247,188
NC_052532.1	138000	138100	E_N1_1	0	.	138000	138100	35,139,69
NC_052532.1	138100	139100	E_A_1	0	.	138100	139100	255,247,188
NC_052532.1	139300	139400	E_N1_1	0	.	139300	139400	35,139,69
NC_052532.1	139400	139900	E_A_1	0	.	139400	139900	255,247,188
NC_052532.1	140700	140800	E_N1_1	0	.	140700	140800	35,139,69
NC_052532.1	140800	141400	E_A_1	0	.	140800	141400	255,247,188
NC_052532.1	141600	141700	E_N1_2	0	.	141600	141700	65,171,93
NC_052532.1	141700	141800	E_N1_3	0	.	141700	141800	116,196,118
NC_052532.1	141800	141900	E_A_3	0	.	141800	141900	254,196,79
NC_052532.1	141900	142200	E_A_1	0	.	141900	142200	255,247,188
NC_052532.1	142100	142200	E_N1_1	0	.	142100	142200	35,139,69
NC_052532.1	142200	142500	E_A_1	0	.	142200	142500	255,247,188
NC_052532.1	142500	142600	E_N2_2	0	.	142500	142600	65,171,93
NC_052532.1	142600	142700	E_N2_3	0	.	142600	142700	116,196,118
NC_052532.1	144600	144700	E_N1_1	0	.	144600	144700	35,139,69
NC_052532.1	144700	145100	E_A_1	0	.	144700	145100	255,247,188
NC_052532.1	145100	145200	E_N2_2	0	.	145100	145200	65,171,93
NC_052532.1	145200	145300	E_N1_3	0	.	145200	145300	116,196,118
NC_052532.1	145200	145300	E_N2_3	0	.	145200	145300	116,196,118
NC_052532.1	145300	145900	E_A_1	0	.	145300	145900	255,247,188
NC_052532.1	147500	147600	E_N1_1	0	.	147500	147600	35,139,69
NC_052532.1	147600	148100	E_A_1	0	.	147600	148100	255,247,188
NC_052532.1	150500	150600	E_N1_3	0	.	150500	150600	116,196,118
NC_052532.1	150600	151100	E_A_1	0	.	150600	151100	255,247,188
NC_052532.1	153400	153500	E_N1_1	0	.	153400	153500	35,139,69
NC_052532.1	153500	154100	E_A_1	0	.	153500	154100	255,247,188
NC_052532.1	154000	154100	E_N1_1	0	.	154000	154100	35,139,69
NC_052532.1	154100	154700	E_A_1	0	.	154100	154700	255,247,188
NC_052532.1	155400	155500	E_N1_1	0	.	155400	155500	35,139,69
NC_052532.1	155500	156000	E_A_1	0	.	155500	156000	255,247,188
NC_052532.1	159500	159600	E_N1_1	0	.	159500	159600	35,139,69
NC_052532.1	159600	160100	E_A_1	0	.	159600	160100	255,247,188
NC_052532.1	160800	160900	E_N1_1	0	.	160800	160900	35,139,69
NC_052532.1	160900	161400	E_A_1	0	.	160900	161400	255,247,188
NC_052532.1	168900	169000	E_N1_3	0	.	168900	169000	116,196,118
NC_052532.1	169000	169100	E_A_3	0	.	169000	169100	254,196,79
NC_052532.1	169100	169600	E_A_1	0	.	169100	169600	255,247,188
NC_052532.1	170500	170600	E_N1_1	0	.	170500	170600	35,139,69
NC_052532.1	170600	171500	E_A_1	0	.	170600	171500	255,247,188
NC_052532.1	171500	171600	E_N1_1	0	.	171500	171600	35,139,69
NC_052532.1	171600	172200	E_A_1	0	.	171600	172200	255,247,188
NC_052532.1	174000	174100	E_N1_1	0	.	174000	174100	35,139,69
NC_052532.1	174100	174300	E_A_1	0	.	174100	174300	255,247,188
NC_052532.1	174300	174400	E_N2_2	0	.	174300	174400	65,171,93
NC_052532.1	174400	174500	E_N2_3	0	.	174400	174500	116,196,118
NC_052532.1	182400	182500	E_N1_1	0	.	182400	182500	35,139,69
NC_052532.1	182500	183100	E_A_1	0	.	182500	183100	255,247,188
NC_052532.1	184000	184100	E_N1_1	0	.	184000	184100	35,139,69
NC_052532.1	184100	184700	E_A_1	0	.	184100	184700	255,247,188
NC_052532.1	185300	185400	E_N1_1	0	.	185300	185400	35,139,69
NC_052532.1	185400	185900	E_A_1	0	.	185400	185900	255,247,188
NC_052532.1	186000	186100	E_N1_1	0	.	186000	186100	35,139,69
NC_052532.1	186100	187000	E_A_1	0	.	186100	187000	255,247,188
NC_052532.1	187000	187100	E_N1_1	0	.	187000	187100	35,139,69
NC_052532.1	187100	187200	E_A_1	0	.	187100	187200	255,247,188
NC_052532.1	187200	187300	E_N2_2	0	.	187200	187300	65,171,93
NC_052532.1	187300	187400	E_N2_3	0	.	187300	187400	116,196,118
NC_052532.1	193400	193500	E_N1_1	0	.	193400	193500	35,139,69
NC_052532.1	193500	194100	E_A_1	0	.	193500	194100	255,247,188
NC_052532.1	202800	202900	E_N1_1	0	.	202800	202900	35,139,69
NC_052532.1	202900	203000	E_A_1	0	.	202900	203000	255,247,188
NC_052532.1	203000	203100	E_N2_2	0	.	203000	203100	65,171,93
NC_052532.1	203100	203200	E_N2_3	0	.	203100	203200	116,196,118
NC_052532.1	219700	219800	E_N1_1	0	.	219700	219800	35,139,69
NC_052532.1	219800	220300	E_A_1	0	.	219800	220300	255,247,188
NC_052532.1	230100	230200	E_N1_1	0	.	230100	230200	35,139,69
NC_052532.1	230200	230800	E_A_1	0	.	230200	230800	255,247,188
NC_052532.1	235300	235400	E_N1_3	0	.	235300	235400	116,196,118
NC_052532.1	235400	235500	E_A_3	0	.	235400	235500	254,196,79
NC_052532.1	235500	236000	E_A_1	0	.	235500	236000	255,247,188
NC_052532.1	237500	237600	E_N1_1	0	.	237500	237600	35,139,69
NC_052532.1	237600	237900	E_A_1	0	.	237600	237900	255,247,188
NC_052532.1	237900	238000	E_N2_2	0	.	237900	238000	65,171,93
NC_052532.1	238000	238100	E_N2_3	0	.	238000	238100	116,196,118
NC_052532.1	244200	244300	E_N1_1	0	.	244200	244300	35,139,69
NC_052532.1	244300	244900	E_A_1	0	.	244300	244900	255,247,188
NC_052532.1	248600	248700	E_N1_3	0	.	248600	248700	116,196,118
NC_052532.1	248700	249200	E_A_1	0	.	248700	249200	255,247,188
NC_052532.1	253900	254000	E_N1_3	0	.	253900	254000	116,196,118
NC_052532.1	254000	254100	E_A_3	0	.	254000	254100	254,196,79
NC_052532.1	254100	254600	E_A_1	0	.	254100	254600	255,247,188
NC_052532.1	258900	259000	E_N1_1	0	.	258900	259000	35,139,69
NC_052532.1	259000	259500	E_A_1	0	.	259000	259500	255,247,188
NC_052532.1	263200	263300	E_N1_1	0	.	263200	263300	35,139,69
NC_052532.1	263300	263800	E_A_1	0	.	263300	263800	255,247,188
NC_052532.1	266800	266900	E_N1_1	0	.	266800	266900	35,139,69
NC_052532.1	266900	267400	E_A_1	0	.	266900	267400	255,247,188
NC_052532.1	273100	273200	E_N1_1	0	.	273100	273200	35,139,69
NC_052532.1	273200	273800	E_A_1	0	.	273200	273800	255,247,188
NC_052532.1	277500	277600	E_N1_1	0	.	277500	277600	35,139,69
NC_052532.1	277600	278200	E_A_1	0	.	277600	278200	255,247,188
NC_052532.1	280200	280300	E_N1_2	0	.	280200	280300	65,171,93
NC_052532.1	280300	280400	E_N1_3	0	.	280300	280400	116,196,118
NC_052532.1	280400	280500	E_A_1	0	.	280400	280500	255,247,188
NC_052532.1	280500	280600	E_N2_2	0	.	280500	280600	65,171,93
NC_052532.1	280600	280700	E_N2_3	0	.	280600	280700	116,196,118
NC_052532.1	280700	280800	E_N1_3	0	.	280700	280800	116,196,118
NC_052532.1	280800	280900	E_A_3	0	.	280800	280900	254,196,79
NC_052532.1	280900	281400	E_A_1	0	.	280900	281400	255,247,188
NC_052532.1	283200	283300	E_N1_1	0	.	283200	283300	35,139,69
NC_052532.1	283300	283800	E_A_1	0	.	283300	283800	255,247,188
NC_052532.1	284300	284400	E_N1_1	0	.	284300	284400	35,139,69
NC_052532.1	284400	285000	E_A_1	0	.	284400	285000	255,247,188
NC_052532.1	289500	289600	E_N1_1	0	.	289500	289600	35,139,69
NC_052532.1	289600	291400	E_A_1	0	.	289600	291400	255,247,188
NC_052532.1	298000	298100	E_N1_1	0	.	298000	298100	35,139,69
NC_052532.1	298100	298500	E_A_1	0	.	298100	298500	255,247,188
NC_052532.1	298500	298600	E_N2_2	0	.	298500	298600	65,171,93
NC_052532.1	298600	298700	E_N2_3	0	.	298600	298700	116,196,118
NC_052532.1	302000	302100	E_N1_1	0	.	302000	302100	35,139,69
NC_052532.1	302100	302600	E_A_1	0	.	302100	302600	255,247,188
NC_052532.1	304700	304800	E_N1_2	0	.	304700	304800	65,171,93
NC_052532.1	304800	304900	E_N1_3	0	.	304800	304900	116,196,118
NC_052532.1	304900	305100	E_A_1	0	.	304900	305100	255,247,188
NC_052532.1	305100	305200	E_N2_2	0	.	305100	305200	65,171,93
NC_052532.1	305200	305300	E_N2_3	0	.	305200	305300	116,196,118
NC_052532.1	310400	310500	E_N1_1	0	.	310400	310500	35,139,69
NC_052532.1	310500	311000	E_A_1	0	.	310500	311000	255,247,188
NC_052532.1	311700	311800	E_N1_1	0	.	311700	311800	35,139,69
NC_052532.1	311800	312300	E_A_1	0	.	311800	312300	255,247,188
NC_052532.1	312200	312300	E_N1_1	0	.	312200	312300	35,139,69
NC_052532.1	312300	312800	E_A_1	0	.	312300	312800	255,247,188
NC_052532.1	313100	313200	E_N1_1	0	.	313100	313200	35,139,69
NC_052532.1	313200	313500	E_A_1	0	.	313200	313500	255,247,188
NC_052532.1	313500	313600	E_N2_2	0	.	313500	313600	65,171,93
NC_052532.1	313600	313700	E_N2_3	0	.	313600	313700	116,196,118
NC_052532.1	316100	316200	E_N1_1	0	.	316100	316200	35,139,69
NC_052532.1	316200	317200	E_A_1	0	.	316200	317200	255,247,188
NC_052532.1	322700	322800	E_N1_1	0	.	322700	322800	35,139,69
NC_052532.1	322800	323500	E_A_1	0	.	322800	323500	255,247,188
NC_052532.1	325000	325100	E_N1_1	0	.	325000	325100	35,139,69
NC_052532.1	325100	325600	E_A_1	0	.	325100	325600	255,247,188
NC_052532.1	325500	325600	E_N1_1	0	.	325500	325600	35,139,69
NC_052532.1	325600	326200	E_A_1	0	.	325600	326200	255,247,188
NC_052532.1	330600	330700	E_N1_1	0	.	330600	330700	35,139,69
NC_052532.1	330700	331300	E_A_1	0	.	330700	331300	255,247,188
NC_052532.1	336200	336300	E_N1_1	0	.	336200	336300	35,139,69
NC_052532.1	336300	336900	E_A_1	0	.	336300	336900	255,247,188
NC_052532.1	337100	337300	E_N1_2	0	.	337100	337300	65,171,93
NC_052532.1	337300	337400	E_N1_3	0	.	337300	337400	116,196,118
NC_052532.1	337400	337800	E_A_1	0	.	337400	337800	255,247,188
NC_052532.1	338600	338700	E_N1_1	0	.	338600	338700	35,139,69
NC_052532.1	338700	339200	E_A_1	0	.	338700	339200	255,247,188
NC_052532.1	340800	340900	E_N1_1	0	.	340800	340900	35,139,69
NC_052532.1	340900	341600	E_A_1	0	.	340900	341600	255,247,188
NC_052532.1	341400	341500	E_N1_1	0	.	341400	341500	35,139,69
NC_052532.1	341500	342100	E_A_1	0	.	341500	342100	255,247,188
NC_052532.1	357200	357300	E_N1_1	0	.	357200	357300	35,139,69
NC_052532.1	357300	357800	E_A_1	0	.	357300	357800	255,247,188
NC_052532.1	358500	358600	E_N1_1	0	.	358500	358600	35,139,69
NC_052532.1	358600	359200	E_A_1	0	.	358600	359200	255,247,188
NC_052532.1	360000	360100	E_N1_1	0	.	360000	360100	35,139,69
NC_052532.1	360100	360700	E_A_1	0	.	360100	360700	255,247,188
NC_052532.1	360500	360600	E_N1_1	0	.	360500	360600	35,139,69
NC_052532.1	360600	361200	E_A_1	0	.	360600	361200	255,247,188
NC_052532.1	362200	362300	E_N1_1	0	.	362200	362300	35,139,69
NC_052532.1	362300	362900	E_A_1	0	.	362300	362900	255,247,188
NC_052532.1	364300	364400	E_N1_1	0	.	364300	364400	35,139,69
NC_052532.1	364400	364900	E_A_1	0	.	364400	364900	255,247,188
NC_052532.1	367400	367500	E_N1_1	0	.	367400	367500	35,139,69
NC_052532.1	367500	368100	E_A_1	0	.	367500	368100	255,247,188
NC_052532.1	373700	373800	E_N1_1	0	.	373700	373800	35,139,69
NC_052532.1	373800	374400	E_A_1	0	.	373800	374400	255,247,188
NC_052532.1	381100	381200	E_N1_1	0	.	381100	381200	35,139,69
NC_052532.1	381200	381800	E_A_1	0	.	381200	381800	255,247,188
NC_052532.1	383500	383600	E_N1_1	0	.	383500	383600	35,139,69
NC_052532.1	383600	384100	E_A_1	0	.	383600	384100	255,247,188
NC_052532.1	386100	386200	E_N1_1	0	.	386100	386200	35,139,69
NC_052532.1	386200	386700	E_A_1	0	.	386200	386700	255,247,188
NC_052532.1	391100	391200	E_N1_1	0	.	391100	391200	35,139,69
NC_052532.1	391200	391700	E_A_1	0	.	391200	391700	255,247,188
NC_052532.1	392400	392500	E_N1_1	0	.	392400	392500	35,139,69
NC_052532.1	392500	393100	E_A_1	0	.	392500	393100	255,247,188
NC_052532.1	400800	400900	E_N1_1	0	.	400800	400900	35,139,69
NC_052532.1	400900	401400	E_A_1	0	.	400900	401400	255,247,188
NC_052532.1	405400	405500	E_N1_1	0	.	405400	405500	35,139,69
NC_052532.1	405500	406100	E_A_1	0	.	405500	406100	255,247,188
NC_052532.1	414300	414400	E_N1_3	0	.	414300	414400	116,196,118
NC_052532.1	414400	414500	E_A_3	0	.	414400	414500	254,196,79
NC_052532.1	414500	415000	E_A_1	0	.	414500	415000	255,247,188
NC_052532.1	415600	415700	E_N1_1	0	.	415600	415700	35,139,69
NC_052532.1	415700	416200	E_A_1	0	.	415700	416200	255,247,188
NC_052532.1	420500	420600	E_N1_1	0	.	420500	420600	35,139,69
NC_052532.1	420600	421100	E_A_1	0	.	420600	421100	255,247,188
NC_052532.1	425000	425100	E_N1_1	0	.	425000	425100	35,139,69
NC_052532.1	425100	425600	E_A_1	0	.	425100	425600	255,247,188
NC_052532.1	426000	426100	E_N1_1	0	.	426000	426100	35,139,69
NC_052532.1	426100	426600	E_A_1	0	.	426100	426600	255,247,188
NC_052532.1	426600	426700	E_N1_1	0	.	426600	426700	35,139,69
NC_052532.1	426700	427300	E_A_1	0	.	426700	427300	255,247,188
NC_052532.1	432300	432400	E_N1_2	0	.	432300	432400	65,171,93
NC_052532.1	432400	432500	E_N1_3	0	.	432400	432500	116,196,118
NC_052532.1	432500	432700	E_A_1	0	.	432500	432700	255,247,188
NC_052532.1	432700	432800	E_N2_2	0	.	432700	432800	65,171,93
NC_052532.1	432800	432900	E_N2_3	0	.	432800	432900	116,196,118
NC_052532.1	443400	443500	E_N1_1	0	.	443400	443500	35,139,69
NC_052532.1	443500	444000	E_A_1	0	.	443500	444000	255,247,188
NC_052532.1	444600	444700	E_N1_1	0	.	444600	444700	35,139,69
NC_052532.1	444700	445400	E_A_1	0	.	444700	445400	255,247,188
NC_052532.1	446100	446200	E_N1_1	0	.	446100	446200	35,139,69
NC_052532.1	446200	446700	E_A_1	0	.	446200	446700	255,247,188
NC_052532.1	448800	448900	E_N1_1	0	.	448800	448900	35,139,69
NC_052532.1	448900	449500	E_A_1	0	.	448900	449500	255,247,188
NC_052532.1	452600	452700	E_N1_1	0	.	452600	452700	35,139,69
NC_052532.1	452700	453300	E_A_1	0	.	452700	453300	255,247,188
NC_052532.1	454100	454200	E_N1_1	0	.	454100	454200	35,139,69
NC_052532.1	454200	454800	E_A_1	0	.	454200	454800	255,247,188
NC_052532.1	458800	458900	E_N1_1	0	.	458800	458900	35,139,69
NC_052532.1	458900	459500	E_A_1	0	.	458900	459500	255,247,188
NC_052532.1	462000	462100	E_N1_1	0	.	462000	462100	35,139,69
NC_052532.1	462100	462400	E_A_1	0	.	462100	462400	255,247,188
NC_052532.1	462400	462500	E_N2_2	0	.	462400	462500	65,171,93
NC_052532.1	462500	462600	E_N2_3	0	.	462500	462600	116,196,118
NC_052532.1	469200	469300	E_N1_1	0	.	469200	469300	35,139,69
NC_052532.1	469300	469900	E_A_1	0	.	469300	469900	255,247,188
NC_052532.1	469700	469800	E_N1_1	0	.	469700	469800	35,139,69
NC_052532.1	469800	470300	E_A_1	0	.	469800	470300	255,247,188
NC_052532.1	470800	470900	E_N1_1	0	.	470800	470900	35,139,69
NC_052532.1	470900	471400	E_A_1	0	.	470900	471400	255,247,188
NC_052532.1	473100	473200	E_N1_1	0	.	473100	473200	35,139,69
NC_052532.1	473200	473800	E_A_1	0	.	473200	473800	255,247,188
NC_052532.1	474100	474200	E_N1_1	0	.	474100	474200	35,139,69
NC_052532.1	474200	474700	E_A_1	0	.	474200	474700	255,247,188
NC_052532.1	475100	475200	E_N1_1	0	.	475100	475200	35,139,69
NC_052532.1	475200	475700	E_A_1	0	.	475200	475700	255,247,188
NC_052532.1	485100	485200	E_N1_1	0	.	485100	485200	35,139,69
NC_052532.1	485200	485700	E_A_1	0	.	485200	485700	255,247,188
NC_052532.1	490700	490800	E_N1_1	0	.	490700	490800	35,139,69
NC_052532.1	490800	491400	E_A_1	0	.	490800	491400	255,247,188
NC_052532.1	496500	496600	E_N1_1	0	.	496500	496600	35,139,69
NC_052532.1	496600	497200	E_A_1	0	.	496600	497200	255,247,188
NC_052532.1	500000	500100	E_N1_3	0	.	500000	500100	116,196,118
NC_052532.1	500100	500600	E_A_1	0	.	500100	500600	255,247,188
NC_052532.1	507400	507500	E_N1_1	0	.	507400	507500	35,139,69
NC_052532.1	507500	508200	E_A_1	0	.	507500	508200	255,247,188
NC_052532.1	512600	512700	E_N1_1	0	.	512600	512700	35,139,69
NC_052532.1	512700	513300	E_A_1	0	.	512700	513300	255,247,188
NC_052532.1	513100	513200	E_N1_1	0	.	513100	513200	35,139,69
NC_052532.1	513200	513700	E_A_1	0	.	513200	513700	255,247,188
NC_052532.1	518400	518500	E_N1_1	0	.	518400	518500	35,139,69
NC_052532.1	518500	519100	E_A_1	0	.	518500	519100	255,247,188
NC_052532.1	527500	527600	E_N1_1	0	.	527500	527600	35,139,69
NC_052532.1	527600	528200	E_A_1	0	.	527600	528200	255,247,188
NC_052532.1	530600	530700	E_N1_1	0	.	530600	530700	35,139,69
NC_052532.1	530700	531200	E_A_1	0	.	530700	531200	255,247,188
NC_052532.1	542500	542600	E_N1_1	0	.	542500	542600	35,139,69
NC_052532.1	542600	543200	E_A_1	0	.	542600	543200	255,247,188
NC_052532.1	550100	550200	E_N1_1	0	.	550100	550200	35,139,69
NC_052532.1	550200	550700	E_A_1	0	.	550200	550700	255,247,188
NC_052532.1	550900	551000	E_N1_1	0	.	550900	551000	35,139,69
NC_052532.1	551000	551500	E_A_1	0	.	551000	551500	255,247,188
NC_052532.1	559800	559900	E_N1_1	0	.	559800	559900	35,139,69
NC_052532.1	559900	560400	E_A_1	0	.	559900	560400	255,247,188
NC_052532.1	561000	561100	E_N1_1	0	.	561000	561100	35,139,69
NC_052532.1	561100	561600	E_A_1	0	.	561100	561600	255,247,188
NC_052532.1	561400	561500	E_N1_1	0	.	561400	561500	35,139,69
NC_052532.1	561500	562100	E_A_1	0	.	561500	562100	255,247,188
NC_052532.1	563000	563100	E_N1_1	0	.	563000	563100	35,139,69
NC_052532.1	563100	563600	E_A_1	0	.	563100	563600	255,247,188
NC_052532.1	564000	564100	E_N1_1	0	.	564000	564100	35,139,69
NC_052532.1	564100	564600	E_A_1	0	.	564100	564600	255,247,188
NC_052532.1	568300	568400	E_N1_1	0	.	568300	568400	35,139,69
NC_052532.1	568400	569000	E_A_1	0	.	568400	569000	255,247,188
NC_052532.1	572200	572300	E_N1_1	0	.	572200	572300	35,139,69
NC_052532.1	572300	572800	E_A_1	0	.	572300	572800	255,247,188
NC_052532.1	573300	573400	E_N1_1	0	.	573300	573400	35,139,69
NC_052532.1	573400	574000	E_A_1	0	.	573400	574000	255,247,188
NC_052532.1	574400	574500	E_N1_1	0	.	574400	574500	35,139,69
NC_052532.1	574500	575100	E_A_1	0	.	574500	575100	255,247,188
NC_052532.1	578100	578200	E_N1_1	0	.	578100	578200	35,139,69
NC_052532.1	578200	578700	E_A_1	0	.	578200	578700	255,247,188
NC_052532.1	579400	579500	E_N1_1	0	.	579400	579500	35,139,69
NC_052532.1	579500	580400	E_A_1	0	.	579500	580400	255,247,188
NC_052532.1	582300	582400	E_N1_1	0	.	582300	582400	35,139,69
NC_052532.1	582400	583000	E_A_1	0	.	582400	583000	255,247,188
NC_052532.1	584700	584800	E_N1_1	0	.	584700	584800	35,139,69
NC_052532.1	584800	585300	E_A_1	0	.	584800	585300	255,247,188
NC_052532.1	588300	588400	E_N1_1	0	.	588300	588400	35,139,69
NC_052532.1	588400	588900	E_A_1	0	.	588400	588900	255,247,188
NC_052532.1	590900	591000	E_N1_1	0	.	590900	591000	35,139,69
NC_052532.1	591000	591500	E_A_1	0	.	591000	591500	255,247,188
NC_052532.1	591700	591800	E_N1_1	0	.	591700	591800	35,139,69
NC_052532.1	591800	592300	E_A_1	0	.	591800	592300	255,247,188
NC_052532.1	594000	594100	E_N1_1	0	.	594000	594100	35,139,69
NC_052532.1	594100	594700	E_A_1	0	.	594100	594700	255,247,188
NC_052532.1	596700	596800	E_N1_1	0	.	596700	596800	35,139,69
NC_052532.1	596800	597400	E_A_1	0	.	596800	597400	255,247,188
NC_052532.1	598700	598800	E_N1_1	0	.	598700	598800	35,139,69
NC_052532.1	598800	599300	E_A_1	0	.	598800	599300	255,247,188
NC_052532.1	599200	599300	E_N1_1	0	.	599200	599300	35,139,69
NC_052532.1	599300	599900	E_A_1	0	.	599300	599900	255,247,188
NC_052532.1	601800	601900	E_N1_1	0	.	601800	601900	35,139,69
NC_052532.1	601900	602500	E_A_1	0	.	601900	602500	255,247,188
NC_052532.1	604500	604600	E_N1_1	0	.	604500	604600	35,139,69
NC_052532.1	604600	605200	E_A_1	0	.	604600	605200	255,247,188
NC_052532.1	606700	606800	E_N1_1	0	.	606700	606800	35,139,69
NC_052532.1	606800	607400	E_A_1	0	.	606800	607400	255,247,188
NC_052532.1	607200	607300	E_N1_1	0	.	607200	607300	35,139,69
NC_052532.1	607300	607900	E_A_1	0	.	607300	607900	255,247,188
NC_052532.1	608600	608700	E_N1_1	0	.	608600	608700	35,139,69
NC_052532.1	608700	609200	E_A_1	0	.	608700	609200	255,247,188
NC_052532.1	613000	613100	E_N1_1	0	.	613000	613100	35,139,69
NC_052532.1	613100	613600	E_A_1	0	.	613100	613600	255,247,188
NC_052532.1	614400	614500	E_N1_1	0	.	614400	614500	35,139,69
NC_052532.1	614500	615000	E_A_1	0	.	614500	615000	255,247,188
NC_052532.1	615000	615100	E_N1_1	0	.	615000	615100	35,139,69
NC_052532.1	615100	615800	E_A_1	0	.	615100	615800	255,247,188
NC_052532.1	615600	615700	E_N1_1	0	.	615600	615700	35,139,69
NC_052532.1	615700	616200	E_A_1	0	.	615700	616200	255,247,188
NC_052532.1	617200	617300	E_N1_1	0	.	617200	617300	35,139,69
NC_052532.1	617300	617900	E_A_1	0	.	617300	617900	255,247,188
NC_052532.1	620500	620600	E_N1_1	0	.	620500	620600	35,139,69
NC_052532.1	620600	621100	E_A_1	0	.	620600	621100	255,247,188
NC_052532.1	626000	626100	E_N1_1	0	.	626000	626100	35,139,69
NC_052532.1	626100	626600	E_A_1	0	.	626100	626600	255,247,188
NC_052532.1	628000	628100	E_N1_1	0	.	628000	628100	35,139,69
NC_052532.1	628100	628700	E_A_1	0	.	628100	628700	255,247,188
NC_052532.1	628800	628900	E_N1_1	0	.	628800	628900	35,139,69
NC_052532.1	628900	629900	E_A_1	0	.	628900	629900	255,247,188
NC_052532.1	630700	630800	E_N1_1	0	.	630700	630800	35,139,69
NC_052532.1	630800	631400	E_A_1	0	.	630800	631400	255,247,188
NC_052532.1	634200	634300	E_N1_1	0	.	634200	634300	35,139,69
NC_052532.1	634300	634900	E_A_1	0	.	634300	634900	255,247,188
NC_052532.1	638300	638400	E_N1_1	0	.	638300	638400	35,139,69
NC_052532.1	638400	638900	E_A_1	0	.	638400	638900	255,247,188
NC_052532.1	640800	640900	E_N1_1	0	.	640800	640900	35,139,69
NC_052532.1	640900	641500	E_A_1	0	.	640900	641500	255,247,188
NC_052532.1	643700	643800	E_N1_1	0	.	643700	643800	35,139,69
NC_052532.1	643800	644300	E_A_1	0	.	643800	644300	255,247,188
NC_052532.1	646800	646900	E_N1_1	0	.	646800	646900	35,139,69
NC_052532.1	646900	647400	E_A_1	0	.	646900	647400	255,247,188
NC_052532.1	647300	647400	E_N1_1	0	.	647300	647400	35,139,69
NC_052532.1	647400	647900	E_A_1	0	.	647400	647900	255,247,188
NC_052532.1	647800	647900	E_N1_1	0	.	647800	647900	35,139,69
NC_052532.1	647900	648500	E_A_1	0	.	647900	648500	255,247,188
NC_052532.1	651500	651600	E_N1_1	0	.	651500	651600	35,139,69
NC_052532.1	651600	652100	E_A_1	0	.	651600	652100	255,247,188
NC_052532.1	656800	656900	E_N1_1	0	.	656800	656900	35,139,69
NC_052532.1	656900	657400	E_A_1	0	.	656900	657400	255,247,188
NC_052532.1	658300	658400	E_N1_1	0	.	658300	658400	35,139,69
NC_052532.1	658400	658900	E_A_1	0	.	658400	658900	255,247,188
NC_052532.1	661000	661100	E_N1_1	0	.	661000	661100	35,139,69
NC_052532.1	661100	661700	E_A_1	0	.	661100	661700	255,247,188
NC_052532.1	666000	666100	E_N1_1	0	.	666000	666100	35,139,69
NC_052532.1	666100	666600	E_A_1	0	.	666100	666600	255,247,188
NC_052532.1	667700	667800	E_N1_1	0	.	667700	667800	35,139,69
NC_052532.1	667800	668400	E_A_1	0	.	667800	668400	255,247,188
NC_052532.1	669600	669700	E_N1_1	0	.	669600	669700	35,139,69
NC_052532.1	669700	670300	E_A_1	0	.	669700	670300	255,247,188
NC_052532.1	675500	675600	E_N1_1	0	.	675500	675600	35,139,69
NC_052532.1	675600	676200	E_A_1	0	.	675600	676200	255,247,188
NC_052532.1	680500	680600	E_N1_1	0	.	680500	680600	35,139,69
NC_052532.1	680600	681100	E_A_1	0	.	680600	681100	255,247,188
NC_052532.1	687600	687700	E_N1_1	0	.	687600	687700	35,139,69
NC_052532.1	687700	688400	E_A_1	0	.	687700	688400	255,247,188
NC_052532.1	692900	693000	E_N1_1	0	.	692900	693000	35,139,69
NC_052532.1	693000	693500	E_A_1	0	.	693000	693500	255,247,188
NC_052532.1	696100	696200	E_N1_1	0	.	696100	696200	35,139,69
NC_052532.1	696200	696800	E_A_1	0	.	696200	696800	255,247,188
NC_052532.1	702500	702600	E_N1_1	0	.	702500	702600	35,139,69
NC_052532.1	702600	703100	E_A_1	0	.	702600	703100	255,247,188
NC_052532.1	704600	704700	E_N1_1	0	.	704600	704700	35,139,69
NC_052532.1	704700	705300	E_A_1	0	.	704700	705300	255,247,188
NC_052532.1	705200	705300	E_N1_1	0	.	705200	705300	35,139,69
NC_052532.1	705300	705800	E_A_1	0	.	705300	705800	255,247,188
NC_052532.1	705600	705700	E_N1_1	0	.	705600	705700	35,139,69
NC_052532.1	705700	706200	E_A_1	0	.	705700	706200	255,247,188
NC_052532.1	706900	707000	E_N1_1	0	.	706900	707000	35,139,69
NC_052532.1	707000	707500	E_A_1	0	.	707000	707500	255,247,188
NC_052532.1	710300	710400	E_N1_1	0	.	710300	710400	35,139,69
NC_052532.1	710400	710900	E_A_1	0	.	710400	710900	255,247,188
NC_052532.1	712100	712200	E_N1_1	0	.	712100	712200	35,139,69
NC_052532.1	712200	712700	E_A_1	0	.	712200	712700	255,247,188
NC_052532.1	715600	715700	E_N1_1	0	.	715600	715700	35,139,69
NC_052532.1	715700	716200	E_A_1	0	.	715700	716200	255,247,188
NC_052532.1	716500	716600	E_N1_1	0	.	716500	716600	35,139,69
NC_052532.1	716600	717200	E_A_1	0	.	716600	717200	255,247,188
NC_052532.1	719600	719700	E_N1_1	0	.	719600	719700	35,139,69
NC_052532.1	719700	720200	E_A_1	0	.	719700	720200	255,247,188
NC_052532.1	720600	720700	E_N1_1	0	.	720600	720700	35,139,69
NC_052532.1	720700	721200	E_A_1	0	.	720700	721200	255,247,188
NC_052532.1	721100	721200	E_N1_1	0	.	721100	721200	35,139,69
NC_052532.1	721200	721700	E_A_1	0	.	721200	721700	255,247,188
NC_052532.1	721700	721800	E_N1_1	0	.	721700	721800	35,139,69
NC_052532.1	721800	722400	E_A_1	0	.	721800	722400	255,247,188
NC_052532.1	724500	724600	E_N1_1	0	.	724500	724600	35,139,69
NC_052532.1	724600	725200	E_A_1	0	.	724600	725200	255,247,188
NC_052532.1	727200	727300	E_N1_1	0	.	727200	727300	35,139,69
NC_052532.1	727300	727900	E_A_1	0	.	727300	727900	255,247,188
NC_052532.1	728700	728800	E_N1_1	0	.	728700	728800	35,139,69
NC_052532.1	728800	729300	E_A_1	0	.	728800	729300	255,247,188
NC_052532.1	729700	729800	E_N1_1	0	.	729700	729800	35,139,69
NC_052532.1	729800	730300	E_A_1	0	.	729800	730300	255,247,188
NC_052532.1	730400	730500	E_N1_1	0	.	730400	730500	35,139,69
NC_052532.1	730500	731000	E_A_1	0	.	730500	731000	255,247,188
NC_052532.1	735000	735100	E_N1_1	0	.	735000	735100	35,139,69
NC_052532.1	735100	735700	E_A_1	0	.	735100	735700	255,247,188
NC_052532.1	736300	736400	E_N1_1	0	.	736300	736400	35,139,69
NC_052532.1	736400	736900	E_A_1	0	.	736400	736900	255,247,188
NC_052532.1	738700	738800	E_N1_1	0	.	738700	738800	35,139,69
NC_052532.1	738800	739300	E_A_1	0	.	738800	739300	255,247,188
NC_052532.1	739600	739700	E_N1_1	0	.	739600	739700	35,139,69
NC_052532.1	739700	740300	E_A_1	0	.	739700	740300	255,247,188
NC_052532.1	744800	744900	E_N1_1	0	.	744800	744900	35,139,69
NC_052532.1	744900	745400	E_A_1	0	.	744900	745400	255,247,188
NC_052532.1	745700	745800	E_N1_1	0	.	745700	745800	35,139,69
NC_052532.1	745800	746300	E_A_1	0	.	745800	746300	255,247,188
NC_052532.1	746800	746900	E_N1_1	0	.	746800	746900	35,139,69
NC_052532.1	746900	747400	E_A_1	0	.	746900	747400	255,247,188
NC_052532.1	747400	747500	E_N1_1	0	.	747400	747500	35,139,69
NC_052532.1	747500	748100	E_A_1	0	.	747500	748100	255,247,188
NC_052532.1	748100	748200	E_N1_1	0	.	748100	748200	35,139,69
NC_052532.1	748200	748700	E_A_1	0	.	748200	748700	255,247,188
NC_052532.1	749500	749600	E_N1_1	0	.	749500	749600	35,139,69
NC_052532.1	749600	750100	E_A_1	0	.	749600	750100	255,247,188
NC_052532.1	750800	750900	E_N1_1	0	.	750800	750900	35,139,69
NC_052532.1	750900	751500	E_A_1	0	.	750900	751500	255,247,188
NC_052532.1	759700	759800	E_N1_1	0	.	759700	759800	35,139,69
NC_052532.1	759800	760300	E_A_1	0	.	759800	760300	255,247,188
NC_052532.1	761200	761300	E_N1_1	0	.	761200	761300	35,139,69
NC_052532.1	761300	761900	E_A_1	0	.	761300	761900	255,247,188
NC_052532.1	764100	764200	E_N1_1	0	.	764100	764200	35,139,69
NC_052532.1	764200	764800	E_A_1	0	.	764200	764800	255,247,188
NC_052532.1	767800	767900	E_N1_1	0	.	767800	767900	35,139,69
NC_052532.1	767900	768400	E_A_1	0	.	767900	768400	255,247,188
NC_052532.1	768800	768900	E_N1_1	0	.	768800	768900	35,139,69
NC_052532.1	768900	769500	E_A_1	0	.	768900	769500	255,247,188
NC_052532.1	770600	770700	E_N1_1	0	.	770600	770700	35,139,69
NC_052532.1	770700	771200	E_A_1	0	.	770700	771200	255,247,188
NC_052532.1	774900	775000	E_N1_1	0	.	774900	775000	35,139,69
NC_052532.1	775000	775600	E_A_1	0	.	775000	775600	255,247,188
NC_052532.1	779600	779700	E_N1_1	0	.	779600	779700	35,139,69
NC_052532.1	779700	780300	E_A_1	0	.	779700	780300	255,247,188
NC_052532.1	780100	780200	E_N1_1	0	.	780100	780200	35,139,69
NC_052532.1	780200	780800	E_A_1	0	.	780200	780800	255,247,188
NC_052532.1	786800	786900	E_N1_1	0	.	786800	786900	35,139,69
NC_052532.1	786900	787500	E_A_1	0	.	786900	787500	255,247,188
NC_052532.1	789900	790000	E_N1_1	0	.	789900	790000	35,139,69
NC_052532.1	790000	790500	E_A_1	0	.	790000	790500	255,247,188
NC_052532.1	792200	792300	E_N1_1	0	.	792200	792300	35,139,69
NC_052532.1	792300	792800	E_A_1	0	.	792300	792800	255,247,188
NC_052532.1	794500	794600	E_N1_1	0	.	794500	794600	35,139,69
NC_052532.1	794600	795200	E_A_1	0	.	794600	795200	255,247,188
NC_052532.1	800400	800500	E_N1_1	0	.	800400	800500	35,139,69
NC_052532.1	800500	801000	E_A_1	0	.	800500	801000	255,247,188
NC_052532.1	802900	803000	E_N1_1	0	.	802900	803000	35,139,69
NC_052532.1	803000	803600	E_A_1	0	.	803000	803600	255,247,188
NC_052532.1	804000	804100	E_N1_1	0	.	804000	804100	35,139,69
NC_052532.1	804100	804600	E_A_1	0	.	804100	804600	255,247,188
NC_052532.1	804700	804800	E_N1_1	0	.	804700	804800	35,139,69
NC_052532.1	804800	805300	E_A_1	0	.	804800	805300	255,247,188
NC_052532.1	808300	808400	E_N1_1	0	.	808300	808400	35,139,69
NC_052532.1	808400	808900	E_A_1	0	.	808400	808900	255,247,188
NC_052532.1	809400	809500	E_N1_1	0	.	809400	809500	35,139,69
NC_052532.1	809500	810100	E_A_1	0	.	809500	810100	255,247,188
NC_052532.1	815200	815300	E_N1_1	0	.	815200	815300	35,139,69
NC_052532.1	815300	815800	E_A_1	0	.	815300	815800	255,247,188
NC_052532.1	816100	816200	E_N1_1	0	.	816100	816200	35,139,69
NC_052532.1	816200	816800	E_A_1	0	.	816200	816800	255,247,188
NC_052532.1	824700	824800	E_N1_1	0	.	824700	824800	35,139,69
NC_052532.1	824800	825400	E_A_1	0	.	824800	825400	255,247,188
NC_052532.1	827800	827900	E_N1_1	0	.	827800	827900	35,139,69
NC_052532.1	827900	828500	E_A_1	0	.	827900	828500	255,247,188
NC_052532.1	830500	830600	E_N1_1	0	.	830500	830600	35,139,69
NC_052532.1	830600	831200	E_A_1	0	.	830600	831200	255,247,188
NC_052532.1	831800	831900	E_N1_1	0	.	831800	831900	35,139,69
NC_052532.1	831900	832500	E_A_1	0	.	831900	832500	255,247,188
NC_052532.1	834900	835000	E_N1_1	0	.	834900	835000	35,139,69
NC_052532.1	835000	835600	E_A_1	0	.	835000	835600	255,247,188
NC_052532.1	837000	837100	E_N1_1	0	.	837000	837100	35,139,69
NC_052532.1	837100	838100	E_A_1	0	.	837100	838100	255,247,188
NC_052532.1	839000	839100	E_N1_1	0	.	839000	839100	35,139,69
NC_052532.1	839100	839600	E_A_1	0	.	839100	839600	255,247,188
NC_052532.1	839700	839800	E_N1_1	0	.	839700	839800	35,139,69
NC_052532.1	839800	840400	E_A_1	0	.	839800	840400	255,247,188
NC_052532.1	845800	845900	E_N1_1	0	.	845800	845900	35,139,69
NC_052532.1	845900	846500	E_A_1	0	.	845900	846500	255,247,188
NC_052532.1	846700	846800	E_N1_1	0	.	846700	846800	35,139,69
NC_052532.1	846800	847700	E_A_1	0	.	846800	847700	255,247,188
NC_052532.1	847500	847600	E_N1_1	0	.	847500	847600	35,139,69
NC_052532.1	847600	848200	E_A_1	0	.	847600	848200	255,247,188
NC_052532.1	871700	871800	E_N1_1	0	.	871700	871800	35,139,69
NC_052532.1	871800	872300	E_A_1	0	.	871800	872300	255,247,188
NC_052532.1	876900	877000	E_N1_1	0	.	876900	877000	35,139,69
NC_052532.1	877000	877900	E_A_1	0	.	877000	877900	255,247,188
NC_052532.1	883300	883400	E_N1_1	0	.	883300	883400	35,139,69
NC_052532.1	883400	884000	E_A_1	0	.	883400	884000	255,247,188
NC_052532.1	884800	884900	E_N1_1	0	.	884800	884900	35,139,69
NC_052532.1	884900	886300	E_A_1	0	.	884900	886300	255,247,188
NC_052532.1	889800	889900	E_N1_1	0	.	889800	889900	35,139,69
NC_052532.1	889900	890400	E_A_1	0	.	889900	890400	255,247,188
NC_052532.1	891900	892000	E_N1_1	0	.	891900	892000	35,139,69
NC_052532.1	892000	892700	E_A_1	0	.	892000	892700	255,247,188
NC_052532.1	900700	900800	E_N1_1	0	.	900700	900800	35,139,69
NC_052532.1	900800	901300	E_A_1	0	.	900800	901300	255,247,188
NC_052532.1	914900	915000	E_N1_1	0	.	914900	915000	35,139,69
NC_052532.1	915000	915600	E_A_1	0	.	915000	915600	255,247,188
NC_052532.1	954800	954900	E_N1_1	0	.	954800	954900	35,139,69
NC_052532.1	954900	955500	E_A_1	0	.	954900	955500	255,247,188
NC_052532.1	961800	961900	E_N1_1	0	.	961800	961900	35,139,69
NC_052532.1	961900	962500	E_A_1	0	.	961900	962500	255,247,188
NC_052532.1	965500	965600	E_N1_1	0	.	965500	965600	35,139,69
NC_052532.1	965600	966100	E_A_1	0	.	965600	966100	255,247,188
NC_052532.1	986200	986300	E_N1_1	0	.	986200	986300	35,139,69
NC_052532.1	986300	986900	E_A_1	0	.	986300	986900	255,247,188
NC_052532.1	989100	989200	E_N1_1	0	.	989100	989200	35,139,69
NC_052532.1	989200	989800	E_A_1	0	.	989200	989800	255,247,188
NC_052532.1	993800	993900	E_N1_1	0	.	993800	993900	35,139,69
NC_052532.1	993900	994600	E_A_1	0	.	993900	994600	255,247,188
NC_052532.1	994900	995000	E_N1_1	0	.	994900	995000	35,139,69
NC_052532.1	995000	995500	E_A_1	0	.	995000	995500	255,247,188
NC_052532.1	996700	996800	E_N1_1	0	.	996700	996800	35,139,69
NC_052532.1	996800	997400	E_A_1	0	.	996800	997400	255,247,188
NC_052532.1	1001800	1001900	E_N1_1	0	.	1001800	1001900	35,139,69
NC_052532.1	1001900	1002400	E_A_1	0	.	1001900	1002400	255,247,188
NC_052532.1	1005600	1005700	E_N1_2	0	.	1005600	1005700	65,171,93
NC_052532.1	1005700	1005800	E_N1_3	0	.	1005700	1005800	116,196,118
NC_052532.1	1005800	1006100	E_A_1	0	.	1005800	1006100	255,247,188
NC_052532.1	1006100	1006200	E_N2_2	0	.	1006100	1006200	65,171,93
NC_052532.1	1006200	1006300	E_N2_3	0	.	1006200	1006300	116,196,118
NC_052532.1	1011500	1011600	E_N1_1	0	.	1011500	1011600	35,139,69
NC_052532.1	1011600	1012100	E_A_1	0	.	1011600	1012100	255,247,188
NC_052532.1	1022000	1022100	E_N1_1	0	.	1022000	1022100	35,139,69
NC_052532.1	1022100	1022700	E_A_1	0	.	1022100	1022700	255,247,188
NC_052532.1	1043500	1043600	E_N1_1	0	.	1043500	1043600	35,139,69
NC_052532.1	1043600	1044100	E_A_1	0	.	1043600	1044100	255,247,188
NC_052532.1	1047400	1047500	E_N1_1	0	.	1047400	1047500	35,139,69
NC_052532.1	1047500	1048200	E_A_1	0	.	1047500	1048200	255,247,188
NC_052532.1	1048500	1048600	E_N1_1	0	.	1048500	1048600	35,139,69
NC_052532.1	1048600	1049200	E_A_1	0	.	1048600	1049200	255,247,188
NC_052532.1	1054800	1054900	E_N1_1	0	.	1054800	1054900	35,139,69
NC_052532.1	1054900	1055500	E_A_1	0	.	1054900	1055500	255,247,188
NC_052532.1	1058800	1058900	E_N1_1	0	.	1058800	1058900	35,139,69
NC_052532.1	1058900	1059400	E_A_1	0	.	1058900	1059400	255,247,188
NC_052532.1	1060700	1060800	E_N1_1	0	.	1060700	1060800	35,139,69
NC_052532.1	1060800	1061400	E_A_1	0	.	1060800	1061400	255,247,188
NC_052532.1	1070100	1070200	E_N1_1	0	.	1070100	1070200	35,139,69
NC_052532.1	1070200	1070800	E_A_1	0	.	1070200	1070800	255,247,188
NC_052532.1	1070900	1071000	E_N1_1	0	.	1070900	1071000	35,139,69
NC_052532.1	1071000	1071500	E_A_1	0	.	1071000	1071500	255,247,188
NC_052532.1	1077900	1078000	E_N1_1	0	.	1077900	1078000	35,139,69
NC_052532.1	1078000	1078500	E_A_1	0	.	1078000	1078500	255,247,188
NC_052532.1	1081700	1081800	E_N1_1	0	.	1081700	1081800	35,139,69
NC_052532.1	1081800	1082400	E_A_1	0	.	1081800	1082400	255,247,188
NC_052532.1	1091300	1091400	E_N1_1	0	.	1091300	1091400	35,139,69
NC_052532.1	1091400	1092000	E_A_1	0	.	1091400	1092000	255,247,188
NC_052532.1	1092700	1092800	E_N1_1	0	.	1092700	1092800	35,139,69
NC_052532.1	1092800	1093400	E_A_1	0	.	1092800	1093400	255,247,188
NC_052532.1	1093600	1093700	E_N1_1	0	.	1093600	1093700	35,139,69
NC_052532.1	1093700	1094300	E_A_1	0	.	1093700	1094300	255,247,188
NC_052532.1	1094400	1094500	E_N1_1	0	.	1094400	1094500	35,139,69
NC_052532.1	1094500	1095100	E_A_1	0	.	1094500	1095100	255,247,188
NC_052532.1	1102000	1102100	E_N1_1	0	.	1102000	1102100	35,139,69
NC_052532.1	1102100	1102600	E_A_1	0	.	1102100	1102600	255,247,188
NC_052532.1	1102800	1102900	E_N1_1	0	.	1102800	1102900	35,139,69
NC_052532.1	1102900	1103400	E_A_1	0	.	1102900	1103400	255,247,188
NC_052532.1	1106300	1106400	E_N1_3	0	.	1106300	1106400	116,196,118
NC_052532.1	1106400	1106500	E_A_3	0	.	1106400	1106500	254,196,79
NC_052532.1	1106500	1106700	E_A_1	0	.	1106500	1106700	255,247,188
NC_052532.1	1106700	1106800	E_N2_2	0	.	1106700	1106800	65,171,93
NC_052532.1	1106800	1106900	E_N2_3	0	.	1106800	1106900	116,196,118
NC_052532.1	1112500	1112600	E_N1_1	0	.	1112500	1112600	35,139,69
NC_052532.1	1112600	1113200	E_A_1	0	.	1112600	1113200	255,247,188
NC_052532.1	1117000	1117100	E_N1_1	0	.	1117000	1117100	35,139,69
NC_052532.1	1117100	1117600	E_A_1	0	.	1117100	1117600	255,247,188
NC_052532.1	1118400	1118500	E_N1_1	0	.	1118400	1118500	35,139,69
NC_052532.1	1118500	1119100	E_A_1	0	.	1118500	1119100	255,247,188
NC_052532.1	1122900	1123000	E_N1_1	0	.	1122900	1123000	35,139,69
NC_052532.1	1123000	1123500	E_A_1	0	.	1123000	1123500	255,247,188
NC_052532.1	1129900	1130000	E_N1_1	0	.	1129900	1130000	35,139,69
NC_052532.1	1130000	1130600	E_A_1	0	.	1130000	1130600	255,247,188
NC_052532.1	1130800	1130900	E_N1_1	0	.	1130800	1130900	35,139,69
NC_052532.1	1130900	1131400	E_A_1	0	.	1130900	1131400	255,247,188
NC_052532.1	1135900	1136000	E_N1_1	0	.	1135900	1136000	35,139,69
NC_052532.1	1136000	1136500	E_A_1	0	.	1136000	1136500	255,247,188
NC_052532.1	1148000	1148100	E_N1_1	0	.	1148000	1148100	35,139,69
NC_052532.1	1148100	1148600	E_A_1	0	.	1148100	1148600	255,247,188
NC_052532.1	1148900	1149000	E_N1_3	0	.	1148900	1149000	116,196,118
NC_052532.1	1149000	1149600	E_A_1	0	.	1149000	1149600	255,247,188
NC_052532.1	1151300	1151400	E_N1_1	0	.	1151300	1151400	35,139,69
NC_052532.1	1151400	1151900	E_A_1	0	.	1151400	1151900	255,247,188
NC_052532.1	1157200	1157300	E_N1_1	0	.	1157200	1157300	35,139,69
NC_052532.1	1157300	1157900	E_A_1	0	.	1157300	1157900	255,247,188
NC_052532.1	1158100	1158200	E_N1_1	0	.	1158100	1158200	35,139,69
NC_052532.1	1158200	1158700	E_A_1	0	.	1158200	1158700	255,247,188
NC_052532.1	1160400	1160500	E_N1_1	0	.	1160400	1160500	35,139,69
NC_052532.1	1160500	1161100	E_A_1	0	.	1160500	1161100	255,247,188
NC_052532.1	1161600	1161700	E_N1_1	0	.	1161600	1161700	35,139,69
NC_052532.1	1161700	1162200	E_A_1	0	.	1161700	1162200	255,247,188
NC_052532.1	1162900	1163000	E_N1_1	0	.	1162900	1163000	35,139,69
NC_052532.1	1163000	1163700	E_A_1	0	.	1163000	1163700	255,247,188
NC_052532.1	1165700	1165800	E_N1_1	0	.	1165700	1165800	35,139,69
NC_052532.1	1165800	1166300	E_A_1	0	.	1165800	1166300	255,247,188
NC_052532.1	1172100	1172200	E_N1_1	0	.	1172100	1172200	35,139,69
NC_052532.1	1172200	1172700	E_A_1	0	.	1172200	1172700	255,247,188
NC_052532.1	1177800	1177900	E_N1_3	0	.	1177800	1177900	116,196,118
NC_052532.1	1177900	1178400	E_A_1	0	.	1177900	1178400	255,247,188
NC_052532.1	1180700	1180800	E_N1_1	0	.	1180700	1180800	35,139,69
NC_052532.1	1180800	1181400	E_A_1	0	.	1180800	1181400	255,247,188
NC_052532.1	1183900	1184000	E_N1_1	0	.	1183900	1184000	35,139,69
NC_052532.1	1184000	1184500	E_A_1	0	.	1184000	1184500	255,247,188
NC_052532.1	1192600	1192700	E_N1_1	0	.	1192600	1192700	35,139,69
NC_052532.1	1192700	1193200	E_A_1	0	.	1192700	1193200	255,247,188
NC_052532.1	1193300	1193400	E_N1_1	0	.	1193300	1193400	35,139,69
NC_052532.1	1193400	1194000	E_A_1	0	.	1193400	1194000	255,247,188
NC_052532.1	1197200	1197300	E_N1_1	0	.	1197200	1197300	35,139,69
NC_052532.1	1197300	1197900	E_A_1	0	.	1197300	1197900	255,247,188
NC_052532.1	1198500	1198600	E_N1_1	0	.	1198500	1198600	35,139,69
NC_052532.1	1198600	1199200	E_A_1	0	.	1198600	1199200	255,247,188
NC_052532.1	1201800	1201900	E_N1_1	0	.	1201800	1201900	35,139,69
NC_052532.1	1201900	1202500	E_A_1	0	.	1201900	1202500	255,247,188
NC_052532.1	1210300	1210400	E_N1_1	0	.	1210300	1210400	35,139,69
NC_052532.1	1210400	1210900	E_A_1	0	.	1210400	1210900	255,247,188
NC_052532.1	1213000	1213100	E_N1_1	0	.	1213000	1213100	35,139,69
NC_052532.1	1213100	1213700	E_A_1	0	.	1213100	1213700	255,247,188
NC_052532.1	1217800	1217900	E_N1_3	0	.	1217800	1217900	116,196,118
NC_052532.1	1217900	1218400	E_A_1	0	.	1217900	1218400	255,247,188
NC_052532.1	1227500	1227600	E_N1_1	0	.	1227500	1227600	35,139,69
NC_052532.1	1227600	1228200	E_A_1	0	.	1227600	1228200	255,247,188
NC_052532.1	1228800	1228900	E_N1_1	0	.	1228800	1228900	35,139,69
NC_052532.1	1228900	1229800	E_A_1	0	.	1228900	1229800	255,247,188
NC_052532.1	1230800	1230900	E_N1_1	0	.	1230800	1230900	35,139,69
NC_052532.1	1230900	1231400	E_A_1	0	.	1230900	1231400	255,247,188
NC_052532.1	1231700	1231800	E_N1_2	0	.	1231700	1231800	65,171,93
NC_052532.1	1231800	1231900	E_N1_3	0	.	1231800	1231900	116,196,118
NC_052532.1	1231900	1232400	E_A_1	0	.	1231900	1232400	255,247,188
NC_052532.1	1233100	1233200	E_N1_1	0	.	1233100	1233200	35,139,69
NC_052532.1	1233200	1233700	E_A_1	0	.	1233200	1233700	255,247,188
NC_052532.1	1238100	1238200	E_N1_3	0	.	1238100	1238200	116,196,118
NC_052532.1	1238200	1238700	E_A_1	0	.	1238200	1238700	255,247,188
NC_052532.1	1259300	1259400	E_N1_1	0	.	1259300	1259400	35,139,69
NC_052532.1	1259400	1259900	E_A_1	0	.	1259400	1259900	255,247,188
NC_052532.1	1261400	1261500	E_N1_1	0	.	1261400	1261500	35,139,69
NC_052532.1	1261500	1262000	E_A_1	0	.	1261500	1262000	255,247,188
NC_052532.1	1265800	1265900	E_N1_1	0	.	1265800	1265900	35,139,69
NC_052532.1	1265900	1266500	E_A_1	0	.	1265900	1266500	255,247,188
NC_052532.1	1268300	1268400	E_N1_1	0	.	1268300	1268400	35,139,69
NC_052532.1	1268400	1268900	E_A_1	0	.	1268400	1268900	255,247,188
NC_052532.1	1269100	1269200	E_N1_1	0	.	1269100	1269200	35,139,69
NC_052532.1	1269200	1269700	E_A_1	0	.	1269200	1269700	255,247,188
NC_052532.1	1270700	1270800	E_N1_1	0	.	1270700	1270800	35,139,69
NC_052532.1	1270800	1271400	E_A_1	0	.	1270800	1271400	255,247,188
NC_052532.1	1275500	1275600	E_N1_1	0	.	1275500	1275600	35,139,69
NC_052532.1	1275600	1276200	E_A_1	0	.	1275600	1276200	255,247,188
NC_052532.1	1278400	1278500	E_N1_1	0	.	1278400	1278500	35,139,69
NC_052532.1	1278500	1279100	E_A_1	0	.	1278500	1279100	255,247,188
NC_052532.1	1280400	1280500	E_N1_1	0	.	1280400	1280500	35,139,69
NC_052532.1	1280500	1281000	E_A_1	0	.	1280500	1281000	255,247,188
NC_052532.1	1280900	1281000	E_N1_1	0	.	1280900	1281000	35,139,69
NC_052532.1	1281000	1281700	E_A_1	0	.	1281000	1281700	255,247,188
NC_052532.1	1284100	1284200	E_N1_1	0	.	1284100	1284200	35,139,69
NC_052532.1	1284200	1284700	E_A_1	0	.	1284200	1284700	255,247,188
NC_052532.1	1285000	1285100	E_N1_1	0	.	1285000	1285100	35,139,69
NC_052532.1	1285100	1285600	E_A_1	0	.	1285100	1285600	255,247,188
NC_052532.1	1288100	1288200	E_N1_1	0	.	1288100	1288200	35,139,69
NC_052532.1	1288200	1288700	E_A_1	0	.	1288200	1288700	255,247,188
NC_052532.1	1290000	1290100	E_N1_1	0	.	1290000	1290100	35,139,69
NC_052532.1	1290100	1290600	E_A_1	0	.	1290100	1290600	255,247,188
NC_052532.1	1291900	1292000	E_N1_1	0	.	1291900	1292000	35,139,69
NC_052532.1	1292000	1292600	E_A_1	0	.	1292000	1292600	255,247,188
NC_052532.1	1293100	1293200	E_N1_1	0	.	1293100	1293200	35,139,69
NC_052532.1	1293200	1293700	E_A_1	0	.	1293200	1293700	255,247,188
NC_052532.1	1295500	1295600	E_N1_1	0	.	1295500	1295600	35,139,69
NC_052532.1	1295600	1296200	E_A_1	0	.	1295600	1296200	255,247,188
NC_052532.1	1299800	1299900	E_N1_1	0	.	1299800	1299900	35,139,69
NC_052532.1	1299900	1300400	E_A_1	0	.	1299900	1300400	255,247,188
NC_052532.1	1306300	1306400	E_N1_1	0	.	1306300	1306400	35,139,69
NC_052532.1	1306400	1307000	E_A_1	0	.	1306400	1307000	255,247,188
NC_052532.1	1311700	1311800	E_N1_1	0	.	1311700	1311800	35,139,69
NC_052532.1	1311800	1312300	E_A_1	0	.	1311800	1312300	255,247,188
NC_052532.1	1312200	1312300	E_N1_1	0	.	1312200	1312300	35,139,69
NC_052532.1	1312300	1312900	E_A_1	0	.	1312300	1312900	255,247,188
NC_052532.1	1313600	1313700	E_N1_1	0	.	1313600	1313700	35,139,69
NC_052532.1	1313700	1314200	E_A_1	0	.	1313700	1314200	255,247,188
NC_052532.1	1314300	1314400	E_N1_1	0	.	1314300	1314400	35,139,69
NC_052532.1	1314400	1314900	E_A_1	0	.	1314400	1314900	255,247,188
NC_052532.1	1314700	1314800	E_N1_1	0	.	1314700	1314800	35,139,69
NC_052532.1	1314800	1315400	E_A_1	0	.	1314800	1315400	255,247,188
NC_052532.1	1315800	1315900	E_N1_1	0	.	1315800	1315900	35,139,69
NC_052532.1	1315900	1316500	E_A_1	0	.	1315900	1316500	255,247,188
NC_052532.1	1317900	1318000	E_N1_1	0	.	1317900	1318000	35,139,69
NC_052532.1	1318000	1318600	E_A_1	0	.	1318000	1318600	255,247,188
NC_052532.1	1322800	1322900	E_N1_1	0	.	1322800	1322900	35,139,69
NC_052532.1	1322900	1323400	E_A_1	0	.	1322900	1323400	255,247,188
NC_052532.1	1323400	1323500	E_N1_1	0	.	1323400	1323500	35,139,69
NC_052532.1	1323500	1324100	E_A_1	0	.	1323500	1324100	255,247,188
NC_052532.1	1324600	1324700	E_N1_1	0	.	1324600	1324700	35,139,69
NC_052532.1	1324700	1325200	E_A_1	0	.	1324700	1325200	255,247,188
NC_052532.1	1326900	1327000	E_N1_1	0	.	1326900	1327000	35,139,69
NC_052532.1	1327000	1327500	E_A_1	0	.	1327000	1327500	255,247,188
NC_052532.1	1331500	1331600	E_N1_1	0	.	1331500	1331600	35,139,69
NC_052532.1	1331600	1332100	E_A_1	0	.	1331600	1332100	255,247,188
NC_052532.1	1338400	1338500	E_N1_1	0	.	1338400	1338500	35,139,69
NC_052532.1	1338500	1339000	E_A_1	0	.	1338500	1339000	255,247,188
NC_052532.1	1343500	1343600	E_N1_1	0	.	1343500	1343600	35,139,69
NC_052532.1	1343600	1344200	E_A_1	0	.	1343600	1344200	255,247,188
NC_052532.1	1351000	1351100	E_N1_1	0	.	1351000	1351100	35,139,69
NC_052532.1	1351100	1352000	E_A_1	0	.	1351100	1352000	255,247,188
NC_052532.1	1353600	1353700	E_N1_1	0	.	1353600	1353700	35,139,69
NC_052532.1	1353700	1354200	E_A_1	0	.	1353700	1354200	255,247,188
NC_052532.1	1354300	1354400	E_N1_1	0	.	1354300	1354400	35,139,69
NC_052532.1	1354400	1355000	E_A_1	0	.	1354400	1355000	255,247,188
NC_052532.1	1355500	1355600	E_N1_1	0	.	1355500	1355600	35,139,69
NC_052532.1	1355600	1356100	E_A_1	0	.	1355600	1356100	255,247,188
NC_052532.1	1356100	1356200	E_N1_1	0	.	1356100	1356200	35,139,69
NC_052532.1	1356200	1356700	E_A_1	0	.	1356200	1356700	255,247,188
NC_052532.1	1358100	1358200	E_N1_1	0	.	1358100	1358200	35,139,69
NC_052532.1	1358200	1358900	E_A_1	0	.	1358200	1358900	255,247,188
NC_052532.1	1360800	1360900	E_N1_1	0	.	1360800	1360900	35,139,69
NC_052532.1	1360900	1361400	E_A_1	0	.	1360900	1361400	255,247,188
NC_052532.1	1361300	1361400	E_N1_1	0	.	1361300	1361400	35,139,69
NC_052532.1	1361400	1362000	E_A_1	0	.	1361400	1362000	255,247,188
NC_052532.1	1366400	1366500	E_N1_1	0	.	1366400	1366500	35,139,69
NC_052532.1	1366500	1367000	E_A_1	0	.	1366500	1367000	255,247,188
NC_052532.1	1367000	1367100	E_N1_1	0	.	1367000	1367100	35,139,69
NC_052532.1	1367100	1367700	E_A_1	0	.	1367100	1367700	255,247,188
NC_052532.1	1367700	1367800	E_N1_1	0	.	1367700	1367800	35,139,69
NC_052532.1	1367800	1368300	E_A_1	0	.	1367800	1368300	255,247,188
NC_052532.1	1368600	1368700	E_N1_1	0	.	1368600	1368700	35,139,69
NC_052532.1	1368700	1369300	E_A_1	0	.	1368700	1369300	255,247,188
NC_052532.1	1372600	1372700	E_N1_1	0	.	1372600	1372700	35,139,69
NC_052532.1	1372700	1373200	E_A_1	0	.	1372700	1373200	255,247,188
NC_052532.1	1373900	1374000	E_N1_1	0	.	1373900	1374000	35,139,69
NC_052532.1	1374000	1374500	E_A_1	0	.	1374000	1374500	255,247,188
NC_052532.1	1374400	1374500	E_N1_1	0	.	1374400	1374500	35,139,69
NC_052532.1	1374500	1375100	E_A_1	0	.	1374500	1375100	255,247,188
NC_052532.1	1375100	1375200	E_N1_1	0	.	1375100	1375200	35,139,69
NC_052532.1	1375200	1375800	E_A_1	0	.	1375200	1375800	255,247,188
NC_052532.1	1377600	1377700	E_N1_1	0	.	1377600	1377700	35,139,69
NC_052532.1	1377700	1378200	E_A_1	0	.	1377700	1378200	255,247,188
NC_052532.1	1383100	1383200	E_N1_1	0	.	1383100	1383200	35,139,69
NC_052532.1	1383200	1383800	E_A_1	0	.	1383200	1383800	255,247,188
NC_052532.1	1384400	1384500	E_N1_1	0	.	1384400	1384500	35,139,69
NC_052532.1	1384500	1385100	E_A_1	0	.	1384500	1385100	255,247,188
NC_052532.1	1391300	1391400	E_N1_1	0	.	1391300	1391400	35,139,69
NC_052532.1	1391400	1391900	E_A_1	0	.	1391400	1391900	255,247,188
NC_052532.1	1396600	1396700	E_N1_1	0	.	1396600	1396700	35,139,69
NC_052532.1	1396700	1397200	E_A_1	0	.	1396700	1397200	255,247,188
NC_052532.1	1403000	1403100	E_N1_1	0	.	1403000	1403100	35,139,69
NC_052532.1	1403100	1403600	E_A_1	0	.	1403100	1403600	255,247,188
NC_052532.1	1404700	1404800	E_N1_1	0	.	1404700	1404800	35,139,69
NC_052532.1	1404800	1405400	E_A_1	0	.	1404800	1405400	255,247,188
NC_052532.1	1412500	1412600	E_N1_3	0	.	1412500	1412600	116,196,118
NC_052532.1	1412600	1412700	E_A_3	0	.	1412600	1412700	254,196,79
NC_052532.1	1412700	1413200	E_A_1	0	.	1412700	1413200	255,247,188
NC_052532.1	1413800	1413900	E_N1_1	0	.	1413800	1413900	35,139,69
NC_052532.1	1413900	1414400	E_A_1	0	.	1413900	1414400	255,247,188
NC_052532.1	1417500	1417600	E_N1_1	0	.	1417500	1417600	35,139,69
NC_052532.1	1417600	1418100	E_A_1	0	.	1417600	1418100	255,247,188
NC_052532.1	1418100	1418200	E_N1_1	0	.	1418100	1418200	35,139,69
NC_052532.1	1418200	1418700	E_A_1	0	.	1418200	1418700	255,247,188
NC_052532.1	1418600	1418700	E_N1_1	0	.	1418600	1418700	35,139,69
NC_052532.1	1418700	1419600	E_A_1	0	.	1418700	1419600	255,247,188
NC_052532.1	1421200	1421300	E_N1_1	0	.	1421200	1421300	35,139,69
NC_052532.1	1421300	1421900	E_A_1	0	.	1421300	1421900	255,247,188
NC_052532.1	1424100	1424200	E_N1_1	0	.	1424100	1424200	35,139,69
NC_052532.1	1424200	1424800	E_A_1	0	.	1424200	1424800	255,247,188
NC_052532.1	1436200	1436300	E_N1_1	0	.	1436200	1436300	35,139,69
NC_052532.1	1436300	1436900	E_A_1	0	.	1436300	1436900	255,247,188
NC_052532.1	1445800	1445900	E_N1_3	0	.	1445800	1445900	116,196,118
NC_052532.1	1445900	1446000	E_A_3	0	.	1445900	1446000	254,196,79
NC_052532.1	1446000	1446100	E_A_3	0	.	1446000	1446100	254,196,79
NC_052532.1	1446100	1446200	E_A_1	0	.	1446100	1446200	255,247,188
NC_052532.1	1446200	1446300	E_N2_2	0	.	1446200	1446300	65,171,93
NC_052532.1	1446300	1446400	E_N2_3	0	.	1446300	1446400	116,196,118
NC_052532.1	1450600	1450700	E_N1_1	0	.	1450600	1450700	35,139,69
NC_052532.1	1450700	1451200	E_A_1	0	.	1450700	1451200	255,247,188
NC_052532.1	1451700	1451800	E_N1_1	0	.	1451700	1451800	35,139,69
NC_052532.1	1451800	1452400	E_A_1	0	.	1451800	1452400	255,247,188
NC_052532.1	1463900	1464000	E_N1_1	0	.	1463900	1464000	35,139,69
NC_052532.1	1464000	1464700	E_A_1	0	.	1464000	1464700	255,247,188
NC_052532.1	1468300	1468400	E_N1_1	0	.	1468300	1468400	35,139,69
NC_052532.1	1468400	1468900	E_A_1	0	.	1468400	1468900	255,247,188
NC_052532.1	1469400	1469500	E_N1_1	0	.	1469400	1469500	35,139,69
NC_052532.1	1469500	1470100	E_A_1	0	.	1469500	1470100	255,247,188
NC_052532.1	1471600	1471700	E_N1_1	0	.	1471600	1471700	35,139,69
NC_052532.1	1471700	1472300	E_A_1	0	.	1471700	1472300	255,247,188
NC_052532.1	1473000	1473100	E_N1_1	0	.	1473000	1473100	35,139,69
NC_052532.1	1473100	1473600	E_A_1	0	.	1473100	1473600	255,247,188
NC_052532.1	1474300	1474400	E_N1_1	0	.	1474300	1474400	35,139,69
NC_052532.1	1474400	1475000	E_A_1	0	.	1474400	1475000	255,247,188
NC_052532.1	1475300	1475400	E_N1_1	0	.	1475300	1475400	35,139,69
NC_052532.1	1475400	1476000	E_A_1	0	.	1475400	1476000	255,247,188
NC_052532.1	1476100	1476200	E_N1_1	0	.	1476100	1476200	35,139,69
NC_052532.1	1476200	1476700	E_A_1	0	.	1476200	1476700	255,247,188
NC_052532.1	1481600	1481700	E_N1_2	0	.	1481600	1481700	65,171,93
NC_052532.1	1481700	1481800	E_N1_3	0	.	1481700	1481800	116,196,118
NC_052532.1	1481800	1482200	E_A_1	0	.	1481800	1482200	255,247,188
NC_052532.1	1483700	1483800	E_N1_1	0	.	1483700	1483800	35,139,69
NC_052532.1	1483800	1484400	E_A_1	0	.	1483800	1484400	255,247,188
NC_052532.1	1486000	1486100	E_N1_1	0	.	1486000	1486100	35,139,69
NC_052532.1	1486100	1486700	E_A_1	0	.	1486100	1486700	255,247,188
NC_052532.1	1488500	1488600	E_N1_1	0	.	1488500	1488600	35,139,69
NC_052532.1	1488600	1489100	E_A_1	0	.	1488600	1489100	255,247,188
NC_052532.1	1490500	1490600	E_N1_1	0	.	1490500	1490600	35,139,69
NC_052532.1	1490600	1491100	E_A_1	0	.	1490600	1491100	255,247,188
NC_052532.1	1492200	1492300	E_N1_1	0	.	1492200	1492300	35,139,69
NC_052532.1	1492300	1492800	E_A_1	0	.	1492300	1492800	255,247,188
NC_052532.1	1494400	1494500	E_N1_1	0	.	1494400	1494500	35,139,69
NC_052532.1	1494500	1495000	E_A_1	0	.	1494500	1495000	255,247,188
NC_052532.1	1497600	1497700	E_N1_1	0	.	1497600	1497700	35,139,69
NC_052532.1	1497700	1498200	E_A_1	0	.	1497700	1498200	255,247,188
NC_052532.1	1498500	1498600	E_N1_1	0	.	1498500	1498600	35,139,69
NC_052532.1	1498600	1499200	E_A_1	0	.	1498600	1499200	255,247,188
NC_052532.1	1499800	1499900	E_N1_1	0	.	1499800	1499900	35,139,69
NC_052532.1	1499900	1500400	E_A_1	0	.	1499900	1500400	255,247,188
NC_052532.1	1501300	1501400	E_N1_1	0	.	1501300	1501400	35,139,69
NC_052532.1	1501400	1501900	E_A_1	0	.	1501400	1501900	255,247,188
NC_052532.1	1502300	1502400	E_N1_1	0	.	1502300	1502400	35,139,69
NC_052532.1	1502400	1502900	E_A_1	0	.	1502400	1502900	255,247,188
NC_052532.1	1506900	1507000	E_N1_1	0	.	1506900	1507000	35,139,69
NC_052532.1	1507000	1507600	E_A_1	0	.	1507000	1507600	255,247,188
NC_052532.1	1507600	1507700	E_N1_1	0	.	1507600	1507700	35,139,69
NC_052532.1	1507700	1508300	E_A_1	0	.	1507700	1508300	255,247,188
NC_052532.1	1510600	1510700	E_N1_1	0	.	1510600	1510700	35,139,69
NC_052532.1	1510700	1511200	E_A_1	0	.	1510700	1511200	255,247,188
NC_052532.1	1512600	1512800	E_N1_2	0	.	1512600	1512800	65,171,93
NC_052532.1	1512800	1512900	E_N1_3	0	.	1512800	1512900	116,196,118
NC_052532.1	1512900	1513300	E_A_1	0	.	1512900	1513300	255,247,188
NC_052532.1	1513600	1513700	E_N1_1	0	.	1513600	1513700	35,139,69
NC_052532.1	1513700	1514200	E_A_1	0	.	1513700	1514200	255,247,188
NC_052532.1	1514600	1514700	E_N1_1	0	.	1514600	1514700	35,139,69
NC_052532.1	1514700	1515200	E_A_1	0	.	1514700	1515200	255,247,188
NC_052532.1	1515600	1515700	E_N1_1	0	.	1515600	1515700	35,139,69
NC_052532.1	1515700	1516200	E_A_1	0	.	1515700	1516200	255,247,188
NC_052532.1	1519700	1519800	E_N1_1	0	.	1519700	1519800	35,139,69
NC_052532.1	1519800	1520400	E_A_1	0	.	1519800	1520400	255,247,188
NC_052532.1	1520400	1520500	E_N1_1	0	.	1520400	1520500	35,139,69
NC_052532.1	1520500	1521000	E_A_1	0	.	1520500	1521000	255,247,188
NC_052532.1	1524800	1524900	E_N1_1	0	.	1524800	1524900	35,139,69
NC_052532.1	1524900	1525400	E_A_1	0	.	1524900	1525400	255,247,188
NC_052532.1	1526800	1526900	E_N1_1	0	.	1526800	1526900	35,139,69
NC_052532.1	1526900	1527500	E_A_1	0	.	1526900	1527500	255,247,188
NC_052532.1	1528100	1528200	E_N1_1	0	.	1528100	1528200	35,139,69
NC_052532.1	1528200	1528800	E_A_1	0	.	1528200	1528800	255,247,188
NC_052532.1	1532000	1532100	E_N1_1	0	.	1532000	1532100	35,139,69
NC_052532.1	1532100	1532600	E_A_1	0	.	1532100	1532600	255,247,188
NC_052532.1	1536100	1536200	E_N1_1	0	.	1536100	1536200	35,139,69
NC_052532.1	1536200	1536800	E_A_1	0	.	1536200	1536800	255,247,188
NC_052532.1	1536900	1537000	E_N1_1	0	.	1536900	1537000	35,139,69
NC_052532.1	1537000	1537600	E_A_1	0	.	1537000	1537600	255,247,188
NC_052532.1	1539700	1539800	E_N1_1	0	.	1539700	1539800	35,139,69
NC_052532.1	1539800	1540300	E_A_1	0	.	1539800	1540300	255,247,188
NC_052532.1	1541300	1541400	E_N1_1	0	.	1541300	1541400	35,139,69
NC_052532.1	1541400	1541900	E_A_1	0	.	1541400	1541900	255,247,188
NC_052532.1	1542500	1542600	E_N1_1	0	.	1542500	1542600	35,139,69
NC_052532.1	1542600	1543200	E_A_1	0	.	1542600	1543200	255,247,188
NC_052532.1	1544700	1544800	E_N1_1	0	.	1544700	1544800	35,139,69
NC_052532.1	1544800	1545400	E_A_1	0	.	1544800	1545400	255,247,188
NC_052532.1	1545800	1545900	E_N1_1	0	.	1545800	1545900	35,139,69
NC_052532.1	1545900	1546500	E_A_1	0	.	1545900	1546500	255,247,188
NC_052532.1	1549900	1550000	E_N1_1	0	.	1549900	1550000	35,139,69
NC_052532.1	1550000	1550600	E_A_1	0	.	1550000	1550600	255,247,188
NC_052532.1	1552900	1553000	E_N1_1	0	.	1552900	1553000	35,139,69
NC_052532.1	1553000	1553500	E_A_1	0	.	1553000	1553500	255,247,188
NC_052532.1	1554100	1554200	E_N1_3	0	.	1554100	1554200	116,196,118
NC_052532.1	1554200	1554300	E_N1_2	0	.	1554200	1554300	65,171,93
NC_052532.1	1554300	1554400	E_N1_3	0	.	1554300	1554400	116,196,118
NC_052532.1	1554400	1554700	E_A_1	0	.	1554400	1554700	255,247,188
NC_052532.1	1555800	1555900	E_N1_1	0	.	1555800	1555900	35,139,69
NC_052532.1	1555900	1556400	E_A_1	0	.	1555900	1556400	255,247,188
NC_052532.1	1556400	1556500	E_N1_1	0	.	1556400	1556500	35,139,69
NC_052532.1	1556500	1557100	E_A_1	0	.	1556500	1557100	255,247,188
NC_052532.1	1559600	1559700	E_N1_1	0	.	1559600	1559700	35,139,69
NC_052532.1	1559700	1560200	E_A_1	0	.	1559700	1560200	255,247,188
NC_052532.1	1566600	1566700	E_N1_1	0	.	1566600	1566700	35,139,69
NC_052532.1	1566700	1567200	E_A_1	0	.	1566700	1567200	255,247,188
NC_052532.1	1570400	1570500	E_N1_1	0	.	1570400	1570500	35,139,69
NC_052532.1	1570500	1571100	E_A_1	0	.	1570500	1571100	255,247,188
NC_052532.1	1573200	1573300	E_N1_1	0	.	1573200	1573300	35,139,69
NC_052532.1	1573300	1573900	E_A_1	0	.	1573300	1573900	255,247,188
NC_052532.1	1580100	1580200	E_N1_1	0	.	1580100	1580200	35,139,69
NC_052532.1	1580200	1580700	E_A_1	0	.	1580200	1580700	255,247,188
NC_052532.1	1582000	1582100	E_N1_2	0	.	1582000	1582100	65,171,93
NC_052532.1	1582100	1582200	E_N1_3	0	.	1582100	1582200	116,196,118
NC_052532.1	1582200	1582300	E_A_3	0	.	1582200	1582300	254,196,79
NC_052532.1	1582300	1582400	E_A_1	0	.	1582300	1582400	255,247,188
NC_052532.1	1582400	1582500	E_N2_2	0	.	1582400	1582500	65,171,93
NC_052532.1	1582500	1582600	E_N2_3	0	.	1582500	1582600	116,196,118
NC_052532.1	1584000	1584100	E_N1_1	0	.	1584000	1584100	35,139,69
NC_052532.1	1584100	1584600	E_A_1	0	.	1584100	1584600	255,247,188
NC_052532.1	1584600	1584700	E_N1_1	0	.	1584600	1584700	35,139,69
NC_052532.1	1584700	1585300	E_A_1	0	.	1584700	1585300	255,247,188
NC_052532.1	1585300	1585400	E_N1_1	0	.	1585300	1585400	35,139,69
NC_052532.1	1585400	1585900	E_A_1	0	.	1585400	1585900	255,247,188
NC_052532.1	1586600	1586700	E_N1_1	0	.	1586600	1586700	35,139,69
NC_052532.1	1586700	1587200	E_A_1	0	.	1586700	1587200	255,247,188
NC_052532.1	1587700	1587800	E_N1_1	0	.	1587700	1587800	35,139,69
NC_052532.1	1587800	1588300	E_A_1	0	.	1587800	1588300	255,247,188
NC_052532.1	1589100	1589200	E_N1_1	0	.	1589100	1589200	35,139,69
NC_052532.1	1589200	1589700	E_A_1	0	.	1589200	1589700	255,247,188
NC_052532.1	1590300	1590400	E_N1_1	0	.	1590300	1590400	35,139,69
NC_052532.1	1590400	1590900	E_A_1	0	.	1590400	1590900	255,247,188
NC_052532.1	1590800	1590900	E_N1_1	0	.	1590800	1590900	35,139,69
NC_052532.1	1590900	1591500	E_A_1	0	.	1590900	1591500	255,247,188
NC_052532.1	1596700	1596800	E_N1_1	0	.	1596700	1596800	35,139,69
NC_052532.1	1596800	1597300	E_A_1	0	.	1596800	1597300	255,247,188
NC_052532.1	1597700	1597800	E_N1_1	0	.	1597700	1597800	35,139,69
NC_052532.1	1597800	1598400	E_A_1	0	.	1597800	1598400	255,247,188
NC_052532.1	1600400	1600500	E_N1_1	0	.	1600400	1600500	35,139,69
NC_052532.1	1600500	1601100	E_A_1	0	.	1600500	1601100	255,247,188
NC_052532.1	1607200	1607300	E_N1_1	0	.	1607200	1607300	35,139,69
NC_052532.1	1607300	1607600	E_A_1	0	.	1607300	1607600	255,247,188
NC_052532.1	1607600	1607700	E_N2_2	0	.	1607600	1607700	65,171,93
NC_052532.1	1607700	1607800	E_N2_3	0	.	1607700	1607800	116,196,118
NC_052532.1	1611000	1611100	E_N1_1	0	.	1611000	1611100	35,139,69
NC_052532.1	1611100	1611700	E_A_1	0	.	1611100	1611700	255,247,188
NC_052532.1	1627100	1627200	E_N1_1	0	.	1627100	1627200	35,139,69
NC_052532.1	1627200	1627700	E_A_1	0	.	1627200	1627700	255,247,188
NC_052532.1	1630600	1630700	E_N1_1	0	.	1630600	1630700	35,139,69
NC_052532.1	1630700	1631200	E_A_1	0	.	1630700	1631200	255,247,188
NC_052532.1	1632700	1632800	E_N1_1	0	.	1632700	1632800	35,139,69
NC_052532.1	1632800	1633400	E_A_1	0	.	1632800	1633400	255,247,188
NC_052532.1	1635900	1636000	E_N1_1	0	.	1635900	1636000	35,139,69
NC_052532.1	1636000	1636500	E_A_1	0	.	1636000	1636500	255,247,188
NC_052532.1	1636900	1637000	E_N1_1	0	.	1636900	1637000	35,139,69
NC_052532.1	1637000	1637600	E_A_1	0	.	1637000	1637600	255,247,188
NC_052532.1	1638600	1638700	E_N1_1	0	.	1638600	1638700	35,139,69
NC_052532.1	1638700	1639300	E_A_1	0	.	1638700	1639300	255,247,188
NC_052532.1	1639500	1639600	E_N1_1	0	.	1639500	1639600	35,139,69
NC_052532.1	1639600	1640100	E_A_1	0	.	1639600	1640100	255,247,188
NC_052532.1	1642100	1642200	E_N1_1	0	.	1642100	1642200	35,139,69
NC_052532.1	1642200	1642700	E_A_1	0	.	1642200	1642700	255,247,188
NC_052532.1	1644100	1644200	E_N1_1	0	.	1644100	1644200	35,139,69
NC_052532.1	1644200	1644800	E_A_1	0	.	1644200	1644800	255,247,188
NC_052532.1	1644900	1645000	E_N1_1	0	.	1644900	1645000	35,139,69
NC_052532.1	1645000	1645500	E_A_1	0	.	1645000	1645500	255,247,188
NC_052532.1	1647000	1647100	E_N1_1	0	.	1647000	1647100	35,139,69
NC_052532.1	1647100	1647600	E_A_1	0	.	1647100	1647600	255,247,188
NC_052532.1	1649500	1649600	E_N1_1	0	.	1649500	1649600	35,139,69
NC_052532.1	1649600	1650100	E_A_1	0	.	1649600	1650100	255,247,188
NC_052532.1	1650200	1650300	E_N1_1	0	.	1650200	1650300	35,139,69
NC_052532.1	1650300	1650900	E_A_1	0	.	1650300	1650900	255,247,188
NC_052532.1	1650900	1651000	E_N1_1	0	.	1650900	1651000	35,139,69
NC_052532.1	1651000	1651600	E_A_1	0	.	1651000	1651600	255,247,188
NC_052532.1	1652500	1652600	E_N1_1	0	.	1652500	1652600	35,139,69
NC_052532.1	1652600	1653100	E_A_1	0	.	1652600	1653100	255,247,188
NC_052532.1	1653500	1653600	E_N1_1	0	.	1653500	1653600	35,139,69
NC_052532.1	1653600	1654100	E_A_1	0	.	1653600	1654100	255,247,188
NC_052532.1	1654300	1654400	E_N1_1	0	.	1654300	1654400	35,139,69
NC_052532.1	1654400	1654900	E_A_1	0	.	1654400	1654900	255,247,188
NC_052532.1	1656900	1657000	E_N1_1	0	.	1656900	1657000	35,139,69
NC_052532.1	1657000	1657600	E_A_1	0	.	1657000	1657600	255,247,188
NC_052532.1	1660900	1661000	E_N1_1	0	.	1660900	1661000	35,139,69
NC_052532.1	1661000	1661600	E_A_1	0	.	1661000	1661600	255,247,188
NC_052532.1	1661400	1661500	E_N1_1	0	.	1661400	1661500	35,139,69
NC_052532.1	1661500	1662000	E_A_1	0	.	1661500	1662000	255,247,188
NC_052532.1	1662800	1662900	E_N1_1	0	.	1662800	1662900	35,139,69
NC_052532.1	1662900	1663400	E_A_1	0	.	1662900	1663400	255,247,188
NC_052532.1	1667800	1667900	E_N1_1	0	.	1667800	1667900	35,139,69
NC_052532.1	1667900	1668400	E_A_1	0	.	1667900	1668400	255,247,188
NC_052532.1	1669300	1669400	E_N1_1	0	.	1669300	1669400	35,139,69
NC_052532.1	1669400	1670100	E_A_1	0	.	1669400	1670100	255,247,188
NC_052532.1	1672400	1672500	E_N1_1	0	.	1672400	1672500	35,139,69
NC_052532.1	1672500	1673000	E_A_1	0	.	1672500	1673000	255,247,188
NC_052532.1	1673300	1673400	E_N1_1	0	.	1673300	1673400	35,139,69
NC_052532.1	1673400	1673900	E_A_1	0	.	1673400	1673900	255,247,188
NC_052532.1	1676200	1676300	E_N1_3	0	.	1676200	1676300	116,196,118
NC_052532.1	1676300	1676400	E_A_3	0	.	1676300	1676400	254,196,79
NC_052532.1	1676400	1676800	E_A_1	0	.	1676400	1676800	255,247,188
NC_052532.1	1681000	1681100	E_N1_3	0	.	1681000	1681100	116,196,118
NC_052532.1	1681100	1681600	E_A_1	0	.	1681100	1681600	255,247,188
NC_052532.1	1695900	1696000	E_N1_1	0	.	1695900	1696000	35,139,69
NC_052532.1	1696000	1696600	E_A_1	0	.	1696000	1696600	255,247,188
NC_052532.1	1696500	1696600	E_N1_1	0	.	1696500	1696600	35,139,69
NC_052532.1	1696600	1698000	E_A_1	0	.	1696600	1698000	255,247,188
NC_052532.1	1698000	1698100	E_N1_1	0	.	1698000	1698100	35,139,69
NC_052532.1	1698100	1698600	E_A_1	0	.	1698100	1698600	255,247,188
NC_052532.1	1699700	1699800	E_N1_3	0	.	1699700	1699800	116,196,118
NC_052532.1	1699800	1700300	E_A_1	0	.	1699800	1700300	255,247,188
NC_052532.1	1700500	1700600	E_N1_2	0	.	1700500	1700600	65,171,93
NC_052532.1	1700600	1700700	E_N1_3	0	.	1700600	1700700	116,196,118
NC_052532.1	1700700	1701200	E_A_1	0	.	1700700	1701200	255,247,188
NC_052532.1	1706400	1706500	E_N1_1	0	.	1706400	1706500	35,139,69
NC_052532.1	1706500	1707100	E_A_1	0	.	1706500	1707100	255,247,188
NC_052532.1	1711700	1711800	E_N1_1	0	.	1711700	1711800	35,139,69
NC_052532.1	1711800	1712300	E_A_1	0	.	1711800	1712300	255,247,188
NC_052532.1	1717400	1717500	E_N1_1	0	.	1717400	1717500	35,139,69
NC_052532.1	1717500	1718000	E_A_1	0	.	1717500	1718000	255,247,188
NC_052532.1	1717800	1717900	E_N1_1	0	.	1717800	1717900	35,139,69
NC_052532.1	1717900	1718500	E_A_1	0	.	1717900	1718500	255,247,188
NC_052532.1	1720200	1720300	E_N1_1	0	.	1720200	1720300	35,139,69
NC_052532.1	1720300	1720900	E_A_1	0	.	1720300	1720900	255,247,188
NC_052532.1	1721700	1721800	E_N1_1	0	.	1721700	1721800	35,139,69
NC_052532.1	1721800	1722400	E_A_1	0	.	1721800	1722400	255,247,188
NC_052532.1	1724300	1724400	E_N1_1	0	.	1724300	1724400	35,139,69
NC_052532.1	1724400	1724900	E_A_1	0	.	1724400	1724900	255,247,188
NC_052532.1	1725000	1725100	E_N1_1	0	.	1725000	1725100	35,139,69
NC_052532.1	1725100	1725700	E_A_1	0	.	1725100	1725700	255,247,188
NC_052532.1	1725800	1725900	E_N1_1	0	.	1725800	1725900	35,139,69
NC_052532.1	1725900	1726400	E_A_1	0	.	1725900	1726400	255,247,188
NC_052532.1	1727800	1727900	E_N1_1	0	.	1727800	1727900	35,139,69
NC_052532.1	1727900	1728400	E_A_1	0	.	1727900	1728400	255,247,188
NC_052532.1	1728500	1728600	E_N1_1	0	.	1728500	1728600	35,139,69
NC_052532.1	1728600	1729100	E_A_1	0	.	1728600	1729100	255,247,188
NC_052532.1	1731500	1731600	E_N1_1	0	.	1731500	1731600	35,139,69
NC_052532.1	1731600	1732100	E_A_1	0	.	1731600	1732100	255,247,188
NC_052532.1	1732000	1732100	E_N1_1	0	.	1732000	1732100	35,139,69
NC_052532.1	1732100	1732600	E_A_1	0	.	1732100	1732600	255,247,188
NC_052532.1	1733000	1733100	E_N1_1	0	.	1733000	1733100	35,139,69
NC_052532.1	1733100	1733700	E_A_1	0	.	1733100	1733700	255,247,188
NC_052532.1	1734100	1734200	E_N1_1	0	.	1734100	1734200	35,139,69
NC_052532.1	1734200	1734700	E_A_1	0	.	1734200	1734700	255,247,188
NC_052532.1	1734600	1734700	E_N1_1	0	.	1734600	1734700	35,139,69
NC_052532.1	1734700	1735300	E_A_1	0	.	1734700	1735300	255,247,188
NC_052532.1	1735200	1735300	E_N1_1	0	.	1735200	1735300	35,139,69
NC_052532.1	1735300	1735800	E_A_1	0	.	1735300	1735800	255,247,188
NC_052532.1	1736300	1736400	E_N1_1	0	.	1736300	1736400	35,139,69
NC_052532.1	1736400	1736800	E_A_1	0	.	1736400	1736800	255,247,188
NC_052532.1	1736800	1736900	E_N2_2	0	.	1736800	1736900	65,171,93
NC_052532.1	1736900	1737000	E_N2_3	0	.	1736900	1737000	116,196,118
NC_052532.1	1740000	1740100	E_N1_1	0	.	1740000	1740100	35,139,69
NC_052532.1	1740100	1740600	E_A_1	0	.	1740100	1740600	255,247,188
NC_052532.1	1740800	1740900	E_N1_3	0	.	1740800	1740900	116,196,118
NC_052532.1	1740900	1741400	E_A_1	0	.	1740900	1741400	255,247,188
NC_052532.1	1742200	1742300	E_N1_1	0	.	1742200	1742300	35,139,69
NC_052532.1	1742300	1742900	E_A_1	0	.	1742300	1742900	255,247,188
NC_052532.1	1743800	1743900	E_N1_1	0	.	1743800	1743900	35,139,69
NC_052532.1	1743900	1744500	E_A_1	0	.	1743900	1744500	255,247,188
NC_052532.1	1747100	1747200	E_N1_1	0	.	1747100	1747200	35,139,69
NC_052532.1	1747200	1747700	E_A_1	0	.	1747200	1747700	255,247,188
NC_052532.1	1749300	1749400	E_N1_1	0	.	1749300	1749400	35,139,69
NC_052532.1	1749400	1749900	E_A_1	0	.	1749400	1749900	255,247,188
NC_052532.1	1753100	1753200	E_N1_1	0	.	1753100	1753200	35,139,69
NC_052532.1	1753200	1753700	E_A_1	0	.	1753200	1753700	255,247,188
NC_052532.1	1760300	1760400	E_N1_1	0	.	1760300	1760400	35,139,69
NC_052532.1	1760400	1760900	E_A_1	0	.	1760400	1760900	255,247,188
NC_052532.1	1762200	1762300	E_N1_1	0	.	1762200	1762300	35,139,69
NC_052532.1	1762300	1763000	E_A_1	0	.	1762300	1763000	255,247,188
NC_052532.1	1762800	1762900	E_N1_1	0	.	1762800	1762900	35,139,69
NC_052532.1	1762900	1763500	E_A_1	0	.	1762900	1763500	255,247,188
NC_052532.1	1763800	1763900	E_N1_1	0	.	1763800	1763900	35,139,69
NC_052532.1	1763900	1764400	E_A_1	0	.	1763900	1764400	255,247,188
NC_052532.1	1764800	1764900	E_N1_1	0	.	1764800	1764900	35,139,69
NC_052532.1	1764900	1765400	E_A_1	0	.	1764900	1765400	255,247,188
NC_052532.1	1769500	1769600	E_N1_1	0	.	1769500	1769600	35,139,69
NC_052532.1	1769600	1770200	E_A_1	0	.	1769600	1770200	255,247,188
NC_052532.1	1772400	1772500	E_N1_1	0	.	1772400	1772500	35,139,69
NC_052532.1	1772500	1773000	E_A_1	0	.	1772500	1773000	255,247,188
NC_052532.1	1773500	1773600	E_N1_1	0	.	1773500	1773600	35,139,69
NC_052532.1	1773600	1774100	E_A_1	0	.	1773600	1774100	255,247,188
NC_052532.1	1774800	1774900	E_N1_1	0	.	1774800	1774900	35,139,69
NC_052532.1	1774900	1775400	E_A_1	0	.	1774900	1775400	255,247,188
NC_052532.1	1779200	1779300	E_N1_1	0	.	1779200	1779300	35,139,69
NC_052532.1	1779300	1779900	E_A_1	0	.	1779300	1779900	255,247,188
NC_052532.1	1780000	1780100	E_N1_1	0	.	1780000	1780100	35,139,69
NC_052532.1	1780100	1780700	E_A_1	0	.	1780100	1780700	255,247,188
NC_052532.1	1780800	1780900	E_N1_1	0	.	1780800	1780900	35,139,69
NC_052532.1	1780900	1781500	E_A_1	0	.	1780900	1781500	255,247,188
NC_052532.1	1781900	1782000	E_N1_1	0	.	1781900	1782000	35,139,69
NC_052532.1	1782000	1782500	E_A_1	0	.	1782000	1782500	255,247,188
NC_052532.1	1782400	1782500	E_N1_1	0	.	1782400	1782500	35,139,69
NC_052532.1	1782500	1783100	E_A_1	0	.	1782500	1783100	255,247,188
NC_052532.1	1787000	1787100	E_N1_1	0	.	1787000	1787100	35,139,69
NC_052532.1	1787100	1787700	E_A_1	0	.	1787100	1787700	255,247,188
NC_052532.1	1787500	1787600	E_N1_1	0	.	1787500	1787600	35,139,69
NC_052532.1	1787600	1788300	E_A_1	0	.	1787600	1788300	255,247,188
NC_052532.1	1795000	1795100	E_N1_1	0	.	1795000	1795100	35,139,69
NC_052532.1	1795100	1795700	E_A_1	0	.	1795100	1795700	255,247,188
NC_052532.1	1799800	1799900	E_N1_1	0	.	1799800	1799900	35,139,69
NC_052532.1	1799900	1800400	E_A_1	0	.	1799900	1800400	255,247,188
NC_052532.1	1800500	1800600	E_N1_1	0	.	1800500	1800600	35,139,69
NC_052532.1	1800600	1801600	E_A_1	0	.	1800600	1801600	255,247,188
NC_052532.1	1802900	1803000	E_N1_1	0	.	1802900	1803000	35,139,69
NC_052532.1	1803000	1803600	E_A_1	0	.	1803000	1803600	255,247,188
NC_052532.1	1804500	1804600	E_N1_1	0	.	1804500	1804600	35,139,69
NC_052532.1	1804600	1805200	E_A_1	0	.	1804600	1805200	255,247,188
NC_052532.1	1805600	1805700	E_N1_1	0	.	1805600	1805700	35,139,69
NC_052532.1	1805700	1806200	E_A_1	0	.	1805700	1806200	255,247,188
NC_052532.1	1807600	1807700	E_N1_1	0	.	1807600	1807700	35,139,69
NC_052532.1	1807700	1808200	E_A_1	0	.	1807700	1808200	255,247,188
NC_052532.1	1810900	1811000	E_N1_1	0	.	1810900	1811000	35,139,69
NC_052532.1	1811000	1811500	E_A_1	0	.	1811000	1811500	255,247,188
NC_052532.1	1812100	1812200	E_N1_1	0	.	1812100	1812200	35,139,69
NC_052532.1	1812200	1812700	E_A_1	0	.	1812200	1812700	255,247,188
NC_052532.1	1813500	1813600	E_N1_1	0	.	1813500	1813600	35,139,69
NC_052532.1	1813600	1814700	E_A_1	0	.	1813600	1814700	255,247,188
NC_052532.1	1815800	1815900	E_N1_1	0	.	1815800	1815900	35,139,69
NC_052532.1	1815900	1816400	E_A_1	0	.	1815900	1816400	255,247,188
NC_052532.1	1818500	1818600	E_N1_1	0	.	1818500	1818600	35,139,69
NC_052532.1	1818600	1819200	E_A_1	0	.	1818600	1819200	255,247,188
NC_052532.1	1820000	1820100	E_N1_1	0	.	1820000	1820100	35,139,69
NC_052532.1	1820100	1820600	E_A_1	0	.	1820100	1820600	255,247,188
NC_052532.1	1821700	1821800	E_N1_1	0	.	1821700	1821800	35,139,69
NC_052532.1	1821800	1822400	E_A_1	0	.	1821800	1822400	255,247,188
NC_052532.1	1823000	1823100	E_N1_1	0	.	1823000	1823100	35,139,69
NC_052532.1	1823100	1823600	E_A_1	0	.	1823100	1823600	255,247,188
NC_052532.1	1824000	1824100	E_N1_1	0	.	1824000	1824100	35,139,69
NC_052532.1	1824100	1824600	E_A_1	0	.	1824100	1824600	255,247,188
NC_052532.1	1827800	1827900	E_N1_1	0	.	1827800	1827900	35,139,69
NC_052532.1	1827900	1828400	E_A_1	0	.	1827900	1828400	255,247,188
NC_052532.1	1829300	1829400	E_N1_3	0	.	1829300	1829400	116,196,118
NC_052532.1	1829400	1829900	E_A_1	0	.	1829400	1829900	255,247,188
NC_052532.1	1830500	1830600	E_N1_1	0	.	1830500	1830600	35,139,69
NC_052532.1	1830600	1831200	E_A_1	0	.	1830600	1831200	255,247,188
NC_052532.1	1831900	1832000	E_N1_1	0	.	1831900	1832000	35,139,69
NC_052532.1	1832000	1832500	E_A_1	0	.	1832000	1832500	255,247,188
NC_052532.1	1833500	1833600	E_N1_1	0	.	1833500	1833600	35,139,69
NC_052532.1	1833600	1834200	E_A_1	0	.	1833600	1834200	255,247,188
NC_052532.1	1841000	1841100	E_N1_1	0	.	1841000	1841100	35,139,69
NC_052532.1	1841100	1841600	E_A_1	0	.	1841100	1841600	255,247,188
NC_052532.1	1843600	1843700	E_N1_1	0	.	1843600	1843700	35,139,69
NC_052532.1	1843700	1844300	E_A_1	0	.	1843700	1844300	255,247,188
NC_052532.1	1845500	1845600	E_N1_1	0	.	1845500	1845600	35,139,69
NC_052532.1	1845600	1846100	E_A_1	0	.	1845600	1846100	255,247,188
NC_052532.1	1846700	1846800	E_N1_1	0	.	1846700	1846800	35,139,69
NC_052532.1	1846800	1847400	E_A_1	0	.	1846800	1847400	255,247,188
NC_052532.1	1847400	1847500	E_N1_1	0	.	1847400	1847500	35,139,69
NC_052532.1	1847500	1848100	E_A_1	0	.	1847500	1848100	255,247,188
NC_052532.1	1848100	1848200	E_N1_1	0	.	1848100	1848200	35,139,69
NC_052532.1	1848200	1849100	E_A_1	0	.	1848200	1849100	255,247,188
NC_052532.1	1849400	1849500	E_N1_1	0	.	1849400	1849500	35,139,69
NC_052532.1	1849500	1850000	E_A_1	0	.	1849500	1850000	255,247,188
NC_052532.1	1850000	1850100	E_N1_1	0	.	1850000	1850100	35,139,69
NC_052532.1	1850100	1850600	E_A_1	0	.	1850100	1850600	255,247,188
NC_052532.1	1851600	1851700	E_N1_1	0	.	1851600	1851700	35,139,69
NC_052532.1	1851700	1852400	E_A_1	0	.	1851700	1852400	255,247,188
NC_052532.1	1852800	1852900	E_N1_1	0	.	1852800	1852900	35,139,69
NC_052532.1	1852900	1853400	E_A_1	0	.	1852900	1853400	255,247,188
NC_052532.1	1856000	1856100	E_N1_1	0	.	1856000	1856100	35,139,69
NC_052532.1	1856100	1856600	E_A_1	0	.	1856100	1856600	255,247,188
NC_052532.1	1856400	1856500	E_N1_1	0	.	1856400	1856500	35,139,69
NC_052532.1	1856500	1857100	E_A_1	0	.	1856500	1857100	255,247,188
NC_052532.1	1857300	1857400	E_N1_1	0	.	1857300	1857400	35,139,69
NC_052532.1	1857400	1857900	E_A_1	0	.	1857400	1857900	255,247,188
NC_052532.1	1859900	1860000	E_N1_1	0	.	1859900	1860000	35,139,69
NC_052532.1	1860000	1860500	E_A_1	0	.	1860000	1860500	255,247,188
NC_052532.1	1860900	1861000	E_N1_1	0	.	1860900	1861000	35,139,69
NC_052532.1	1861000	1861500	E_A_1	0	.	1861000	1861500	255,247,188
NC_052532.1	1861600	1861700	E_N1_1	0	.	1861600	1861700	35,139,69
NC_052532.1	1861700	1862300	E_A_1	0	.	1861700	1862300	255,247,188
NC_052532.1	1862200	1862300	E_N1_1	0	.	1862200	1862300	35,139,69
NC_052532.1	1862300	1862900	E_A_1	0	.	1862300	1862900	255,247,188
NC_052532.1	1863100	1863200	E_N1_1	0	.	1863100	1863200	35,139,69
NC_052532.1	1863200	1863800	E_A_1	0	.	1863200	1863800	255,247,188
NC_052532.1	1863800	1863900	E_N1_1	0	.	1863800	1863900	35,139,69
NC_052532.1	1863900	1864400	E_A_1	0	.	1863900	1864400	255,247,188
NC_052532.1	1866500	1866600	E_N1_1	0	.	1866500	1866600	35,139,69
NC_052532.1	1866600	1867100	E_A_1	0	.	1866600	1867100	255,247,188
NC_052532.1	1869000	1869100	E_N1_1	0	.	1869000	1869100	35,139,69
NC_052532.1	1869100	1869700	E_A_1	0	.	1869100	1869700	255,247,188
NC_052532.1	1870600	1870700	E_N1_1	0	.	1870600	1870700	35,139,69
NC_052532.1	1870700	1871200	E_A_1	0	.	1870700	1871200	255,247,188
NC_052532.1	1876300	1876400	E_N1_1	0	.	1876300	1876400	35,139,69
NC_052532.1	1876400	1877000	E_A_1	0	.	1876400	1877000	255,247,188
NC_052532.1	1877100	1877200	E_N1_1	0	.	1877100	1877200	35,139,69
NC_052532.1	1877200	1877700	E_A_1	0	.	1877200	1877700	255,247,188
NC_052532.1	1879500	1879600	E_N1_1	0	.	1879500	1879600	35,139,69
NC_052532.1	1879600	1879900	E_A_1	0	.	1879600	1879900	255,247,188
NC_052532.1	1879900	1880000	E_N2_2	0	.	1879900	1880000	65,171,93
NC_052532.1	1880000	1880100	E_N2_3	0	.	1880000	1880100	116,196,118
NC_052532.1	1888100	1888200	E_N1_1	0	.	1888100	1888200	35,139,69
NC_052532.1	1888200	1888700	E_A_1	0	.	1888200	1888700	255,247,188
NC_052532.1	1889000	1889100	E_N1_1	0	.	1889000	1889100	35,139,69
NC_052532.1	1889100	1889700	E_A_1	0	.	1889100	1889700	255,247,188
NC_052532.1	1891100	1891200	E_N1_1	0	.	1891100	1891200	35,139,69
NC_052532.1	1891200	1891700	E_A_1	0	.	1891200	1891700	255,247,188
NC_052532.1	1893800	1893900	E_N1_1	0	.	1893800	1893900	35,139,69
NC_052532.1	1893900	1894400	E_A_1	0	.	1893900	1894400	255,247,188
NC_052532.1	1895800	1895900	E_N1_1	0	.	1895800	1895900	35,139,69
NC_052532.1	1895900	1897000	E_A_1	0	.	1895900	1897000	255,247,188
NC_052532.1	1897400	1897500	E_N1_1	0	.	1897400	1897500	35,139,69
NC_052532.1	1897500	1898000	E_A_1	0	.	1897500	1898000	255,247,188
NC_052532.1	1899200	1899300	E_N1_1	0	.	1899200	1899300	35,139,69
NC_052532.1	1899300	1899800	E_A_1	0	.	1899300	1899800	255,247,188
NC_052532.1	1901100	1901200	E_N1_1	0	.	1901100	1901200	35,139,69
NC_052532.1	1901200	1901800	E_A_1	0	.	1901200	1901800	255,247,188
NC_052532.1	1903900	1904000	E_N1_1	0	.	1903900	1904000	35,139,69
NC_052532.1	1904000	1904600	E_A_1	0	.	1904000	1904600	255,247,188
NC_052532.1	1907100	1907200	E_N1_1	0	.	1907100	1907200	35,139,69
NC_052532.1	1907200	1907700	E_A_1	0	.	1907200	1907700	255,247,188
NC_052532.1	1908200	1908300	E_N1_1	0	.	1908200	1908300	35,139,69
NC_052532.1	1908300	1908900	E_A_1	0	.	1908300	1908900	255,247,188
NC_052532.1	1909400	1909500	E_N1_1	0	.	1909400	1909500	35,139,69
NC_052532.1	1909500	1910100	E_A_1	0	.	1909500	1910100	255,247,188
NC_052532.1	1911200	1911300	E_N1_1	0	.	1911200	1911300	35,139,69
NC_052532.1	1911300	1911800	E_A_1	0	.	1911300	1911800	255,247,188
NC_052532.1	1914700	1914800	E_N1_1	0	.	1914700	1914800	35,139,69
NC_052532.1	1914800	1915800	E_A_1	0	.	1914800	1915800	255,247,188
NC_052532.1	1917900	1918000	E_N1_1	0	.	1917900	1918000	35,139,69
NC_052532.1	1918000	1918600	E_A_1	0	.	1918000	1918600	255,247,188
NC_052532.1	1919500	1919600	E_N1_1	0	.	1919500	1919600	35,139,69
NC_052532.1	1919600	1920100	E_A_1	0	.	1919600	1920100	255,247,188
NC_052532.1	1920500	1920600	E_N1_1	0	.	1920500	1920600	35,139,69
NC_052532.1	1920600	1921200	E_A_1	0	.	1920600	1921200	255,247,188
NC_052532.1	1923200	1923300	E_N1_1	0	.	1923200	1923300	35,139,69
NC_052532.1	1923300	1923900	E_A_1	0	.	1923300	1923900	255,247,188
NC_052532.1	1926100	1926200	E_N1_1	0	.	1926100	1926200	35,139,69
NC_052532.1	1926200	1926700	E_A_1	0	.	1926200	1926700	255,247,188
NC_052532.1	1927800	1927900	E_N1_1	0	.	1927800	1927900	35,139,69
NC_052532.1	1927900	1928400	E_A_1	0	.	1927900	1928400	255,247,188
NC_052532.1	1928300	1928400	E_N1_1	0	.	1928300	1928400	35,139,69
NC_052532.1	1928400	1929000	E_A_1	0	.	1928400	1929000	255,247,188
NC_052532.1	1939100	1939200	E_N1_1	0	.	1939100	1939200	35,139,69
NC_052532.1	1939200	1939800	E_A_1	0	.	1939200	1939800	255,247,188
NC_052532.1	1940500	1940600	E_N1_1	0	.	1940500	1940600	35,139,69
NC_052532.1	1940600	1941200	E_A_1	0	.	1940600	1941200	255,247,188
NC_052532.1	1943000	1943100	E_N1_1	0	.	1943000	1943100	35,139,69
NC_052532.1	1943100	1943700	E_A_1	0	.	1943100	1943700	255,247,188
NC_052532.1	1943700	1943800	E_N1_1	0	.	1943700	1943800	35,139,69
NC_052532.1	1943800	1944300	E_A_1	0	.	1943800	1944300	255,247,188
NC_052532.1	1948300	1948400	E_N1_1	0	.	1948300	1948400	35,139,69
NC_052532.1	1948400	1948900	E_A_1	0	.	1948400	1948900	255,247,188
NC_052532.1	1950500	1950600	E_N1_1	0	.	1950500	1950600	35,139,69
NC_052532.1	1950600	1951100	E_A_1	0	.	1950600	1951100	255,247,188
NC_052532.1	1955500	1955600	E_N1_1	0	.	1955500	1955600	35,139,69
NC_052532.1	1955600	1956200	E_A_1	0	.	1955600	1956200	255,247,188
NC_052532.1	1956400	1956500	E_N1_1	0	.	1956400	1956500	35,139,69
NC_052532.1	1956500	1957000	E_A_1	0	.	1956500	1957000	255,247,188
NC_052532.1	1958500	1958600	E_N1_1	0	.	1958500	1958600	35,139,69
NC_052532.1	1958600	1959200	E_A_1	0	.	1958600	1959200	255,247,188
NC_052532.1	1962500	1962600	E_N1_1	0	.	1962500	1962600	35,139,69
NC_052532.1	1962600	1963100	E_A_1	0	.	1962600	1963100	255,247,188
NC_052532.1	1963700	1963800	E_N1_1	0	.	1963700	1963800	35,139,69
NC_052532.1	1963800	1964300	E_A_1	0	.	1963800	1964300	255,247,188
NC_052532.1	1967200	1967300	E_N1_1	0	.	1967200	1967300	35,139,69
NC_052532.1	1967300	1967800	E_A_1	0	.	1967300	1967800	255,247,188
NC_052532.1	1969300	1969400	E_N1_1	0	.	1969300	1969400	35,139,69
NC_052532.1	1969400	1970000	E_A_1	0	.	1969400	1970000	255,247,188
NC_052532.1	1972500	1972600	E_N1_1	0	.	1972500	1972600	35,139,69
NC_052532.1	1972600	1973200	E_A_1	0	.	1972600	1973200	255,247,188
NC_052532.1	1973300	1973400	E_N1_1	0	.	1973300	1973400	35,139,69
NC_052532.1	1973400	1974000	E_A_1	0	.	1973400	1974000	255,247,188
NC_052532.1	1974000	1974100	E_N1_1	0	.	1974000	1974100	35,139,69
NC_052532.1	1974100	1974600	E_A_1	0	.	1974100	1974600	255,247,188
NC_052532.1	1982200	1982300	E_N1_1	0	.	1982200	1982300	35,139,69
NC_052532.1	1982300	1982800	E_A_1	0	.	1982300	1982800	255,247,188
NC_052532.1	1982900	1983000	E_N1_1	0	.	1982900	1983000	35,139,69
NC_052532.1	1983000	1983500	E_A_1	0	.	1983000	1983500	255,247,188
NC_052532.1	1984500	1984600	E_N1_1	0	.	1984500	1984600	35,139,69
NC_052532.1	1984600	1985200	E_A_1	0	.	1984600	1985200	255,247,188
NC_052532.1	1985100	1985200	E_N1_1	0	.	1985100	1985200	35,139,69
NC_052532.1	1985200	1985800	E_A_1	0	.	1985200	1985800	255,247,188
NC_052532.1	1987800	1987900	E_N1_1	0	.	1987800	1987900	35,139,69
NC_052532.1	1987900	1988400	E_A_1	0	.	1987900	1988400	255,247,188
NC_052532.1	1991600	1991700	E_N1_1	0	.	1991600	1991700	35,139,69
NC_052532.1	1991700	1992200	E_A_1	0	.	1991700	1992200	255,247,188
NC_052532.1	1992600	1992700	E_N1_1	0	.	1992600	1992700	35,139,69
NC_052532.1	1992700	1993200	E_A_1	0	.	1992700	1993200	255,247,188
NC_052532.1	1998600	1998700	E_N1_1	0	.	1998600	1998700	35,139,69
NC_052532.1	1998700	1999300	E_A_1	0	.	1998700	1999300	255,247,188
NC_052532.1	2001000	2001100	E_N1_1	0	.	2001000	2001100	35,139,69
NC_052532.1	2001100	2001600	E_A_1	0	.	2001100	2001600	255,247,188
NC_052532.1	2001900	2002000	E_N1_1	0	.	2001900	2002000	35,139,69
NC_052532.1	2002000	2002600	E_A_1	0	.	2002000	2002600	255,247,188
NC_052532.1	2003000	2003100	E_N1_1	0	.	2003000	2003100	35,139,69
NC_052532.1	2003100	2003600	E_A_1	0	.	2003100	2003600	255,247,188
NC_052532.1	2005900	2006000	E_N1_1	0	.	2005900	2006000	35,139,69
NC_052532.1	2006000	2006500	E_A_1	0	.	2006000	2006500	255,247,188
NC_052532.1	2007900	2008000	E_N1_1	0	.	2007900	2008000	35,139,69
NC_052532.1	2008000	2008600	E_A_1	0	.	2008000	2008600	255,247,188
NC_052532.1	2008400	2008500	E_N1_1	0	.	2008400	2008500	35,139,69
NC_052532.1	2008500	2009100	E_A_1	0	.	2008500	2009100	255,247,188
NC_052532.1	2009900	2010000	E_N1_1	0	.	2009900	2010000	35,139,69
NC_052532.1	2010000	2010600	E_A_1	0	.	2010000	2010600	255,247,188
NC_052532.1	2012000	2012100	E_N1_1	0	.	2012000	2012100	35,139,69
NC_052532.1	2012100	2012700	E_A_1	0	.	2012100	2012700	255,247,188
NC_052532.1	2015400	2015500	E_N1_1	0	.	2015400	2015500	35,139,69
NC_052532.1	2015500	2016100	E_A_1	0	.	2015500	2016100	255,247,188
NC_052532.1	2016300	2016400	E_N1_1	0	.	2016300	2016400	35,139,69
NC_052532.1	2016400	2017000	E_A_1	0	.	2016400	2017000	255,247,188
NC_052532.1	2018300	2018400	E_N1_1	0	.	2018300	2018400	35,139,69
NC_052532.1	2018400	2019000	E_A_1	0	.	2018400	2019000	255,247,188
NC_052532.1	2018900	2019000	E_N1_1	0	.	2018900	2019000	35,139,69
NC_052532.1	2019000	2019500	E_A_1	0	.	2019000	2019500	255,247,188
NC_052532.1	2019700	2019800	E_N1_1	0	.	2019700	2019800	35,139,69
NC_052532.1	2019800	2020300	E_A_1	0	.	2019800	2020300	255,247,188
NC_052532.1	2020300	2020400	E_N1_1	0	.	2020300	2020400	35,139,69
NC_052532.1	2020400	2021000	E_A_1	0	.	2020400	2021000	255,247,188
NC_052532.1	2022100	2022200	E_N1_1	0	.	2022100	2022200	35,139,69
NC_052532.1	2022200	2022700	E_A_1	0	.	2022200	2022700	255,247,188
NC_052532.1	2024600	2024700	E_N1_1	0	.	2024600	2024700	35,139,69
NC_052532.1	2024700	2025200	E_A_1	0	.	2024700	2025200	255,247,188
NC_052532.1	2027400	2027500	E_N1_1	0	.	2027400	2027500	35,139,69
NC_052532.1	2027500	2028100	E_A_1	0	.	2027500	2028100	255,247,188
NC_052532.1	2028000	2028100	E_N1_1	0	.	2028000	2028100	35,139,69
NC_052532.1	2028100	2028600	E_A_1	0	.	2028100	2028600	255,247,188
NC_052532.1	2029600	2029700	E_N1_1	0	.	2029600	2029700	35,139,69
NC_052532.1	2029700	2030300	E_A_1	0	.	2029700	2030300	255,247,188
NC_052532.1	2030900	2031000	E_N1_1	0	.	2030900	2031000	35,139,69
NC_052532.1	2031000	2031600	E_A_1	0	.	2031000	2031600	255,247,188
NC_052532.1	2032400	2032500	E_N1_1	0	.	2032400	2032500	35,139,69
NC_052532.1	2032500	2033100	E_A_1	0	.	2032500	2033100	255,247,188
NC_052532.1	2033200	2033300	E_N1_1	0	.	2033200	2033300	35,139,69
NC_052532.1	2033300	2033900	E_A_1	0	.	2033300	2033900	255,247,188
NC_052532.1	2035300	2035400	E_N1_1	0	.	2035300	2035400	35,139,69
NC_052532.1	2035400	2035900	E_A_1	0	.	2035400	2035900	255,247,188
NC_052532.1	2038800	2038900	E_N1_1	0	.	2038800	2038900	35,139,69
NC_052532.1	2038900	2039400	E_A_1	0	.	2038900	2039400	255,247,188
NC_052532.1	2039600	2039700	E_N1_1	0	.	2039600	2039700	35,139,69
NC_052532.1	2039700	2041500	E_A_1	0	.	2039700	2041500	255,247,188
NC_052532.1	2042200	2042300	E_N1_1	0	.	2042200	2042300	35,139,69
NC_052532.1	2042300	2042800	E_A_1	0	.	2042300	2042800	255,247,188
NC_052532.1	2043900	2044000	E_N1_1	0	.	2043900	2044000	35,139,69
NC_052532.1	2044000	2044700	E_A_1	0	.	2044000	2044700	255,247,188
NC_052532.1	2045300	2045400	E_N1_1	0	.	2045300	2045400	35,139,69
NC_052532.1	2045400	2045900	E_A_1	0	.	2045400	2045900	255,247,188
NC_052532.1	2046100	2046200	E_N1_1	0	.	2046100	2046200	35,139,69
NC_052532.1	2046200	2046800	E_A_1	0	.	2046200	2046800	255,247,188
NC_052532.1	2046800	2046900	E_N1_1	0	.	2046800	2046900	35,139,69
NC_052532.1	2046900	2047500	E_A_1	0	.	2046900	2047500	255,247,188
NC_052532.1	2048800	2048900	E_N1_1	0	.	2048800	2048900	35,139,69
NC_052532.1	2048900	2049400	E_A_1	0	.	2048900	2049400	255,247,188
NC_052532.1	2049800	2049900	E_N1_1	0	.	2049800	2049900	35,139,69
NC_052532.1	2049900	2050500	E_A_1	0	.	2049900	2050500	255,247,188
NC_052532.1	2050500	2050600	E_N1_1	0	.	2050500	2050600	35,139,69
NC_052532.1	2050600	2051100	E_A_1	0	.	2050600	2051100	255,247,188
NC_052532.1	2053300	2053400	E_N1_1	0	.	2053300	2053400	35,139,69
NC_052532.1	2053400	2054000	E_A_1	0	.	2053400	2054000	255,247,188
NC_052532.1	2054200	2054300	E_N1_1	0	.	2054200	2054300	35,139,69
NC_052532.1	2054300	2054900	E_A_1	0	.	2054300	2054900	255,247,188
NC_052532.1	2060600	2060700	E_N1_1	0	.	2060600	2060700	35,139,69
NC_052532.1	2060700	2061200	E_A_1	0	.	2060700	2061200	255,247,188
NC_052532.1	2064600	2064700	E_N1_1	0	.	2064600	2064700	35,139,69
NC_052532.1	2064700	2065300	E_A_1	0	.	2064700	2065300	255,247,188
NC_052532.1	2066500	2066600	E_N1_1	0	.	2066500	2066600	35,139,69
NC_052532.1	2066600	2067100	E_A_1	0	.	2066600	2067100	255,247,188
NC_052532.1	2069800	2069900	E_N1_1	0	.	2069800	2069900	35,139,69
NC_052532.1	2069900	2070800	E_A_1	0	.	2069900	2070800	255,247,188
NC_052532.1	2070900	2071000	E_N1_1	0	.	2070900	2071000	35,139,69
NC_052532.1	2071000	2071600	E_A_1	0	.	2071000	2071600	255,247,188
NC_052532.1	2072700	2072800	E_N1_1	0	.	2072700	2072800	35,139,69
NC_052532.1	2072800	2073400	E_A_1	0	.	2072800	2073400	255,247,188
NC_052532.1	2076300	2076400	E_N1_1	0	.	2076300	2076400	35,139,69
NC_052532.1	2076400	2077000	E_A_1	0	.	2076400	2077000	255,247,188
NC_052532.1	2080100	2080200	E_N1_1	0	.	2080100	2080200	35,139,69
NC_052532.1	2080200	2080700	E_A_1	0	.	2080200	2080700	255,247,188
NC_052532.1	2080600	2080700	E_N1_1	0	.	2080600	2080700	35,139,69
NC_052532.1	2080700	2081200	E_A_1	0	.	2080700	2081200	255,247,188
NC_052532.1	2083600	2083700	E_N1_1	0	.	2083600	2083700	35,139,69
NC_052532.1	2083700	2084300	E_A_1	0	.	2083700	2084300	255,247,188
NC_052532.1	2084600	2084700	E_N1_1	0	.	2084600	2084700	35,139,69
NC_052532.1	2084700	2085200	E_A_1	0	.	2084700	2085200	255,247,188
NC_052532.1	2085200	2085300	E_N1_1	0	.	2085200	2085300	35,139,69
NC_052532.1	2085300	2086200	E_A_1	0	.	2085300	2086200	255,247,188
NC_052532.1	2086100	2086200	E_N1_1	0	.	2086100	2086200	35,139,69
NC_052532.1	2086200	2086700	E_A_1	0	.	2086200	2086700	255,247,188
NC_052532.1	2089400	2089500	E_N1_1	0	.	2089400	2089500	35,139,69
NC_052532.1	2089500	2090200	E_A_1	0	.	2089500	2090200	255,247,188
NC_052532.1	2091000	2091100	E_N1_1	0	.	2091000	2091100	35,139,69
NC_052532.1	2091100	2091600	E_A_1	0	.	2091100	2091600	255,247,188
NC_052532.1	2092100	2092200	E_N1_1	0	.	2092100	2092200	35,139,69
NC_052532.1	2092200	2092700	E_A_1	0	.	2092200	2092700	255,247,188
NC_052532.1	2092600	2092700	E_N1_1	0	.	2092600	2092700	35,139,69
NC_052532.1	2092700	2093200	E_A_1	0	.	2092700	2093200	255,247,188
NC_052532.1	2093400	2093500	E_N1_1	0	.	2093400	2093500	35,139,69
NC_052532.1	2093500	2094100	E_A_1	0	.	2093500	2094100	255,247,188
NC_052532.1	2094300	2094400	E_N1_1	0	.	2094300	2094400	35,139,69
NC_052532.1	2094400	2094900	E_A_1	0	.	2094400	2094900	255,247,188
NC_052532.1	2095000	2095100	E_N1_1	0	.	2095000	2095100	35,139,69
NC_052532.1	2095100	2095700	E_A_1	0	.	2095100	2095700	255,247,188
NC_052532.1	2095800	2095900	E_N1_1	0	.	2095800	2095900	35,139,69
NC_052532.1	2095900	2096400	E_A_1	0	.	2095900	2096400	255,247,188
NC_052532.1	2096500	2096600	E_N1_1	0	.	2096500	2096600	35,139,69
NC_052532.1	2096600	2097200	E_A_1	0	.	2096600	2097200	255,247,188
NC_052532.1	2108100	2108200	E_N1_1	0	.	2108100	2108200	35,139,69
NC_052532.1	2108200	2108700	E_A_1	0	.	2108200	2108700	255,247,188
NC_052532.1	2111200	2111300	E_N1_1	0	.	2111200	2111300	35,139,69
NC_052532.1	2111300	2112200	E_A_1	0	.	2111300	2112200	255,247,188
NC_052532.1	2112200	2112300	E_N1_1	0	.	2112200	2112300	35,139,69
NC_052532.1	2112300	2112900	E_A_1	0	.	2112300	2112900	255,247,188
NC_052532.1	2115400	2115500	E_N1_1	0	.	2115400	2115500	35,139,69
NC_052532.1	2115500	2116000	E_A_1	0	.	2115500	2116000	255,247,188
NC_052532.1	2118900	2119000	E_N1_1	0	.	2118900	2119000	35,139,69
NC_052532.1	2119000	2119500	E_A_1	0	.	2119000	2119500	255,247,188
NC_052532.1	2119800	2119900	E_N1_1	0	.	2119800	2119900	35,139,69
NC_052532.1	2119900	2120400	E_A_1	0	.	2119900	2120400	255,247,188
NC_052532.1	2121500	2121600	E_N1_1	0	.	2121500	2121600	35,139,69
NC_052532.1	2121600	2122100	E_A_1	0	.	2121600	2122100	255,247,188
NC_052532.1	2125900	2126000	E_N1_1	0	.	2125900	2126000	35,139,69
NC_052532.1	2126000	2126500	E_A_1	0	.	2126000	2126500	255,247,188
NC_052532.1	2128800	2128900	E_N1_1	0	.	2128800	2128900	35,139,69
NC_052532.1	2128900	2129500	E_A_1	0	.	2128900	2129500	255,247,188
NC_052532.1	2129900	2130000	E_N1_1	0	.	2129900	2130000	35,139,69
NC_052532.1	2130000	2130500	E_A_1	0	.	2130000	2130500	255,247,188
NC_052532.1	2133400	2133500	E_N1_1	0	.	2133400	2133500	35,139,69
NC_052532.1	2133500	2134100	E_A_1	0	.	2133500	2134100	255,247,188
NC_052532.1	2134300	2134400	E_N1_3	0	.	2134300	2134400	116,196,118
NC_052532.1	2134400	2135000	E_A_1	0	.	2134400	2135000	255,247,188
NC_052532.1	2134800	2134900	E_N1_1	0	.	2134800	2134900	35,139,69
NC_052532.1	2134900	2135500	E_A_1	0	.	2134900	2135500	255,247,188
NC_052532.1	2137400	2137500	E_N1_1	0	.	2137400	2137500	35,139,69
NC_052532.1	2137500	2138000	E_A_1	0	.	2137500	2138000	255,247,188
NC_052532.1	2139100	2139200	E_N1_1	0	.	2139100	2139200	35,139,69
NC_052532.1	2139200	2140300	E_A_1	0	.	2139200	2140300	255,247,188
NC_052532.1	2141800	2141900	E_N1_1	0	.	2141800	2141900	35,139,69
NC_052532.1	2141900	2142500	E_A_1	0	.	2141900	2142500	255,247,188
NC_052532.1	2142800	2142900	E_N1_1	0	.	2142800	2142900	35,139,69
NC_052532.1	2142900	2143500	E_A_1	0	.	2142900	2143500	255,247,188
NC_052532.1	2143400	2143500	E_N1_1	0	.	2143400	2143500	35,139,69
NC_052532.1	2143500	2144100	E_A_1	0	.	2143500	2144100	255,247,188
NC_052532.1	2144600	2144700	E_N1_1	0	.	2144600	2144700	35,139,69
NC_052532.1	2144700	2145200	E_A_1	0	.	2144700	2145200	255,247,188
NC_052532.1	2147400	2147500	E_N1_1	0	.	2147400	2147500	35,139,69
NC_052532.1	2147500	2148100	E_A_1	0	.	2147500	2148100	255,247,188
NC_052532.1	2148100	2148200	E_N1_1	0	.	2148100	2148200	35,139,69
NC_052532.1	2148200	2148900	E_A_1	0	.	2148200	2148900	255,247,188
NC_052532.1	2149100	2149200	E_N1_1	0	.	2149100	2149200	35,139,69
NC_052532.1	2149200	2149800	E_A_1	0	.	2149200	2149800	255,247,188
NC_052532.1	2151900	2152000	E_N1_1	0	.	2151900	2152000	35,139,69
NC_052532.1	2152000	2152600	E_A_1	0	.	2152000	2152600	255,247,188
NC_052532.1	2153200	2153300	E_N1_1	0	.	2153200	2153300	35,139,69
NC_052532.1	2153300	2153900	E_A_1	0	.	2153300	2153900	255,247,188
NC_052532.1	2155400	2155500	E_N1_1	0	.	2155400	2155500	35,139,69
NC_052532.1	2155500	2156000	E_A_1	0	.	2155500	2156000	255,247,188
NC_052532.1	2156500	2156600	E_N1_1	0	.	2156500	2156600	35,139,69
NC_052532.1	2156600	2157200	E_A_1	0	.	2156600	2157200	255,247,188
NC_052532.1	2158200	2158300	E_N1_1	0	.	2158200	2158300	35,139,69
NC_052532.1	2158300	2158900	E_A_1	0	.	2158300	2158900	255,247,188
NC_052532.1	2159100	2159200	E_N1_1	0	.	2159100	2159200	35,139,69
NC_052532.1	2159200	2159700	E_A_1	0	.	2159200	2159700	255,247,188
NC_052532.1	2159700	2159800	E_N1_1	0	.	2159700	2159800	35,139,69
NC_052532.1	2159800	2160300	E_A_1	0	.	2159800	2160300	255,247,188
NC_052532.1	2160300	2160400	E_N1_1	0	.	2160300	2160400	35,139,69
NC_052532.1	2160400	2160900	E_A_1	0	.	2160400	2160900	255,247,188
NC_052532.1	2160900	2161000	E_N1_1	0	.	2160900	2161000	35,139,69
NC_052532.1	2161000	2161600	E_A_1	0	.	2161000	2161600	255,247,188
NC_052532.1	2161900	2162000	E_N1_1	0	.	2161900	2162000	35,139,69
NC_052532.1	2162000	2162600	E_A_1	0	.	2162000	2162600	255,247,188
NC_052532.1	2164500	2164600	E_N1_1	0	.	2164500	2164600	35,139,69
NC_052532.1	2164600	2165100	E_A_1	0	.	2164600	2165100	255,247,188
NC_052532.1	2168900	2169000	E_N1_1	0	.	2168900	2169000	35,139,69
NC_052532.1	2169000	2169600	E_A_1	0	.	2169000	2169600	255,247,188
NC_052532.1	2172700	2172800	E_N1_1	0	.	2172700	2172800	35,139,69
NC_052532.1	2172800	2173400	E_A_1	0	.	2172800	2173400	255,247,188
NC_052532.1	2199800	2199900	E_N1_1	0	.	2199800	2199900	35,139,69
NC_052532.1	2199900	2200500	E_A_1	0	.	2199900	2200500	255,247,188
NC_052532.1	2206400	2206500	E_N1_1	0	.	2206400	2206500	35,139,69
NC_052532.1	2206500	2207100	E_A_1	0	.	2206500	2207100	255,247,188
NC_052532.1	2209100	2209200	E_N1_1	0	.	2209100	2209200	35,139,69
NC_052532.1	2209200	2210500	E_A_1	0	.	2209200	2210500	255,247,188
NC_052532.1	2218500	2218600	E_N1_1	0	.	2218500	2218600	35,139,69
NC_052532.1	2218600	2219200	E_A_1	0	.	2218600	2219200	255,247,188
NC_052532.1	2219500	2219600	E_N1_1	0	.	2219500	2219600	35,139,69
NC_052532.1	2219600	2220200	E_A_1	0	.	2219600	2220200	255,247,188
NC_052532.1	2220200	2220300	E_N1_1	0	.	2220200	2220300	35,139,69
NC_052532.1	2220300	2220900	E_A_1	0	.	2220300	2220900	255,247,188
NC_052532.1	2221300	2221400	E_N1_1	0	.	2221300	2221400	35,139,69
NC_052532.1	2221400	2221900	E_A_1	0	.	2221400	2221900	255,247,188
NC_052532.1	2224700	2224800	E_N1_1	0	.	2224700	2224800	35,139,69
NC_052532.1	2224800	2225400	E_A_1	0	.	2224800	2225400	255,247,188
NC_052532.1	2226600	2226700	E_N1_1	0	.	2226600	2226700	35,139,69
NC_052532.1	2226700	2227300	E_A_1	0	.	2226700	2227300	255,247,188
NC_052532.1	2228800	2228900	E_N1_1	0	.	2228800	2228900	35,139,69
NC_052532.1	2228900	2229400	E_A_1	0	.	2228900	2229400	255,247,188
NC_052532.1	2229500	2229600	E_N1_1	0	.	2229500	2229600	35,139,69
NC_052532.1	2229600	2230200	E_A_1	0	.	2229600	2230200	255,247,188
NC_052532.1	2230500	2230600	E_N1_1	0	.	2230500	2230600	35,139,69
NC_052532.1	2230600	2231100	E_A_1	0	.	2230600	2231100	255,247,188
NC_052532.1	2233400	2233500	E_N1_1	0	.	2233400	2233500	35,139,69
NC_052532.1	2233500	2234000	E_A_1	0	.	2233500	2234000	255,247,188
NC_052532.1	2234300	2234400	E_N1_1	0	.	2234300	2234400	35,139,69
NC_052532.1	2234400	2235000	E_A_1	0	.	2234400	2235000	255,247,188
NC_052532.1	2234900	2235000	E_N1_1	0	.	2234900	2235000	35,139,69
NC_052532.1	2235000	2235600	E_A_1	0	.	2235000	2235600	255,247,188
NC_052532.1	2235900	2236000	E_N1_1	0	.	2235900	2236000	35,139,69
NC_052532.1	2236000	2236500	E_A_1	0	.	2236000	2236500	255,247,188
NC_052532.1	2240300	2240400	E_N1_1	0	.	2240300	2240400	35,139,69
NC_052532.1	2240400	2240900	E_A_1	0	.	2240400	2240900	255,247,188
NC_052532.1	2241200	2241300	E_N1_1	0	.	2241200	2241300	35,139,69
NC_052532.1	2241300	2241900	E_A_1	0	.	2241300	2241900	255,247,188
NC_052532.1	2244200	2244300	E_N1_1	0	.	2244200	2244300	35,139,69
NC_052532.1	2244300	2244800	E_A_1	0	.	2244300	2244800	255,247,188
NC_052532.1	2245900	2246000	E_N1_1	0	.	2245900	2246000	35,139,69
NC_052532.1	2246000	2246500	E_A_1	0	.	2246000	2246500	255,247,188
NC_052532.1	2247200	2247300	E_N1_1	0	.	2247200	2247300	35,139,69
NC_052532.1	2247300	2247800	E_A_1	0	.	2247300	2247800	255,247,188
NC_052532.1	2249100	2249200	E_N1_1	0	.	2249100	2249200	35,139,69
NC_052532.1	2249200	2249800	E_A_1	0	.	2249200	2249800	255,247,188
NC_052532.1	2252500	2252600	E_N1_1	0	.	2252500	2252600	35,139,69
NC_052532.1	2252600	2253100	E_A_1	0	.	2252600	2253100	255,247,188
NC_052532.1	2253300	2253400	E_N1_1	0	.	2253300	2253400	35,139,69
NC_052532.1	2253400	2254000	E_A_1	0	.	2253400	2254000	255,247,188
NC_052532.1	2254600	2254700	E_N1_1	0	.	2254600	2254700	35,139,69
NC_052532.1	2254700	2255200	E_A_1	0	.	2254700	2255200	255,247,188
NC_052532.1	2256400	2256500	E_N1_1	0	.	2256400	2256500	35,139,69
NC_052532.1	2256500	2257000	E_A_1	0	.	2256500	2257000	255,247,188
NC_052532.1	2257400	2257500	E_N1_1	0	.	2257400	2257500	35,139,69
NC_052532.1	2257500	2258000	E_A_1	0	.	2257500	2258000	255,247,188
NC_052532.1	2258400	2258500	E_N1_1	0	.	2258400	2258500	35,139,69
NC_052532.1	2258500	2259100	E_A_1	0	.	2258500	2259100	255,247,188
NC_052532.1	2261800	2261900	E_N1_1	0	.	2261800	2261900	35,139,69
NC_052532.1	2261900	2262400	E_A_1	0	.	2261900	2262400	255,247,188
NC_052532.1	2263800	2263900	E_N1_1	0	.	2263800	2263900	35,139,69
NC_052532.1	2263900	2264900	E_A_1	0	.	2263900	2264900	255,247,188
NC_052532.1	2264800	2264900	E_N1_1	0	.	2264800	2264900	35,139,69
NC_052532.1	2264900	2265400	E_A_1	0	.	2264900	2265400	255,247,188
NC_052532.1	2265300	2265400	E_N1_1	0	.	2265300	2265400	35,139,69
NC_052532.1	2265400	2265900	E_A_1	0	.	2265400	2265900	255,247,188
NC_052532.1	2266800	2266900	E_N1_1	0	.	2266800	2266900	35,139,69
NC_052532.1	2266900	2267500	E_A_1	0	.	2266900	2267500	255,247,188
NC_052532.1	2267600	2267700	E_N1_1	0	.	2267600	2267700	35,139,69
NC_052532.1	2267700	2268300	E_A_1	0	.	2267700	2268300	255,247,188
NC_052532.1	2268800	2268900	E_N1_1	0	.	2268800	2268900	35,139,69
NC_052532.1	2268900	2269500	E_A_1	0	.	2268900	2269500	255,247,188
NC_052532.1	2271700	2271800	E_N1_1	0	.	2271700	2271800	35,139,69
NC_052532.1	2271800	2272300	E_A_1	0	.	2271800	2272300	255,247,188
NC_052532.1	2272400	2272500	E_N1_1	0	.	2272400	2272500	35,139,69
NC_052532.1	2272500	2273100	E_A_1	0	.	2272500	2273100	255,247,188
NC_052532.1	2273900	2274000	E_N1_1	0	.	2273900	2274000	35,139,69
NC_052532.1	2274000	2274600	E_A_1	0	.	2274000	2274600	255,247,188
NC_052532.1	2280400	2280500	E_N1_1	0	.	2280400	2280500	35,139,69
NC_052532.1	2280500	2281400	E_A_1	0	.	2280500	2281400	255,247,188
NC_052532.1	2281400	2281500	E_N1_1	0	.	2281400	2281500	35,139,69
NC_052532.1	2281500	2282200	E_A_1	0	.	2281500	2282200	255,247,188
NC_052532.1	2283500	2283600	E_N1_1	0	.	2283500	2283600	35,139,69
NC_052532.1	2283600	2284100	E_A_1	0	.	2283600	2284100	255,247,188
NC_052532.1	2284000	2284100	E_N1_1	0	.	2284000	2284100	35,139,69
NC_052532.1	2284100	2284600	E_A_1	0	.	2284100	2284600	255,247,188
NC_052532.1	2286900	2287000	E_N1_1	0	.	2286900	2287000	35,139,69
NC_052532.1	2287000	2287500	E_A_1	0	.	2287000	2287500	255,247,188
NC_052532.1	2287500	2287600	E_N1_1	0	.	2287500	2287600	35,139,69
NC_052532.1	2287600	2288200	E_A_1	0	.	2287600	2288200	255,247,188
NC_052532.1	2295900	2296000	E_N1_1	0	.	2295900	2296000	35,139,69
NC_052532.1	2296000	2296500	E_A_1	0	.	2296000	2296500	255,247,188
NC_052532.1	2296900	2297000	E_N1_1	0	.	2296900	2297000	35,139,69
NC_052532.1	2297000	2297500	E_A_1	0	.	2297000	2297500	255,247,188
NC_052532.1	2298200	2298300	E_N1_1	0	.	2298200	2298300	35,139,69
NC_052532.1	2298300	2299300	E_A_1	0	.	2298300	2299300	255,247,188
NC_052532.1	2299400	2299500	E_N1_1	0	.	2299400	2299500	35,139,69
NC_052532.1	2299500	2300500	E_A_1	0	.	2299500	2300500	255,247,188
NC_052532.1	2301100	2301200	E_N1_1	0	.	2301100	2301200	35,139,69
NC_052532.1	2301200	2301800	E_A_1	0	.	2301200	2301800	255,247,188
NC_052532.1	2302300	2302400	E_N1_1	0	.	2302300	2302400	35,139,69
NC_052532.1	2302400	2302900	E_A_1	0	.	2302400	2302900	255,247,188
NC_052532.1	2303700	2303800	E_N1_1	0	.	2303700	2303800	35,139,69
NC_052532.1	2303800	2304400	E_A_1	0	.	2303800	2304400	255,247,188
NC_052532.1	2304600	2304700	E_N1_1	0	.	2304600	2304700	35,139,69
NC_052532.1	2304700	2305200	E_A_1	0	.	2304700	2305200	255,247,188
NC_052532.1	2305500	2305600	E_N1_1	0	.	2305500	2305600	35,139,69
NC_052532.1	2305600	2306200	E_A_1	0	.	2305600	2306200	255,247,188
NC_052532.1	2307600	2307700	E_N1_1	0	.	2307600	2307700	35,139,69
NC_052532.1	2307700	2308400	E_A_1	0	.	2307700	2308400	255,247,188
NC_052532.1	2309300	2309400	E_N1_1	0	.	2309300	2309400	35,139,69
NC_052532.1	2309400	2309900	E_A_1	0	.	2309400	2309900	255,247,188
NC_052532.1	2310200	2310300	E_N1_1	0	.	2310200	2310300	35,139,69
NC_052532.1	2310300	2310800	E_A_1	0	.	2310300	2310800	255,247,188
NC_052532.1	2311500	2311600	E_N1_1	0	.	2311500	2311600	35,139,69
NC_052532.1	2311600	2312200	E_A_1	0	.	2311600	2312200	255,247,188
NC_052532.1	2312100	2312200	E_N1_1	0	.	2312100	2312200	35,139,69
NC_052532.1	2312200	2312700	E_A_1	0	.	2312200	2312700	255,247,188
NC_052532.1	2313100	2313200	E_N1_1	0	.	2313100	2313200	35,139,69
NC_052532.1	2313200	2313800	E_A_1	0	.	2313200	2313800	255,247,188
NC_052532.1	2314300	2314400	E_N1_1	0	.	2314300	2314400	35,139,69
NC_052532.1	2314400	2314900	E_A_1	0	.	2314400	2314900	255,247,188
NC_052532.1	2318000	2318100	E_N1_1	0	.	2318000	2318100	35,139,69
NC_052532.1	2318100	2318600	E_A_1	0	.	2318100	2318600	255,247,188
NC_052532.1	2319300	2319400	E_N1_1	0	.	2319300	2319400	35,139,69
NC_052532.1	2319400	2320000	E_A_1	0	.	2319400	2320000	255,247,188
NC_052532.1	2321900	2322000	E_N1_1	0	.	2321900	2322000	35,139,69
NC_052532.1	2322000	2322600	E_A_1	0	.	2322000	2322600	255,247,188
NC_052532.1	2324900	2325000	E_N1_1	0	.	2324900	2325000	35,139,69
NC_052532.1	2325000	2325500	E_A_1	0	.	2325000	2325500	255,247,188
NC_052532.1	2326800	2326900	E_N1_1	0	.	2326800	2326900	35,139,69
NC_052532.1	2326900	2327500	E_A_1	0	.	2326900	2327500	255,247,188
NC_052532.1	2327400	2327500	E_N1_1	0	.	2327400	2327500	35,139,69
NC_052532.1	2327500	2328100	E_A_1	0	.	2327500	2328100	255,247,188
NC_052532.1	2330100	2330200	E_N1_1	0	.	2330100	2330200	35,139,69
NC_052532.1	2330200	2330700	E_A_1	0	.	2330200	2330700	255,247,188
NC_052532.1	2332400	2332500	E_N1_1	0	.	2332400	2332500	35,139,69
NC_052532.1	2332500	2333000	E_A_1	0	.	2332500	2333000	255,247,188
NC_052532.1	2333700	2333800	E_N1_1	0	.	2333700	2333800	35,139,69
NC_052532.1	2333800	2334300	E_A_1	0	.	2333800	2334300	255,247,188
NC_052532.1	2335000	2335100	E_N1_1	0	.	2335000	2335100	35,139,69
NC_052532.1	2335100	2335600	E_A_1	0	.	2335100	2335600	255,247,188
NC_052532.1	2340800	2340900	E_N1_1	0	.	2340800	2340900	35,139,69
NC_052532.1	2340900	2341600	E_A_1	0	.	2340900	2341600	255,247,188
NC_052532.1	2341800	2341900	E_N1_1	0	.	2341800	2341900	35,139,69
NC_052532.1	2341900	2342400	E_A_1	0	.	2341900	2342400	255,247,188
NC_052532.1	2343800	2343900	E_N1_1	0	.	2343800	2343900	35,139,69
NC_052532.1	2343900	2344400	E_A_1	0	.	2343900	2344400	255,247,188
NC_052532.1	2344700	2344800	E_N1_1	0	.	2344700	2344800	35,139,69
NC_052532.1	2344800	2345300	E_A_1	0	.	2344800	2345300	255,247,188
NC_052532.1	2348100	2348200	E_N1_1	0	.	2348100	2348200	35,139,69
NC_052532.1	2348200	2348800	E_A_1	0	.	2348200	2348800	255,247,188
NC_052532.1	2351300	2351400	E_N1_1	0	.	2351300	2351400	35,139,69
NC_052532.1	2351400	2352500	E_A_1	0	.	2351400	2352500	255,247,188
NC_052532.1	2354700	2354800	E_N1_1	0	.	2354700	2354800	35,139,69
NC_052532.1	2354800	2355500	E_A_1	0	.	2354800	2355500	255,247,188
NC_052532.1	2357200	2357300	E_N1_1	0	.	2357200	2357300	35,139,69
NC_052532.1	2357300	2357900	E_A_1	0	.	2357300	2357900	255,247,188
NC_052532.1	2357700	2357800	E_N1_1	0	.	2357700	2357800	35,139,69
NC_052532.1	2357800	2358400	E_A_1	0	.	2357800	2358400	255,247,188
NC_052532.1	2358700	2358800	E_N1_1	0	.	2358700	2358800	35,139,69
NC_052532.1	2358800	2359300	E_A_1	0	.	2358800	2359300	255,247,188
NC_052532.1	2360800	2360900	E_N1_1	0	.	2360800	2360900	35,139,69
NC_052532.1	2360900	2361500	E_A_1	0	.	2360900	2361500	255,247,188
NC_052532.1	2362200	2362300	E_N1_1	0	.	2362200	2362300	35,139,69
NC_052532.1	2362300	2363400	E_A_1	0	.	2362300	2363400	255,247,188
NC_052532.1	2363400	2363500	E_N1_1	0	.	2363400	2363500	35,139,69
NC_052532.1	2363500	2364000	E_A_1	0	.	2363500	2364000	255,247,188
NC_052532.1	2364600	2364700	E_N1_1	0	.	2364600	2364700	35,139,69
NC_052532.1	2364700	2365200	E_A_1	0	.	2364700	2365200	255,247,188
NC_052532.1	2366000	2366100	E_N1_3	0	.	2366000	2366100	116,196,118
NC_052532.1	2366100	2366200	E_A_3	0	.	2366100	2366200	254,196,79
NC_052532.1	2366200	2366300	E_A_3	0	.	2366200	2366300	254,196,79
NC_052532.1	2366300	2366600	E_A_1	0	.	2366300	2366600	255,247,188
NC_052532.1	2367000	2367100	E_N1_1	0	.	2367000	2367100	35,139,69
NC_052532.1	2367100	2367700	E_A_1	0	.	2367100	2367700	255,247,188
NC_052532.1	2369300	2369400	E_N1_3	0	.	2369300	2369400	116,196,118
NC_052532.1	2369400	2369900	E_A_1	0	.	2369400	2369900	255,247,188
NC_052532.1	2370000	2370100	E_N1_1	0	.	2370000	2370100	35,139,69
NC_052532.1	2370100	2370700	E_A_1	0	.	2370100	2370700	255,247,188
NC_052532.1	2371200	2371300	E_N1_1	0	.	2371200	2371300	35,139,69
NC_052532.1	2371300	2372300	E_A_1	0	.	2371300	2372300	255,247,188
NC_052532.1	2373400	2373500	E_N1_1	0	.	2373400	2373500	35,139,69
NC_052532.1	2373500	2374000	E_A_1	0	.	2373500	2374000	255,247,188
NC_052532.1	2376400	2376500	E_N1_1	0	.	2376400	2376500	35,139,69
NC_052532.1	2376500	2377000	E_A_1	0	.	2376500	2377000	255,247,188
NC_052532.1	2377800	2377900	E_N1_1	0	.	2377800	2377900	35,139,69
NC_052532.1	2377900	2378500	E_A_1	0	.	2377900	2378500	255,247,188
NC_052532.1	2378700	2378800	E_N1_1	0	.	2378700	2378800	35,139,69
NC_052532.1	2378800	2379300	E_A_1	0	.	2378800	2379300	255,247,188
NC_052532.1	2382200	2382300	E_N1_1	0	.	2382200	2382300	35,139,69
NC_052532.1	2382300	2382800	E_A_1	0	.	2382300	2382800	255,247,188
NC_052532.1	2383400	2383500	E_N1_1	0	.	2383400	2383500	35,139,69
NC_052532.1	2383500	2384000	E_A_1	0	.	2383500	2384000	255,247,188
NC_052532.1	2385100	2385200	E_N1_1	0	.	2385100	2385200	35,139,69
NC_052532.1	2385200	2385800	E_A_1	0	.	2385200	2385800	255,247,188
NC_052532.1	2386600	2386700	E_N1_1	0	.	2386600	2386700	35,139,69
NC_052532.1	2386700	2387300	E_A_1	0	.	2386700	2387300	255,247,188
NC_052532.1	2391300	2391400	E_N1_1	0	.	2391300	2391400	35,139,69
NC_052532.1	2391400	2392000	E_A_1	0	.	2391400	2392000	255,247,188
NC_052532.1	2392500	2392600	E_N1_1	0	.	2392500	2392600	35,139,69
NC_052532.1	2392600	2393200	E_A_1	0	.	2392600	2393200	255,247,188
NC_052532.1	2436400	2436500	E_N1_1	0	.	2436400	2436500	35,139,69
NC_052532.1	2436500	2437500	E_A_1	0	.	2436500	2437500	255,247,188
NC_052532.1	2475600	2475700	E_N1_1	0	.	2475600	2475700	35,139,69
NC_052532.1	2475700	2476300	E_A_1	0	.	2475700	2476300	255,247,188
NC_052532.1	2476700	2476800	E_N1_1	0	.	2476700	2476800	35,139,69
NC_052532.1	2476800	2477400	E_A_1	0	.	2476800	2477400	255,247,188
NC_052532.1	2477700	2477800	E_N1_1	0	.	2477700	2477800	35,139,69
NC_052532.1	2477800	2478400	E_A_1	0	.	2477800	2478400	255,247,188
NC_052532.1	2478700	2478800	E_N1_1	0	.	2478700	2478800	35,139,69
NC_052532.1	2478800	2479700	E_A_1	0	.	2478800	2479700	255,247,188
NC_052532.1	2484100	2484200	E_N1_1	0	.	2484100	2484200	35,139,69
NC_052532.1	2484200	2484700	E_A_1	0	.	2484200	2484700	255,247,188
NC_052532.1	2484700	2484800	E_N1_1	0	.	2484700	2484800	35,139,69
NC_052532.1	2484800	2485300	E_A_1	0	.	2484800	2485300	255,247,188
NC_052532.1	2488900	2489000	E_N1_1	0	.	2488900	2489000	35,139,69
NC_052532.1	2489000	2489500	E_A_1	0	.	2489000	2489500	255,247,188
NC_052532.1	2489400	2489500	E_N1_1	0	.	2489400	2489500	35,139,69
NC_052532.1	2489500	2490100	E_A_1	0	.	2489500	2490100	255,247,188
NC_052532.1	2490500	2490600	E_N1_1	0	.	2490500	2490600	35,139,69
NC_052532.1	2490600	2491100	E_A_1	0	.	2490600	2491100	255,247,188
NC_052532.1	2491500	2491600	E_N1_1	0	.	2491500	2491600	35,139,69
NC_052532.1	2491600	2492200	E_A_1	0	.	2491600	2492200	255,247,188
NC_052532.1	2492000	2492100	E_N1_1	0	.	2492000	2492100	35,139,69
NC_052532.1	2492100	2492700	E_A_1	0	.	2492100	2492700	255,247,188
NC_052532.1	2492800	2492900	E_N1_1	0	.	2492800	2492900	35,139,69
NC_052532.1	2492900	2493400	E_A_1	0	.	2492900	2493400	255,247,188
NC_052532.1	2493500	2493600	E_N1_1	0	.	2493500	2493600	35,139,69
NC_052532.1	2493600	2494100	E_A_1	0	.	2493600	2494100	255,247,188
NC_052532.1	2497000	2497100	E_N1_1	0	.	2497000	2497100	35,139,69
NC_052532.1	2497100	2497800	E_A_1	0	.	2497100	2497800	255,247,188
NC_052532.1	2498900	2499000	E_N1_1	0	.	2498900	2499000	35,139,69
NC_052532.1	2499000	2499700	E_A_1	0	.	2499000	2499700	255,247,188
NC_052532.1	2500100	2500200	E_N1_1	0	.	2500100	2500200	35,139,69
NC_052532.1	2500200	2500700	E_A_1	0	.	2500200	2500700	255,247,188
NC_052532.1	2501500	2501600	E_N1_1	0	.	2501500	2501600	35,139,69
NC_052532.1	2501600	2502200	E_A_1	0	.	2501600	2502200	255,247,188
NC_052532.1	2504100	2504200	E_N1_1	0	.	2504100	2504200	35,139,69
NC_052532.1	2504200	2504800	E_A_1	0	.	2504200	2504800	255,247,188
NC_052532.1	2504900	2505000	E_N1_1	0	.	2504900	2505000	35,139,69
NC_052532.1	2505000	2505500	E_A_1	0	.	2505000	2505500	255,247,188
NC_052532.1	2505500	2505600	E_N1_1	0	.	2505500	2505600	35,139,69
NC_052532.1	2505600	2507000	E_A_1	0	.	2505600	2507000	255,247,188
NC_052532.1	2509000	2509100	E_N1_1	0	.	2509000	2509100	35,139,69
NC_052532.1	2509100	2509600	E_A_1	0	.	2509100	2509600	255,247,188
NC_052532.1	2510800	2510900	E_N1_1	0	.	2510800	2510900	35,139,69
NC_052532.1	2510900	2511400	E_A_1	0	.	2510900	2511400	255,247,188
NC_052532.1	2512400	2512500	E_N1_1	0	.	2512400	2512500	35,139,69
NC_052532.1	2512500	2513100	E_A_1	0	.	2512500	2513100	255,247,188
NC_052532.1	2513100	2513200	E_N1_1	0	.	2513100	2513200	35,139,69
NC_052532.1	2513200	2513700	E_A_1	0	.	2513200	2513700	255,247,188
NC_052532.1	2515900	2516000	E_N1_1	0	.	2515900	2516000	35,139,69
NC_052532.1	2516000	2516500	E_A_1	0	.	2516000	2516500	255,247,188
NC_052532.1	2518600	2518700	E_N1_1	0	.	2518600	2518700	35,139,69
NC_052532.1	2518700	2519300	E_A_1	0	.	2518700	2519300	255,247,188
NC_052532.1	2519600	2519700	E_N1_1	0	.	2519600	2519700	35,139,69
NC_052532.1	2519700	2520200	E_A_1	0	.	2519700	2520200	255,247,188
NC_052532.1	2522000	2522100	E_N1_1	0	.	2522000	2522100	35,139,69
NC_052532.1	2522100	2522600	E_A_1	0	.	2522100	2522600	255,247,188
NC_052532.1	2525300	2525400	E_N1_1	0	.	2525300	2525400	35,139,69
NC_052532.1	2525400	2526100	E_A_1	0	.	2525400	2526100	255,247,188
NC_052532.1	2525900	2526000	E_N1_1	0	.	2525900	2526000	35,139,69
NC_052532.1	2526000	2526500	E_A_1	0	.	2526000	2526500	255,247,188
NC_052532.1	2526500	2526600	E_N1_1	0	.	2526500	2526600	35,139,69
NC_052532.1	2526600	2527100	E_A_1	0	.	2526600	2527100	255,247,188
NC_052532.1	2527700	2527800	E_N1_1	0	.	2527700	2527800	35,139,69
NC_052532.1	2527800	2528300	E_A_1	0	.	2527800	2528300	255,247,188
NC_052532.1	2530600	2530700	E_N1_1	0	.	2530600	2530700	35,139,69
NC_052532.1	2530700	2531300	E_A_1	0	.	2530700	2531300	255,247,188
NC_052532.1	2532500	2532600	E_N1_1	0	.	2532500	2532600	35,139,69
NC_052532.1	2532600	2533100	E_A_1	0	.	2532600	2533100	255,247,188
NC_052532.1	2538600	2538700	E_N1_1	0	.	2538600	2538700	35,139,69
NC_052532.1	2538700	2539200	E_A_1	0	.	2538700	2539200	255,247,188
NC_052532.1	2541500	2541600	E_N1_1	0	.	2541500	2541600	35,139,69
NC_052532.1	2541600	2542100	E_A_1	0	.	2541600	2542100	255,247,188
NC_052532.1	2543000	2543100	E_N1_1	0	.	2543000	2543100	35,139,69
NC_052532.1	2543100	2543700	E_A_1	0	.	2543100	2543700	255,247,188
NC_052532.1	2545700	2545800	E_N1_1	0	.	2545700	2545800	35,139,69
NC_052532.1	2545800	2546400	E_A_1	0	.	2545800	2546400	255,247,188
NC_052532.1	2550700	2550800	E_N1_1	0	.	2550700	2550800	35,139,69
NC_052532.1	2550800	2551400	E_A_1	0	.	2550800	2551400	255,247,188
NC_052532.1	2598700	2598800	E_N1_1	0	.	2598700	2598800	35,139,69
NC_052532.1	2598800	2599400	E_A_1	0	.	2598800	2599400	255,247,188
NC_052532.1	2601000	2601100	E_N1_1	0	.	2601000	2601100	35,139,69
NC_052532.1	2601100	2601600	E_A_1	0	.	2601100	2601600	255,247,188
NC_052532.1	2606100	2606200	E_N1_1	0	.	2606100	2606200	35,139,69
NC_052532.1	2606200	2606700	E_A_1	0	.	2606200	2606700	255,247,188
NC_052532.1	2606600	2606700	E_N1_1	0	.	2606600	2606700	35,139,69
NC_052532.1	2606700	2607500	E_A_1	0	.	2606700	2607500	255,247,188
NC_052532.1	2608600	2608700	E_N1_1	0	.	2608600	2608700	35,139,69
NC_052532.1	2608700	2609600	E_A_1	0	.	2608700	2609600	255,247,188
NC_052532.1	2609500	2609600	E_N1_1	0	.	2609500	2609600	35,139,69
NC_052532.1	2609600	2610100	E_A_1	0	.	2609600	2610100	255,247,188
NC_052532.1	2611100	2611200	E_N1_1	0	.	2611100	2611200	35,139,69
NC_052532.1	2611200	2611800	E_A_1	0	.	2611200	2611800	255,247,188
NC_052532.1	2615200	2615300	E_N1_1	0	.	2615200	2615300	35,139,69
NC_052532.1	2615300	2615800	E_A_1	0	.	2615300	2615800	255,247,188
NC_052532.1	2617300	2617400	E_N1_1	0	.	2617300	2617400	35,139,69
NC_052532.1	2617400	2617900	E_A_1	0	.	2617400	2617900	255,247,188
NC_052532.1	2620400	2620500	E_N1_1	0	.	2620400	2620500	35,139,69
NC_052532.1	2620500	2621200	E_A_1	0	.	2620500	2621200	255,247,188
NC_052532.1	2622100	2622200	E_N1_1	0	.	2622100	2622200	35,139,69
NC_052532.1	2622200	2622700	E_A_1	0	.	2622200	2622700	255,247,188
NC_052532.1	2622800	2622900	E_N1_1	0	.	2622800	2622900	35,139,69
NC_052532.1	2622900	2623400	E_A_1	0	.	2622900	2623400	255,247,188
NC_052532.1	2624500	2624600	E_N1_1	0	.	2624500	2624600	35,139,69
NC_052532.1	2624600	2625200	E_A_1	0	.	2624600	2625200	255,247,188
NC_052532.1	2625100	2625200	E_N1_1	0	.	2625100	2625200	35,139,69
NC_052532.1	2625200	2625800	E_A_1	0	.	2625200	2625800	255,247,188
NC_052532.1	2628200	2628300	E_N1_1	0	.	2628200	2628300	35,139,69
NC_052532.1	2628300	2629300	E_A_1	0	.	2628300	2629300	255,247,188
NC_052532.1	2631600	2631700	E_N1_1	0	.	2631600	2631700	35,139,69
NC_052532.1	2631700	2632300	E_A_1	0	.	2631700	2632300	255,247,188
NC_052532.1	2633100	2633200	E_N1_1	0	.	2633100	2633200	35,139,69
NC_052532.1	2633200	2634200	E_A_1	0	.	2633200	2634200	255,247,188
NC_052532.1	2636300	2636400	E_N1_1	0	.	2636300	2636400	35,139,69
NC_052532.1	2636400	2637000	E_A_1	0	.	2636400	2637000	255,247,188
NC_052532.1	2637800	2637900	E_N1_1	0	.	2637800	2637900	35,139,69
NC_052532.1	2637900	2638400	E_A_1	0	.	2637900	2638400	255,247,188
NC_052532.1	2640500	2640600	E_N1_1	0	.	2640500	2640600	35,139,69
NC_052532.1	2640600	2641200	E_A_1	0	.	2640600	2641200	255,247,188
NC_052532.1	2647600	2647700	E_N1_1	0	.	2647600	2647700	35,139,69
NC_052532.1	2647700	2648200	E_A_1	0	.	2647700	2648200	255,247,188
NC_052532.1	2648100	2648200	E_N1_1	0	.	2648100	2648200	35,139,69
NC_052532.1	2648200	2648800	E_A_1	0	.	2648200	2648800	255,247,188
NC_052532.1	2650600	2650700	E_N1_1	0	.	2650600	2650700	35,139,69
NC_052532.1	2650700	2651200	E_A_1	0	.	2650700	2651200	255,247,188
NC_052532.1	2651200	2651300	E_N1_1	0	.	2651200	2651300	35,139,69
NC_052532.1	2651300	2651800	E_A_1	0	.	2651300	2651800	255,247,188
NC_052532.1	2661400	2661500	E_N1_1	0	.	2661400	2661500	35,139,69
NC_052532.1	2661500	2662100	E_A_1	0	.	2661500	2662100	255,247,188
NC_052532.1	2662000	2662100	E_N1_1	0	.	2662000	2662100	35,139,69
NC_052532.1	2662100	2662800	E_A_1	0	.	2662100	2662800	255,247,188
NC_052532.1	2663200	2663300	E_N1_1	0	.	2663200	2663300	35,139,69
NC_052532.1	2663300	2663800	E_A_1	0	.	2663300	2663800	255,247,188
NC_052532.1	2665300	2665400	E_N1_1	0	.	2665300	2665400	35,139,69
NC_052532.1	2665400	2665900	E_A_1	0	.	2665400	2665900	255,247,188
NC_052532.1	2668600	2668700	E_N1_1	0	.	2668600	2668700	35,139,69
NC_052532.1	2668700	2669300	E_A_1	0	.	2668700	2669300	255,247,188
NC_052532.1	2669700	2669800	E_N1_1	0	.	2669700	2669800	35,139,69
NC_052532.1	2669800	2670300	E_A_1	0	.	2669800	2670300	255,247,188
NC_052532.1	2671000	2671100	E_N1_1	0	.	2671000	2671100	35,139,69
NC_052532.1	2671100	2671800	E_A_1	0	.	2671100	2671800	255,247,188
NC_052532.1	2671600	2671700	E_N1_1	0	.	2671600	2671700	35,139,69
NC_052532.1	2671700	2672700	E_A_1	0	.	2671700	2672700	255,247,188
NC_052532.1	2673200	2673300	E_N1_1	0	.	2673200	2673300	35,139,69
NC_052532.1	2673300	2674400	E_A_1	0	.	2673300	2674400	255,247,188
NC_052532.1	2676000	2676100	E_N1_1	0	.	2676000	2676100	35,139,69
NC_052532.1	2676100	2676600	E_A_1	0	.	2676100	2676600	255,247,188
NC_052532.1	2678600	2678700	E_N1_1	0	.	2678600	2678700	35,139,69
NC_052532.1	2678700	2679200	E_A_1	0	.	2678700	2679200	255,247,188
NC_052532.1	2680100	2680200	E_N1_1	0	.	2680100	2680200	35,139,69
NC_052532.1	2680200	2680800	E_A_1	0	.	2680200	2680800	255,247,188
NC_052532.1	2681700	2681800	E_N1_1	0	.	2681700	2681800	35,139,69
NC_052532.1	2681800	2682400	E_A_1	0	.	2681800	2682400	255,247,188
NC_052532.1	2682700	2682800	E_N1_1	0	.	2682700	2682800	35,139,69
NC_052532.1	2682800	2683500	E_A_1	0	.	2682800	2683500	255,247,188
NC_052532.1	2683300	2683400	E_N1_1	0	.	2683300	2683400	35,139,69
NC_052532.1	2683400	2684000	E_A_1	0	.	2683400	2684000	255,247,188
NC_052532.1	2685100	2685200	E_N1_1	0	.	2685100	2685200	35,139,69
NC_052532.1	2685200	2685700	E_A_1	0	.	2685200	2685700	255,247,188
NC_052532.1	2689800	2689900	E_N1_1	0	.	2689800	2689900	35,139,69
NC_052532.1	2689900	2690200	E_A_1	0	.	2689900	2690200	255,247,188
NC_052532.1	2690200	2690300	E_N2_2	0	.	2690200	2690300	65,171,93
NC_052532.1	2690300	2690400	E_N2_3	0	.	2690300	2690400	116,196,118
NC_052532.1	2693000	2693100	E_N1_1	0	.	2693000	2693100	35,139,69
NC_052532.1	2693100	2693600	E_A_1	0	.	2693100	2693600	255,247,188
NC_052532.1	2695300	2695400	E_N1_1	0	.	2695300	2695400	35,139,69
NC_052532.1	2695400	2695900	E_A_1	0	.	2695400	2695900	255,247,188
NC_052532.1	2699400	2699500	E_N1_1	0	.	2699400	2699500	35,139,69
NC_052532.1	2699500	2700100	E_A_1	0	.	2699500	2700100	255,247,188
NC_052532.1	2700200	2700300	E_N1_1	0	.	2700200	2700300	35,139,69
NC_052532.1	2700300	2700900	E_A_1	0	.	2700300	2700900	255,247,188
NC_052532.1	2700900	2701000	E_N1_1	0	.	2700900	2701000	35,139,69
NC_052532.1	2701000	2701600	E_A_1	0	.	2701000	2701600	255,247,188
NC_052532.1	2702500	2702600	E_N1_1	0	.	2702500	2702600	35,139,69
NC_052532.1	2702600	2703200	E_A_1	0	.	2702600	2703200	255,247,188
NC_052532.1	2703300	2703400	E_N1_1	0	.	2703300	2703400	35,139,69
NC_052532.1	2703400	2704100	E_A_1	0	.	2703400	2704100	255,247,188
NC_052532.1	2706900	2707000	E_N1_1	0	.	2706900	2707000	35,139,69
NC_052532.1	2707000	2707500	E_A_1	0	.	2707000	2707500	255,247,188
NC_052532.1	2707700	2707800	E_N1_1	0	.	2707700	2707800	35,139,69
NC_052532.1	2707800	2708300	E_A_1	0	.	2707800	2708300	255,247,188
NC_052532.1	2711200	2711300	E_N1_1	0	.	2711200	2711300	35,139,69
NC_052532.1	2711300	2711900	E_A_1	0	.	2711300	2711900	255,247,188
NC_052532.1	2711700	2711800	E_N1_1	0	.	2711700	2711800	35,139,69
NC_052532.1	2711800	2712400	E_A_1	0	.	2711800	2712400	255,247,188
NC_052532.1	2712700	2712800	E_N1_1	0	.	2712700	2712800	35,139,69
NC_052532.1	2712800	2713300	E_A_1	0	.	2712800	2713300	255,247,188
NC_052532.1	2715200	2715300	E_N1_1	0	.	2715200	2715300	35,139,69
NC_052532.1	2715300	2715900	E_A_1	0	.	2715300	2715900	255,247,188
NC_052532.1	2716800	2716900	E_N1_1	0	.	2716800	2716900	35,139,69
NC_052532.1	2716900	2717400	E_A_1	0	.	2716900	2717400	255,247,188
NC_052532.1	2717300	2717400	E_N1_1	0	.	2717300	2717400	35,139,69
NC_052532.1	2717400	2717900	E_A_1	0	.	2717400	2717900	255,247,188
NC_052532.1	2718100	2718200	E_N1_1	0	.	2718100	2718200	35,139,69
NC_052532.1	2718200	2718800	E_A_1	0	.	2718200	2718800	255,247,188
NC_052532.1	2721400	2721500	E_N1_1	0	.	2721400	2721500	35,139,69
NC_052532.1	2721500	2722000	E_A_1	0	.	2721500	2722000	255,247,188
NC_052532.1	2722700	2722800	E_N1_1	0	.	2722700	2722800	35,139,69
NC_052532.1	2722800	2723400	E_A_1	0	.	2722800	2723400	255,247,188
NC_052532.1	2725100	2725200	E_N1_1	0	.	2725100	2725200	35,139,69
NC_052532.1	2725200	2725700	E_A_1	0	.	2725200	2725700	255,247,188
NC_052532.1	2725600	2725700	E_N1_1	0	.	2725600	2725700	35,139,69
NC_052532.1	2725700	2726300	E_A_1	0	.	2725700	2726300	255,247,188
NC_052532.1	2728100	2728200	E_N1_1	0	.	2728100	2728200	35,139,69
NC_052532.1	2728200	2728700	E_A_1	0	.	2728200	2728700	255,247,188
NC_052532.1	2731900	2732000	E_N1_1	0	.	2731900	2732000	35,139,69
NC_052532.1	2732000	2732500	E_A_1	0	.	2732000	2732500	255,247,188
NC_052532.1	2739900	2740000	E_N1_1	0	.	2739900	2740000	35,139,69
NC_052532.1	2740000	2740500	E_A_1	0	.	2740000	2740500	255,247,188
NC_052532.1	2744100	2744200	E_N1_1	0	.	2744100	2744200	35,139,69
NC_052532.1	2744200	2745100	E_A_1	0	.	2744200	2745100	255,247,188
NC_052532.1	2745300	2745400	E_N1_1	0	.	2745300	2745400	35,139,69
NC_052532.1	2745400	2745900	E_A_1	0	.	2745400	2745900	255,247,188
NC_052532.1	2752000	2752100	E_N1_1	0	.	2752000	2752100	35,139,69
NC_052532.1	2752100	2752700	E_A_1	0	.	2752100	2752700	255,247,188
NC_052532.1	2752600	2752700	E_N1_1	0	.	2752600	2752700	35,139,69
NC_052532.1	2752700	2753200	E_A_1	0	.	2752700	2753200	255,247,188
NC_052532.1	2753300	2753400	E_N1_1	0	.	2753300	2753400	35,139,69
NC_052532.1	2753400	2754000	E_A_1	0	.	2753400	2754000	255,247,188
NC_052532.1	2755400	2755500	E_N1_1	0	.	2755400	2755500	35,139,69
NC_052532.1	2755500	2756100	E_A_1	0	.	2755500	2756100	255,247,188
NC_052532.1	2756000	2756100	E_N1_1	0	.	2756000	2756100	35,139,69
NC_052532.1	2756100	2756600	E_A_1	0	.	2756100	2756600	255,247,188
NC_052532.1	2756700	2756800	E_N1_1	0	.	2756700	2756800	35,139,69
NC_052532.1	2756800	2757300	E_A_1	0	.	2756800	2757300	255,247,188
NC_052532.1	2757300	2757400	E_N1_1	0	.	2757300	2757400	35,139,69
NC_052532.1	2757400	2757900	E_A_1	0	.	2757400	2757900	255,247,188
NC_052532.1	2758700	2758800	E_N1_1	0	.	2758700	2758800	35,139,69
NC_052532.1	2758800	2759400	E_A_1	0	.	2758800	2759400	255,247,188
NC_052532.1	2760900	2761000	E_N1_1	0	.	2760900	2761000	35,139,69
NC_052532.1	2761000	2761500	E_A_1	0	.	2761000	2761500	255,247,188
NC_052532.1	2761400	2761500	E_N1_1	0	.	2761400	2761500	35,139,69
NC_052532.1	2761500	2762000	E_A_1	0	.	2761500	2762000	255,247,188
NC_052532.1	2764200	2764300	E_N1_1	0	.	2764200	2764300	35,139,69
NC_052532.1	2764300	2764800	E_A_1	0	.	2764300	2764800	255,247,188
NC_052532.1	2765000	2765100	E_N1_1	0	.	2765000	2765100	35,139,69
NC_052532.1	2765100	2765600	E_A_1	0	.	2765100	2765600	255,247,188
NC_052532.1	2769900	2770000	E_N1_1	0	.	2769900	2770000	35,139,69
NC_052532.1	2770000	2770600	E_A_1	0	.	2770000	2770600	255,247,188
NC_052532.1	2771900	2772000	E_N1_1	0	.	2771900	2772000	35,139,69
NC_052532.1	2772000	2772500	E_A_1	0	.	2772000	2772500	255,247,188
NC_052532.1	2772500	2772600	E_N1_1	0	.	2772500	2772600	35,139,69
NC_052532.1	2772600	2773200	E_A_1	0	.	2772600	2773200	255,247,188
NC_052532.1	2773100	2773200	E_N1_1	0	.	2773100	2773200	35,139,69
NC_052532.1	2773200	2773700	E_A_1	0	.	2773200	2773700	255,247,188
NC_052532.1	2778200	2778300	E_N1_1	0	.	2778200	2778300	35,139,69
NC_052532.1	2778300	2778800	E_A_1	0	.	2778300	2778800	255,247,188
NC_052532.1	2784500	2784600	E_N1_1	0	.	2784500	2784600	35,139,69
NC_052532.1	2784600	2785100	E_A_1	0	.	2784600	2785100	255,247,188
NC_052532.1	2785000	2785100	E_N1_1	0	.	2785000	2785100	35,139,69
NC_052532.1	2785100	2785600	E_A_1	0	.	2785100	2785600	255,247,188
NC_052532.1	2785900	2786000	E_N1_1	0	.	2785900	2786000	35,139,69
NC_052532.1	2786000	2786500	E_A_1	0	.	2786000	2786500	255,247,188
NC_052532.1	2791000	2791100	E_N1_1	0	.	2791000	2791100	35,139,69
NC_052532.1	2791100	2791700	E_A_1	0	.	2791100	2791700	255,247,188
NC_052532.1	2793400	2793500	E_N1_1	0	.	2793400	2793500	35,139,69
NC_052532.1	2793500	2794200	E_A_1	0	.	2793500	2794200	255,247,188
NC_052532.1	2795500	2795600	E_N1_1	0	.	2795500	2795600	35,139,69
NC_052532.1	2795600	2796100	E_A_1	0	.	2795600	2796100	255,247,188
NC_052532.1	2797600	2797700	E_N1_1	0	.	2797600	2797700	35,139,69
NC_052532.1	2797700	2798300	E_A_1	0	.	2797700	2798300	255,247,188
NC_052532.1	2800800	2800900	E_N1_1	0	.	2800800	2800900	35,139,69
NC_052532.1	2800900	2801400	E_A_1	0	.	2800900	2801400	255,247,188
NC_052532.1	2803300	2803400	E_N1_1	0	.	2803300	2803400	35,139,69
NC_052532.1	2803400	2803900	E_A_1	0	.	2803400	2803900	255,247,188
NC_052532.1	2804300	2804400	E_N1_1	0	.	2804300	2804400	35,139,69
NC_052532.1	2804400	2804900	E_A_1	0	.	2804400	2804900	255,247,188
NC_052532.1	2808100	2808200	E_N1_1	0	.	2808100	2808200	35,139,69
NC_052532.1	2808200	2808800	E_A_1	0	.	2808200	2808800	255,247,188
NC_052532.1	2811300	2811400	E_N1_1	0	.	2811300	2811400	35,139,69
NC_052532.1	2811400	2811900	E_A_1	0	.	2811400	2811900	255,247,188
NC_052532.1	2818100	2818200	E_N1_1	0	.	2818100	2818200	35,139,69
NC_052532.1	2818200	2818800	E_A_1	0	.	2818200	2818800	255,247,188
NC_052532.1	2818900	2819000	E_N1_1	0	.	2818900	2819000	35,139,69
NC_052532.1	2819000	2819600	E_A_1	0	.	2819000	2819600	255,247,188
NC_052532.1	2819800	2819900	E_N1_1	0	.	2819800	2819900	35,139,69
NC_052532.1	2819900	2820400	E_A_1	0	.	2819900	2820400	255,247,188
NC_052532.1	2820600	2820700	E_N1_1	0	.	2820600	2820700	35,139,69
NC_052532.1	2820700	2821300	E_A_1	0	.	2820700	2821300	255,247,188
NC_052532.1	2822400	2822500	E_N1_1	0	.	2822400	2822500	35,139,69
NC_052532.1	2822500	2823000	E_A_1	0	.	2822500	2823000	255,247,188
NC_052532.1	2823600	2823700	E_N1_1	0	.	2823600	2823700	35,139,69
NC_052532.1	2823700	2824200	E_A_1	0	.	2823700	2824200	255,247,188
NC_052532.1	2826000	2826100	E_N1_1	0	.	2826000	2826100	35,139,69
NC_052532.1	2826100	2826600	E_A_1	0	.	2826100	2826600	255,247,188
NC_052532.1	2827100	2827200	E_N1_1	0	.	2827100	2827200	35,139,69
NC_052532.1	2827200	2827700	E_A_1	0	.	2827200	2827700	255,247,188
NC_052532.1	2829700	2829800	E_N1_1	0	.	2829700	2829800	35,139,69
NC_052532.1	2829800	2830300	E_A_1	0	.	2829800	2830300	255,247,188
NC_052532.1	2830300	2830400	E_N2_2	0	.	2830300	2830400	65,171,93
NC_052532.1	2830400	2830500	E_N2_3	0	.	2830400	2830500	116,196,118
NC_052532.1	2839100	2839200	E_N1_1	0	.	2839100	2839200	35,139,69
NC_052532.1	2839200	2839700	E_A_1	0	.	2839200	2839700	255,247,188
NC_052532.1	2844600	2844700	E_N1_1	0	.	2844600	2844700	35,139,69
NC_052532.1	2844700	2845300	E_A_1	0	.	2844700	2845300	255,247,188
NC_052532.1	2847300	2847400	E_N1_1	0	.	2847300	2847400	35,139,69
NC_052532.1	2847400	2847900	E_A_1	0	.	2847400	2847900	255,247,188
NC_052532.1	2848500	2848600	E_N1_3	0	.	2848500	2848600	116,196,118
NC_052532.1	2848600	2849200	E_A_1	0	.	2848600	2849200	255,247,188
NC_052532.1	2850200	2850300	E_N1_1	0	.	2850200	2850300	35,139,69
NC_052532.1	2850300	2850900	E_A_1	0	.	2850300	2850900	255,247,188
NC_052532.1	2850700	2850800	E_N1_1	0	.	2850700	2850800	35,139,69
NC_052532.1	2850800	2851300	E_A_1	0	.	2850800	2851300	255,247,188
NC_052532.1	2851400	2851500	E_N1_1	0	.	2851400	2851500	35,139,69
NC_052532.1	2851500	2852100	E_A_1	0	.	2851500	2852100	255,247,188
NC_052532.1	2854400	2854500	E_N1_1	0	.	2854400	2854500	35,139,69
NC_052532.1	2854500	2855100	E_A_1	0	.	2854500	2855100	255,247,188
NC_052532.1	2854900	2855000	E_N1_1	0	.	2854900	2855000	35,139,69
NC_052532.1	2855000	2855600	E_A_1	0	.	2855000	2855600	255,247,188
NC_052532.1	2860300	2860400	E_N1_1	0	.	2860300	2860400	35,139,69
NC_052532.1	2860400	2861000	E_A_1	0	.	2860400	2861000	255,247,188
NC_052532.1	2861500	2861600	E_N1_1	0	.	2861500	2861600	35,139,69
NC_052532.1	2861600	2862200	E_A_1	0	.	2861600	2862200	255,247,188
NC_052532.1	2862200	2862300	E_N1_1	0	.	2862200	2862300	35,139,69
NC_052532.1	2862300	2862900	E_A_1	0	.	2862300	2862900	255,247,188
[truncated: 902,143+ more rows]

## Sheet: Significatly expressed ALL tiss
Significatly expressed enhancers - ALL tissues
chr	start	end	name	expr	strand	log2
NC_052532.1	71400	71900	.	0.481573	.	-1.05417
NC_052532.1	79300	79600	.	0.723675	.	-0.466586
NC_052532.1	280400	280500	.	0.817659	.	-0.290429
NC_052532.1	280800	281400	.	0.874989	.	-0.192663
NC_052532.1	304900	305100	.	0.470859	.	-1.08663
NC_052532.1	310500	311000	.	0.801869	.	-0.318561
NC_052532.1	414400	415000	.	0.46522	.	-1.10402
NC_052532.1	469300	470300	.	0.47537	.	-1.07288
NC_052532.1	500100	500600	.	5.85669	.	2.55009
NC_052532.1	551000	551500	.	2.8759	.	1.52402
NC_052532.1	816200	816800	.	0.52255	.	-0.93636
NC_052532.1	1005800	1006100	.	21.7328	.	4.4418
NC_052532.1	1047500	1048200	.	0.571958	.	-0.806018
NC_052532.1	1093700	1094300	.	0.511272	.	-0.967838
NC_052532.1	1106400	1106700	.	1.21427	.	0.28009
NC_052532.1	1180800	1181400	.	3.3806	.	1.75728
NC_052532.1	1184000	1184500	.	4.38716	.	2.13329
NC_052532.1	1217900	1218400	.	1.03533	.	0.0500839
NC_052532.1	1238200	1238700	.	0.530068	.	-0.915749
NC_052532.1	1299900	1300400	.	0.809764	.	-0.304426
NC_052532.1	1318000	1318600	.	6.55067	.	2.71164
NC_052532.1	1331600	1332100	.	0.682322	.	-0.551475
NC_052532.1	1403100	1403600	.	3.43529	.	1.78043
NC_052532.1	1412600	1413200	.	1.0357	.	0.0506077
NC_052532.1	1445900	1446200	.	14.4961	.	3.85759
NC_052532.1	1537000	1537600	.	2.75372	.	1.46138
NC_052532.1	1554400	1554700	.	1.45487	.	0.540889
NC_052532.1	1582200	1582400	.	33.3125	.	5.05799
NC_052532.1	1607300	1607600	.	0.471799	.	-1.08376
NC_052532.1	1636000	1636500	.	0.606759	.	-0.720804
NC_052532.1	1639600	1640100	.	0.510896	.	-0.968899
NC_052532.1	1676300	1676800	.	2.06501	.	1.04615
NC_052532.1	1699800	1700300	.	0.857132	.	-0.222411
NC_052532.1	1700700	1701200	.	0.70375	.	-0.506864
NC_052532.1	1711800	1712300	.	0.632699	.	-0.660409
NC_052532.1	1740900	1741400	.	1.82479	.	0.867729
NC_052532.1	1773600	1774100	.	0.535707	.	-0.900483
NC_052532.1	1829400	1829900	.	0.649616	.	-0.622341
NC_052532.1	1843700	1844300	.	0.455821	.	-1.13346
NC_052532.1	1852900	1853400	.	0.744351	.	-0.425944
NC_052532.1	1863200	1863800	.	0.487776	.	-1.03571
NC_052532.1	1967300	1967800	.	0.533452	.	-0.90657
NC_052532.1	2119000	2119500	.	0.920289	.	-0.119841
NC_052532.1	2221400	2221900	.	0.717284	.	-0.479383
NC_052532.1	2229600	2230200	.	0.629691	.	-0.667284
NC_052532.1	2253400	2254000	.	0.724615	.	-0.464714
NC_052532.1	2366100	2366600	.	22.2911	.	4.47839
NC_052532.1	2369400	2369900	.	24.1734	.	4.59535
NC_052532.1	2484800	2485300	.	0.473678	.	-1.07802
NC_052532.1	2510900	2511400	.	0.577436	.	-0.792266
NC_052532.1	2756800	2757300	.	0.480445	.	-1.05756
NC_052532.1	2800900	2801400	.	0.527813	.	-0.921902
NC_052532.1	2827200	2827700	.	0.695856	.	-0.52314
NC_052532.1	2829800	2830300	.	0.665405	.	-0.587695
NC_052532.1	2844700	2845300	.	0.487776	.	-1.03571
NC_052532.1	2861600	2862200	.	0.489655	.	-1.03016
NC_052532.1	2862300	2862900	.	0.676683	.	-0.563448
NC_052532.1	2868100	2868700	.	0.849613	.	-0.235122
NC_052532.1	2897000	2897500	.	0.480445	.	-1.05756
NC_052532.1	2899600	2900200	.	0.475558	.	-1.07231
NC_052532.1	2959200	2960200	.	0.677811	.	-0.561045
NC_052532.1	2991800	2992300	.	0.701495	.	-0.511496
NC_052532.1	2995500	2996100	.	0.621233	.	-0.686794
NC_052532.1	2997800	2998400	.	0.475558	.	-1.07231
NC_052532.1	3036800	3037400	.	0.474618	.	-1.07516
NC_052532.1	3039800	3041000	.	0.531948	.	-0.910643
NC_052532.1	3061300	3061700	.	0.748581	.	-0.41777
NC_052532.1	3081400	3082000	.	0.670104	.	-0.577543
NC_052532.1	3087800	3088300	.	0.615782	.	-0.699509
NC_052532.1	3164400	3164900	.	0.501873	.	-0.994605
NC_052532.1	3175000	3175600	.	0.471799	.	-1.08376
NC_052532.1	3244500	3245000	.	0.700367	.	-0.513817
NC_052532.1	3280000	3280500	.	0.576308	.	-0.795087
NC_052532.1	3302400	3303000	.	1.03946	.	0.0558349
NC_052532.1	3330000	3330300	.	0.701119	.	-0.512269
NC_052532.1	3340000	3340500	.	0.763524	.	-0.389254
NC_052532.1	3467900	3468400	.	0.724051	.	-0.465837
NC_052532.1	3584300	3584800	.	0.515407	.	-0.956216
NC_052532.1	3753300	3753900	.	0.4624	.	-1.11279
NC_052532.1	3837900	3838400	.	0.664277	.	-0.590143
NC_052532.1	3855900	3856200	.	1.31389	.	0.393848
NC_052532.1	3856500	3856800	.	6.92284	.	2.79136
NC_052532.1	3857000	3857300	.	3.78567	.	1.92055
NC_052532.1	3941900	3942600	.	0.464011	.	-1.10777
NC_052532.1	3987900	3988400	.	0.539091	.	-0.8914
NC_052532.1	3991800	3992300	.	1.26314	.	0.337017
NC_052532.1	4064500	4065000	.	8.5014	.	3.0877
NC_052532.1	4072600	4073000	.	1.35196	.	0.435049
NC_052532.1	4087100	4087600	.	2.39997	.	1.26302
NC_052532.1	4116300	4116800	.	0.457889	.	-1.12693
NC_052532.1	4124600	4125000	.	0.769727	.	-0.377581
NC_052532.1	4162100	4162600	.	0.484956	.	-1.04407
NC_052532.1	4173200	4173700	.	0.939462	.	-0.0900937
NC_052532.1	4208100	4208600	.	0.53458	.	-0.903523
NC_052532.1	4234600	4235100	.	0.650744	.	-0.619839
NC_052532.1	4244900	4245500	.	0.609955	.	-0.713226
NC_052532.1	4249600	4250200	.	0.534768	.	-0.903016
NC_052532.1	4263400	4263900	.	1.14585	.	0.196418
NC_052532.1	4281500	4282100	.	0.685142	.	-0.545526
NC_052532.1	4372900	4373400	.	0.556008	.	-0.846823
NC_052532.1	4582700	4582900	.	0.569542	.	-0.812127
NC_052532.1	4747600	4748100	.	1.79998	.	0.847979
NC_052532.1	4764400	4764900	.	0.777058	.	-0.363906
NC_052532.1	4912400	4912900	.	0.459017	.	-1.12338
NC_052532.1	4944600	4945100	.	0.562775	.	-0.82937
NC_052532.1	4959700	4960200	.	0.995852	.	-0.00599678
NC_052532.1	4960900	4961600	.	1.31309	.	0.392963
NC_052532.1	4986100	4986600	.	1.00149	.	0.00214946
NC_052532.1	5011800	5013000	.	0.460051	.	-1.12014
NC_052532.1	5094800	5095300	.	0.486084	.	-1.04072
NC_052532.1	5222000	5222400	.	0.800742	.	-0.320591
NC_052532.1	5262400	5263400	.	0.482137	.	-1.05249
NC_052532.1	5277800	5278300	.	0.834576	.	-0.260885
NC_052532.1	5436100	5436600	.	0.459017	.	-1.12338
NC_052532.1	5443800	5444400	.	0.628751	.	-0.669438
NC_052532.1	5582700	5583300	.	0.514091	.	-0.959904
NC_052532.1	6313900	6314400	.	0.64736	.	-0.627359
NC_052532.1	6314500	6315000	.	1.4763	.	0.561983
NC_052532.1	6468200	6468700	.	1.20901	.	0.273823
NC_052532.1	6575400	6575900	.	0.562775	.	-0.82937
NC_052532.1	6625000	6625600	.	0.691721	.	-0.531739
NC_052532.1	6645500	6646000	.	0.916906	.	-0.125155
NC_052532.1	6805400	6805600	.	0.831756	.	-0.265767
NC_052532.1	6822600	6823100	.	1.54622	.	0.628746
NC_052532.1	6843000	6843500	.	0.550369	.	-0.861529
NC_052532.1	6855400	6855900	.	53.4568	.	5.7403
NC_052532.1	6866900	6867400	.	23.0659	.	4.52769
NC_052532.1	6898200	6898700	.	0.690217	.	-0.534879
NC_052532.1	6914800	6915300	.	0.535707	.	-0.900483
NC_052532.1	6920400	6920900	.	12.1555	.	3.60354
NC_052532.1	6956600	6957200	.	0.898485	.	-0.154434
NC_052532.1	6961400	6962000	.	0.620293	.	-0.688979
NC_052532.1	6973700	6974200	.	0.552625	.	-0.855628
NC_052532.1	6977800	6978100	.	46.5483	.	5.54066
NC_052532.1	7008800	7009400	.	0.783825	.	-0.351397
NC_052532.1	7035900	7036400	.	0.921417	.	-0.118074
NC_052532.1	7095000	7095600	.	0.807321	.	-0.308786
NC_052532.1	7175300	7175800	.	1.14472	.	0.194998
NC_052532.1	7197600	7198100	.	0.595481	.	-0.747872
NC_052532.1	7216200	7217300	.	0.468552	.	-1.09372
NC_052532.1	7380200	7380700	.	0.784952	.	-0.349323
NC_052532.1	7393600	7394200	.	0.563903	.	-0.826482
NC_052532.1	7406200	7406700	.	0.60112	.	-0.734275
NC_052532.1	7423300	7423900	.	2.1776	.	1.12274
NC_052532.1	7448600	7449100	.	0.552625	.	-0.855628
NC_052532.1	7452700	7453200	.	0.466911	.	-1.09878
NC_052532.1	7461200	7461800	.	0.457701	.	-1.12752
NC_052532.1	7536200	7536800	.	0.546046	.	-0.872906
NC_052532.1	7635000	7635600	.	0.469919	.	-1.08952
NC_052532.1	7711200	7711900	.	0.577597	.	-0.791864
NC_052532.1	7802000	7802500	.	0.532324	.	-0.909623
NC_052532.1	7804800	7805800	.	0.480445	.	-1.05756
NC_052532.1	7819500	7820100	.	0.52349	.	-0.933767
NC_052532.1	7959300	7959800	.	0.470295	.	-1.08836
NC_052532.1	7979700	7980200	.	0.725179	.	-0.463591
NC_052532.1	8016300	8016800	.	0.690217	.	-0.534879
NC_052532.1	8039900	8040500	.	11.6145	.	3.53786
NC_052532.1	8058300	8058900	.	0.493415	.	-1.01913
NC_052532.1	8080700	8081300	.	0.699239	.	-0.516142
NC_052532.1	8112400	8113500	.	1.075	.	0.104341
NC_052532.1	8166900	8167500	.	0.486836	.	-1.03849
NC_052532.1	8353800	8354300	.	1.85862	.	0.894234
NC_052532.1	8357900	8358500	.	0.474618	.	-1.07516
NC_052532.1	8469900	8470400	.	0.699239	.	-0.516142
NC_052532.1	8531500	8532000	.	0.623676	.	-0.681131
NC_052532.1	8819300	8819800	.	0.457889	.	-1.12693
NC_052532.1	9010900	9011400	.	0.463528	.	-1.10927
NC_052532.1	9445500	9445800	.	2.35147	.	1.23357
NC_052532.1	9462700	9463300	.	0.722735	.	-0.468461
NC_052532.1	9742200	9742700	.	0.840215	.	-0.25117
NC_052532.1	9782600	9783300	.	0.603376	.	-0.728871
NC_052532.1	9919700	9920300	.	0.486836	.	-1.03849
NC_052532.1	9944600	9945700	.	0.483931	.	-1.04713
NC_052532.1	10082700	10083100	.	0.477907	.	-1.0652
NC_052532.1	10295500	10296000	.	0.784952	.	-0.349323
NC_052532.1	10374800	10375300	.	0.465784	.	-1.10227
NC_052532.1	10390300	10390800	.	1.09961	.	0.136992
NC_052532.1	10398900	10399400	.	0.525557	.	-0.92808
NC_052532.1	10532000	10532600	.	0.484016	.	-1.04687
NC_052532.1	10585300	10585900	.	0.586459	.	-0.769899
NC_052532.1	10643100	10643600	.	0.616909	.	-0.696869
NC_052532.1	10708600	10709100	.	0.510896	.	-0.968899
NC_052532.1	10843400	10843900	.	0.701495	.	-0.511496
NC_052532.1	11209400	11210000	.	0.4624	.	-1.11279
NC_052532.1	11260300	11260900	.	0.526309	.	-0.926018
NC_052532.1	11312400	11312900	.	1.4887	.	0.574056
NC_052532.1	11392300	11392800	.	0.47255	.	-1.08146
NC_052532.1	11573400	11573900	.	0.648488	.	-0.624848
NC_052532.1	11839000	11839500	.	0.528941	.	-0.918822
NC_052532.1	12669300	12669800	.	9.06417	.	3.18017
NC_052532.1	12693400	12694000	.	0.454881	.	-1.13644
NC_052532.1	12702000	12702300	.	32.2082	.	5.00936
NC_052532.1	12724300	12724800	.	0.465784	.	-1.10227
NC_052532.1	12754300	12754800	.	0.510896	.	-0.968899
NC_052532.1	12788600	12789100	.	0.575181	.	-0.797913
NC_052532.1	12897000	12897600	.	0.481197	.	-1.0553
NC_052532.1	12909700	12910100	.	0.592098	.	-0.756093
NC_052532.1	12910300	12910900	.	0.75375	.	-0.407842
NC_052532.1	13114600	13115100	.	0.648488	.	-0.624848
NC_052532.1	13128700	13129300	.	0.525369	.	-0.928596
NC_052532.1	13178600	13179200	.	0.797922	.	-0.32568
NC_052532.1	13189600	13190100	.	0.99698	.	-0.00436385
NC_052532.1	13200300	13200800	.	0.748863	.	-0.417227
NC_052532.1	13217300	13217900	.	1.29792	.	0.376197
NC_052532.1	13223500	13224000	.	235.999	.	7.88264
NC_052532.1	13297000	13297600	.	0.763148	.	-0.389965
NC_052532.1	13427000	13427600	.	0.642849	.	-0.637448
NC_052532.1	13447300	13447800	.	0.585331	.	-0.772676
NC_052532.1	13935600	13936200	.	0.468039	.	-1.0953
NC_052532.1	13992000	13992500	.	0.54473	.	-0.876387
NC_052532.1	13999800	14000400	.	0.69548	.	-0.523919
NC_052532.1	14060200	14060700	.	0.937206	.	-0.0935617
NC_052532.1	14125800	14126300	.	0.456761	.	-1.13049
NC_052532.1	14277200	14277700	.	0.55488	.	-0.849752
NC_052532.1	14307900	14308400	.	0.625932	.	-0.675922
NC_052532.1	14341700	14342200	.	0.658638	.	-0.602442
NC_052532.1	14567300	14567900	.	9.40214	.	3.23299
NC_052532.1	14651500	14652000	.	1.19886	.	0.261659
NC_052532.1	14681300	14681800	.	0.85826	.	-0.220514
NC_052532.1	14733400	14734000	.	0.517851	.	-0.949392
NC_052532.1	14740700	14741200	.	31.2842	.	4.96736
NC_052532.1	14933900	14934900	.	2.53023	.	1.33927
NC_052532.1	14962900	14963400	.	0.94059	.	-0.0883628
NC_052532.1	14967400	14968000	.	0.894725	.	-0.160483
NC_052532.1	15163600	15163900	.	0.609015	.	-0.715451
NC_052532.1	15237700	15238200	.	0.869538	.	-0.201679
NC_052532.1	15476200	15476800	.	0.453002	.	-1.14241
NC_052532.1	15537000	15537500	.	1.38946	.	0.47452
NC_052532.1	15578500	15579100	.	0.58082	.	-0.783838
NC_052532.1	15692900	15693400	.	0.522174	.	-0.937398
NC_052532.1	15702900	15703500	.	0.672924	.	-0.571485
NC_052532.1	15715100	15715700	.	3.24432	.	1.69792
NC_052532.1	15817300	15817900	.	0.457701	.	-1.12752
NC_052532.1	15995200	15995800	.	0.680442	.	-0.555455
NC_052532.1	16034600	16035200	.	0.46428	.	-1.10693
NC_052532.1	16225200	16225700	.	0.579692	.	-0.786642
NC_052532.1	16343500	16344000	.	0.651871	.	-0.617341
NC_052532.1	16383400	16384000	.	47.0201	.	5.55521
NC_052532.1	17129300	17129800	.	0.479317	.	-1.06095
NC_052532.1	17232800	17233300	.	0.692472	.	-0.530172
NC_052532.1	17583700	17584200	.	0.495106	.	-1.01419
NC_052532.1	17763700	17764300	.	0.582699	.	-0.779176
NC_052532.1	18145300	18145800	.	0.777058	.	-0.363906
NC_052532.1	18227800	18228800	.	0.519918	.	-0.943643
NC_052532.1	18245100	18245600	.	0.597737	.	-0.742418
NC_052532.1	18331300	18331800	.	0.470295	.	-1.08836
NC_052532.1	18467500	18468100	.	0.756569	.	-0.402456
NC_052532.1	18881100	18881700	.	0.471799	.	-1.08376
NC_052532.1	19025300	19025900	.	0.781005	.	-0.356596
NC_052532.1	19075600	19076600	.	0.474242	.	-1.0763
NC_052532.1	19549200	19549500	.	1.2857	.	0.362552
NC_052532.1	19583500	19584100	.	0.510332	.	-0.970492
NC_052532.1	19699800	19700300	.	0.640593	.	-0.642519
NC_052532.1	19714400	19715000	.	0.492475	.	-1.02188
NC_052532.1	19721800	19722400	.	0.500933	.	-0.997309
NC_052532.1	20304100	20304700	.	0.556384	.	-0.845847
NC_052532.1	20420200	20420800	.	2.86838	.	1.52024
NC_052532.1	20445300	20445900	.	0.453002	.	-1.14241
NC_052532.1	20456700	20457300	.	0.555444	.	-0.848286
NC_052532.1	20472600	20473100	.	2.39207	.	1.25826
NC_052532.1	20544800	20545400	.	0.453002	.	-1.14241
NC_052532.1	20564000	20564600	.	0.69548	.	-0.523919
NC_052532.1	20569400	20569900	.	0.480445	.	-1.05756
NC_052532.1	21056400	21057000	.	0.630631	.	-0.665132
NC_052532.1	21669500	21670000	.	0.643977	.	-0.634919
NC_052532.1	21683100	21683600	.	0.570669	.	-0.809273
NC_052532.1	21912200	21912700	.	5.22738	.	2.38609
NC_052532.1	22010600	22011700	.	0.484956	.	-1.04407
NC_052532.1	22012100	22012600	.	1.3184	.	0.398793
NC_052532.1	22012700	22013200	.	0.630443	.	-0.665562
NC_052532.1	22049100	22049600	.	0.460145	.	-1.11984
NC_052532.1	22129100	22129500	.	0.948766	.	-0.0758756
NC_052532.1	22145400	22145900	.	0.540219	.	-0.888385
NC_052532.1	22205800	22206300	.	0.490595	.	-1.02739
NC_052532.1	22376100	22376500	.	0.625932	.	-0.675922
NC_052532.1	22391400	22391900	.	0.516535	.	-0.953063
NC_052532.1	22466600	22467200	.	0.509392	.	-0.973152
NC_052532.1	22566800	22567300	.	0.762396	.	-0.391387
NC_052532.1	22745000	22745600	.	0.612774	.	-0.706573
NC_052532.1	22784400	22784900	.	0.478189	.	-1.06435
NC_052532.1	22843400	22844000	.	0.699239	.	-0.516142
NC_052532.1	23038200	23038800	.	1.82235	.	0.865796
NC_052532.1	23103800	23104400	.	0.748111	.	-0.418676
NC_052532.1	23110800	23111400	.	0.510332	.	-0.970492
NC_052532.1	23129800	23130400	.	2.76688	.	1.46826
NC_052532.1	23288900	23289400	.	0.530068	.	-0.915749
NC_052532.1	23389200	23390100	.	4.55069	.	2.18609
NC_052532.1	23632600	23633200	.	0.75093	.	-0.413249
NC_052532.1	23826400	23827000	.	0.488716	.	-1.03293
NC_052532.1	23870200	23870800	.	0.683262	.	-0.549489
NC_052532.1	23974100	23974600	.	1.16389	.	0.218961
NC_052532.1	24244400	24244900	.	0.551497	.	-0.858576
NC_052532.1	24285300	24285800	.	0.695856	.	-0.52314
NC_052532.1	24825200	24825700	.	0.665405	.	-0.587695
NC_052532.1	24831300	24831800	.	1.04548	.	0.0641591
NC_052532.1	25029500	25030100	.	0.543226	.	-0.880375
NC_052532.1	25442800	25443400	.	0.589278	.	-0.762979
NC_052532.1	25715900	25716500	.	0.63721	.	-0.650159
NC_052532.1	26298700	26299200	.	0.489467	.	-1.03072
NC_052532.1	26348600	26349100	.	0.549241	.	-0.864488
NC_052532.1	26542800	26543300	.	0.778186	.	-0.361814
NC_052532.1	26829400	26829900	.	15.4667	.	3.9511
NC_052532.1	26921100	26921300	.	45.8566	.	5.51906
NC_052532.1	26996600	26997100	.	0.493979	.	-1.01748
NC_052532.1	27347600	27348100	.	0.726307	.	-0.46135
NC_052532.1	27761400	27761900	.	0.660894	.	-0.59751
NC_052532.1	27918200	27918700	.	1.22705	.	0.295196
NC_052532.1	28004700	28005300	.	0.689841	.	-0.535665
NC_052532.1	28288700	28289200	.	0.486084	.	-1.04072
NC_052532.1	28354300	28354800	.	0.726307	.	-0.46135
NC_052532.1	28381800	28382300	.	0.606759	.	-0.720804
NC_052532.1	28669300	28669600	.	1.63908	.	0.712884
NC_052532.1	28745300	28745800	.	0.463528	.	-1.10927
NC_052532.1	28787800	28788400	.	0.600556	.	-0.735629
NC_052532.1	28798800	28799300	.	1.89358	.	0.92112
NC_052532.1	28832600	28833200	.	0.687961	.	-0.539601
NC_052532.1	28973100	28974900	.	13.6142	.	3.76704
NC_052532.1	29216300	29216800	.	0.566158	.	-0.820723
NC_052532.1	29221000	29221500	.	0.490595	.	-1.02739
NC_052532.1	29754300	29754800	.	0.58082	.	-0.783838
NC_052532.1	30145800	30146400	.	0.476498	.	-1.06946
NC_052532.1	30252000	30252500	.	1.57216	.	0.652748
NC_052532.1	30353000	30353600	.	0.657886	.	-0.60409
NC_052532.1	30433000	30433500	.	0.501873	.	-0.994605
NC_052532.1	30463000	30463500	.	0.634954	.	-0.655275
NC_052532.1	30546500	30547100	.	0.497174	.	-1.00818
NC_052532.1	30569700	30570300	.	0.57894	.	-0.788514
NC_052532.1	30615800	30616400	.	0.723675	.	-0.466586
NC_052532.1	30625800	30627300	.	1.4154	.	0.501205
NC_052532.1	30670700	30671200	.	0.546986	.	-0.870425
NC_052532.1	30839900	30840500	.	0.473678	.	-1.07802
NC_052532.1	30889500	30890000	.	0.546986	.	-0.870425
NC_052532.1	30901200	30902000	.	0.784529	.	-0.3501
NC_052532.1	30927000	30927700	.	0.556652	.	-0.845151
NC_052532.1	30951900	30952600	.	0.60982	.	-0.713544
NC_052532.1	31011300	31011600	.	0.526309	.	-0.926018
NC_052532.1	31026200	31027200	.	0.95074	.	-0.0728776
NC_052532.1	31027300	31027800	.	0.453378	.	-1.14121
NC_052532.1	31047200	31048400	.	0.949236	.	-0.0751612
NC_052532.1	31110300	31110500	.	1.70581	.	0.770453
NC_052532.1	31192800	31193300	.	0.768035	.	-0.380755
NC_052532.1	31247700	31248400	.	0.477706	.	-1.0658
NC_052532.1	31257400	31257900	.	1.98381	.	0.988273
NC_052532.1	31277300	31277900	.	1.07705	.	0.107091
NC_052532.1	31538400	31538900	.	0.734201	.	-0.445753
NC_052532.1	31582900	31583400	.	17.3445	.	4.11641
NC_052532.1	31679200	31679800	.	0.475558	.	-1.07231
NC_052532.1	31762500	31763000	.	0.602248	.	-0.73157
NC_052532.1	31804500	31805000	.	0.663149	.	-0.592594
NC_052532.1	32259400	32260500	.	0.619268	.	-0.691365
NC_052532.1	32331900	32332400	.	0.503001	.	-0.991367
NC_052532.1	32583500	32584200	.	0.528457	.	-0.920141
NC_052532.1	32587200	32587700	.	0.576308	.	-0.795087
NC_052532.1	32885400	32886000	.	0.496234	.	-1.01091
NC_052532.1	33361400	33361900	.	0.48834	.	-1.03404
NC_052532.1	33394700	33395200	.	0.499618	.	-1.0011
NC_052532.1	33427800	33428700	.	0.636583	.	-0.651579
NC_052532.1	33523300	33523800	.	2.96726	.	1.56913
NC_052532.1	33690600	33691100	.	0.499618	.	-1.0011
NC_052532.1	33702900	33703400	.	0.807509	.	-0.308451
NC_052532.1	33723800	33724400	.	0.456761	.	-1.13049
NC_052532.1	33727200	33727700	.	2.77102	.	1.47042
NC_052532.1	33727900	33728400	.	5.39993	.	2.43294
NC_052532.1	33739000	33739500	.	9.49499	.	3.24717
NC_052532.1	33769400	33770000	.	8.49143	.	3.08601
NC_052532.1	33891500	33891900	.	1.32376	.	0.404643
NC_052532.1	33947100	33947600	.	0.655255	.	-0.609872
NC_052532.1	33965500	33966100	.	0.560143	.	-0.836132
NC_052532.1	34027200	34028200	.	1.16841	.	0.224542
NC_052532.1	34330900	34331400	.	0.560519	.	-0.835164
NC_052532.1	34477600	34478100	.	0.599992	.	-0.736984
NC_052532.1	34494000	34494500	.	0.983446	.	-0.0240821
NC_052532.1	34543600	34544100	.	0.727434	.	-0.459111
NC_052532.1	34706000	34706500	.	0.567286	.	-0.817852
NC_052532.1	34907900	34908400	.	25.6192	.	4.67915
NC_052532.1	35022900	35023400	.	0.532324	.	-0.909623
NC_052532.1	35232000	35232600	.	0.515031	.	-0.957269
NC_052532.1	35340400	35341000	.	0.655067	.	-0.610286
NC_052532.1	35341900	35342400	.	0.826681	.	-0.274597
NC_052532.1	35376500	35377000	.	10.2416	.	3.35637
NC_052532.1	35489500	35490100	.	0.75375	.	-0.407842
NC_052532.1	35495000	35495500	.	0.531196	.	-0.912683
NC_052532.1	35551500	35552000	.	1.89922	.	0.92541
NC_052532.1	35632000	35632600	.	0.978371	.	-0.0315465
NC_052532.1	35672300	35672800	.	1.77404	.	0.827037
NC_052532.1	35702200	35702700	.	0.515407	.	-0.956216
NC_052532.1	36016000	36016500	.	1.15262	.	0.204913
NC_052532.1	36031400	36032000	.	4.07702	.	2.02751
NC_052532.1	36044500	36045100	.	0.515971	.	-0.954638
NC_052532.1	36058100	36058700	.	0.492475	.	-1.02188
NC_052532.1	36239400	36239900	.	0.846982	.	-0.239597
NC_052532.1	36276800	36277300	.	1.00262	.	0.0037732
NC_052532.1	36301900	36302700	.	0.628047	.	-0.671057
NC_052532.1	36567100	36567700	.	1.57517	.	0.655506
NC_052532.1	36686400	36687100	.	0.830548	.	-0.267865
NC_052532.1	36745800	36746300	.	3.14094	.	1.6512
NC_052532.1	37180600	37181100	.	0.630443	.	-0.665562
NC_052532.1	37204100	37204500	.	0.9248	.	-0.112786
NC_052532.1	37221900	37222400	.	0.556008	.	-0.846823
NC_052532.1	37896100	37896600	.	0.699239	.	-0.516142
NC_052532.1	37937600	37938100	.	0.551497	.	-0.858576
NC_052532.1	38040600	38041700	.	0.515202	.	-0.95679
NC_052532.1	38052700	38053200	.	46.5073	.	5.53939
NC_052532.1	38062400	38062900	.	0.460145	.	-1.11984
NC_052532.1	38137900	38138400	.	0.597737	.	-0.742418
NC_052532.1	38276300	38276800	.	0.506385	.	-0.981695
NC_052532.1	38330700	38331200	.	0.630443	.	-0.665562
NC_052532.1	38561000	38561600	.	0.556384	.	-0.845847
NC_052532.1	38603900	38604400	.	0.481573	.	-1.05417
NC_052532.1	38699400	38700300	.	0.454255	.	-1.13843
NC_052532.1	38892900	38893400	.	0.470295	.	-1.08836
NC_052532.1	39279800	39280300	.	7.9499	.	2.99094
NC_052532.1	39404600	39405100	.	0.884199	.	-0.177557
NC_052532.1	39424900	39425400	.	0.686833	.	-0.541968
NC_052532.1	39545300	39546000	.	0.683933	.	-0.548072
NC_052532.1	39695800	39696400	.	0.535707	.	-0.900483
NC_052532.1	39734100	39734700	.	0.46428	.	-1.10693
NC_052532.1	39785700	39786200	.	0.64736	.	-0.627359
NC_052532.1	40094100	40094400	.	19.4246	.	4.27981
NC_052532.1	40257300	40257800	.	0.945101	.	-0.08146
NC_052532.1	40593100	40593600	.	2.03456	.	1.02472
NC_052532.1	40928600	40928900	.	1.09209	.	0.127094
NC_052532.1	40947500	40948100	.	0.644729	.	-0.633236
NC_052532.1	40974100	40974700	.	0.626872	.	-0.673758
NC_052532.1	41111100	41111700	.	0.489655	.	-1.03016
NC_052532.1	41228800	41229300	.	0.527813	.	-0.921902
NC_052532.1	41842200	41842700	.	1.14585	.	0.196418
NC_052532.1	42184700	42185200	.	3.85935	.	1.94836
NC_052532.1	42231200	42231800	.	6.68601	.	2.74114
NC_052532.1	42333200	42333700	.	0.669916	.	-0.577947
NC_052532.1	42346500	42347100	.	0.676683	.	-0.563448
NC_052532.1	42350900	42351400	.	0.651871	.	-0.617341
NC_052532.1	42353700	42354200	.	0.501873	.	-0.994605
NC_052532.1	42378300	42378800	.	0.570669	.	-0.809273
NC_052532.1	42501700	42502100	.	0.594917	.	-0.749239
NC_052532.1	42518100	42518600	.	0.463528	.	-1.10927
NC_052532.1	42849700	42850300	.	0.459581	.	-1.12161
NC_052532.1	42946200	42946700	.	0.530068	.	-0.915749
NC_052532.1	43119200	43119800	.	0.673864	.	-0.569472
NC_052532.1	43341600	43342000	.	0.548395	.	-0.866712
NC_052532.1	44108100	44108700	.	66.2031	.	6.04883
NC_052532.1	44135600	44136200	.	0.513151	.	-0.962544
NC_052532.1	44208400	44209000	.	0.670104	.	-0.577543
NC_052532.1	44252000	44252600	.	0.468979	.	-1.0924
NC_052532.1	44698600	44699100	.	0.596609	.	-0.745142
NC_052532.1	44785500	44786000	.	0.492851	.	-1.02078
NC_052532.1	44826400	44826900	.	0.509768	.	-0.972087
NC_052532.1	44837300	44837800	.	0.638338	.	-0.647608
NC_052532.1	44935900	44936400	.	1.00713	.	0.01025
NC_052532.1	44944600	44945100	.	0.936078	.	-0.0952989
NC_052532.1	45204200	45205100	.	1.52316	.	0.607071
NC_052532.1	45214400	45215000	.	0.686081	.	-0.543548
NC_052532.1	45227400	45227900	.	0.607887	.	-0.718125
NC_052532.1	45300400	45301000	.	0.476498	.	-1.06946
NC_052532.1	45489000	45489600	.	0.552625	.	-0.855628
NC_052532.1	45490500	45490600	.	107.305	.	6.74557
NC_052532.1	45537700	45538200	.	0.854876	.	-0.226212
NC_052532.1	45591500	45592000	.	5.67173	.	2.50379
NC_052532.1	45888700	45889200	.	0.801869	.	-0.318561
NC_052532.1	46078400	46078900	.	0.50864	.	-0.975283
NC_052532.1	46534500	46535000	.	0.495106	.	-1.01419
NC_052532.1	46538800	46539400	.	0.612774	.	-0.706573
NC_052532.1	46682900	46683500	.	0.531948	.	-0.910643
NC_052532.1	46705800	46706100	.	0.599616	.	-0.737888
NC_052532.1	46724200	46725600	.	3.12362	.	1.64322
NC_052532.1	46853100	46853600	.	2.57365	.	1.36382
NC_052532.1	47166200	47166700	.	1.02856	.	0.0406236
NC_052532.1	47223000	47223600	.	0.891906	.	-0.165037
NC_052532.1	47254700	47255200	.	0.531196	.	-0.912683
NC_052532.1	47261600	47262200	.	0.908823	.	-0.137929
NC_052532.1	47266900	47267500	.	4.03754	.	2.01348
NC_052532.1	47277100	47277600	.	0.581947	.	-0.781039
NC_052532.1	47350300	47350800	.	0.676683	.	-0.563448
NC_052532.1	47478800	47479300	.	0.856004	.	-0.22431
NC_052532.1	47693000	47693600	.	0.557324	.	-0.843413
NC_052532.1	47752200	47752800	.	77.6109	.	6.27819
NC_052532.1	47870700	47871200	.	0.48834	.	-1.03404
NC_052532.1	47968000	47968500	.	0.652999	.	-0.614847
NC_052532.1	48072800	48073400	.	293.127	.	8.19538
NC_052532.1	48076100	48076700	.	0.594917	.	-0.749239
NC_052532.1	48078400	48079000	.	3.71706	.	1.89416
NC_052532.1	48102500	48103000	.	1.39284	.	0.478029
NC_052532.1	48136800	48137100	.	0.796982	.	-0.32738
NC_052532.1	48170500	48170900	.	2.81951	.	1.49545
NC_052532.1	48186600	48187200	.	0.513151	.	-0.962544
NC_052532.1	48194500	48194900	.	7.14183	.	2.83629
NC_052532.1	48213000	48213200	.	4.60145	.	2.20209
NC_052532.1	48213700	48214200	.	3.33943	.	1.7396
NC_052532.1	48215100	48216100	.	16.5049	.	4.04482
NC_052532.1	48237700	48238200	.	0.460145	.	-1.11984
NC_052532.1	48381500	48381900	.	0.453942	.	-1.13942
NC_052532.1	48424100	48424600	.	0.468039	.	-1.0953
NC_052532.1	48605700	48606300	.	0.675743	.	-0.565453
NC_052532.1	48614100	48614600	.	0.489467	.	-1.03072
NC_052532.1	48685500	48686000	.	0.937206	.	-0.0935617
NC_052532.1	48720300	48720900	.	0.484956	.	-1.04407
NC_052532.1	48771900	48772500	.	0.479317	.	-1.06095
NC_052532.1	48860500	48861100	.	0.503753	.	-0.989212
NC_052532.1	48925900	48926400	.	0.560519	.	-0.835164
NC_052532.1	49003300	49003800	.	0.53458	.	-0.903523
NC_052532.1	49099000	49099500	.	5.28038	.	2.40064
NC_052532.1	49148700	49149200	.	0.469167	.	-1.09183
NC_052532.1	49160200	49160700	.	26.2384	.	4.71361
NC_052532.1	49178500	49179100	.	0.686081	.	-0.543548
NC_052532.1	49182600	49183200	.	0.87123	.	-0.198875
NC_052532.1	49211900	49212500	.	2.06388	.	1.04536
NC_052532.1	49214300	49214900	.	0.858072	.	-0.22083
NC_052532.1	49221700	49222000	.	3.97551	.	1.99114
NC_052532.1	49227200	49227800	.	0.620293	.	-0.688979
NC_052532.1	49409400	49410000	.	0.593038	.	-0.753805
NC_052532.1	49429300	49429800	.	0.638338	.	-0.647608
NC_052532.1	49447500	49448100	.	0.746231	.	-0.422306
NC_052532.1	49476600	49477100	.	69.4615	.	6.11814
NC_052532.1	49485200	49485700	.	0.50864	.	-0.975283
NC_052532.1	49500400	49500700	.	0.742472	.	-0.429592
NC_052532.1	49501200	49501800	.	0.592098	.	-0.756093
NC_052532.1	49536500	49537100	.	0.513151	.	-0.962544
NC_052532.1	49571500	49572000	.	0.550369	.	-0.861529
NC_052532.1	49618900	49619500	.	23.3606	.	4.54601
NC_052532.1	49643700	49644200	.	1.95787	.	0.969285
NC_052532.1	49653100	49653800	.	1.04322	.	0.0610431
NC_052532.1	49677600	49678100	.	0.506385	.	-0.981695
NC_052532.1	49704500	49705000	.	1.13683	.	0.185014
NC_052532.1	49713000	49713300	.	7.1672	.	2.84141
NC_052532.1	49751800	49752400	.	0.459581	.	-1.12161
NC_052532.1	49769300	49769600	.	0.669164	.	-0.579567
NC_052532.1	49770200	49770700	.	1.94885	.	0.962621
NC_052532.1	49840200	49840500	.	2.03005	.	1.02151
NC_052532.1	49842700	49843200	.	0.687961	.	-0.539601
NC_052532.1	49850300	49850900	.	0.455821	.	-1.13346
NC_052532.1	49876700	49877000	.	10.3608	.	3.37306
NC_052532.1	49877500	49877700	.	7.6437	.	2.93427
NC_052532.1	49943900	49944100	.	0.837395	.	-0.256019
NC_052532.1	49944300	49944900	.	20.2403	.	4.33916
NC_052532.1	49949000	49949500	.	0.487212	.	-1.03738
NC_052532.1	49953700	49954200	.	3.2977	.	1.72146
NC_052532.1	50041700	50042100	.	0.850083	.	-0.234324
NC_052532.1	50092000	50092500	.	0.459017	.	-1.12338
NC_052532.1	50097400	50097900	.	0.754502	.	-0.406404
NC_052532.1	50136400	50136900	.	0.701495	.	-0.511496
NC_052532.1	50145200	50145500	.	1.34773	.	0.430528
NC_052532.1	50172500	50173100	.	0.481197	.	-1.0553
NC_052532.1	50185000	50185500	.	0.50864	.	-0.975283
NC_052532.1	50202500	50203100	.	0.471799	.	-1.08376
NC_052532.1	50326000	50326500	.	0.596609	.	-0.745142
NC_052532.1	50348500	50349000	.	0.752246	.	-0.410723
NC_052532.1	50419500	50420100	.	0.568602	.	-0.814509
NC_052532.1	50486600	50487100	.	0.557136	.	-0.843899
NC_052532.1	50548600	50549200	.	0.454881	.	-1.13644
NC_052532.1	50570900	50571500	.	0.562963	.	-0.828889
NC_052532.1	50574900	50575400	.	0.648488	.	-0.624848
NC_052532.1	50659000	50659600	.	0.618413	.	-0.693357
NC_052532.1	50674000	50674600	.	4.78377	.	2.25815
NC_052532.1	50704400	50705000	.	0.503753	.	-0.989212
NC_052532.1	50705600	50706100	.	2.7338	.	1.45091
NC_052532.1	50712800	50713400	.	0.540407	.	-0.887883
NC_052532.1	50736500	50737100	.	0.739652	.	-0.435081
NC_052532.1	50777000	50777500	.	0.731946	.	-0.450192
NC_052532.1	50825700	50826200	.	5.32437	.	2.41261
NC_052532.1	50866900	50867400	.	2.67177	.	1.4178
NC_052532.1	50869100	50869600	.	30.4553	.	4.92862
NC_052532.1	50873400	50873900	.	22.2189	.	4.47371
NC_052532.1	50916100	50916400	.	5.21234	.	2.38193
NC_052532.1	50927300	50927800	.	0.455633	.	-1.13405
NC_052532.1	50989100	50989600	.	0.47255	.	-1.08146
NC_052532.1	51006200	51006700	.	1.13344	.	0.180713
NC_052532.1	51010800	51011400	.	0.512212	.	-0.965188
NC_052532.1	51018600	51018800	.	69.4982	.	6.1189
NC_052532.1	51126600	51126900	.	0.815779	.	-0.29375
NC_052532.1	51148500	51148800	.	2.42478	.	1.27785
NC_052532.1	51150800	51151300	.	0.480445	.	-1.05756
NC_052532.1	51172100	51172700	.	0.720855	.	-0.472218
NC_052532.1	51202800	51203200	.	0.81202	.	-0.300413
NC_052532.1	51225000	51225500	.	1.14472	.	0.194998
NC_052532.1	51236400	51236700	.	0.554504	.	-0.85073
NC_052532.1	51245100	51245700	.	5.21798	.	2.38349
NC_052532.1	51305700	51306200	.	0.515407	.	-0.956216
NC_052532.1	51353400	51354000	.	0.671044	.	-0.575521
NC_052532.1	51383300	51383600	.	0.537587	.	-0.895429
NC_052532.1	51397600	51398200	.	0.640969	.	-0.641673
NC_052532.1	51463200	51463600	.	0.965683	.	-0.0503781
NC_052532.1	51512000	51512500	.	0.468039	.	-1.0953
NC_052532.1	51513200	51513600	.	35.3778	.	5.14477
NC_052532.1	51515300	51515900	.	4.55069	.	2.18609
NC_052532.1	51519800	51520400	.	0.683262	.	-0.549489
NC_052532.1	51537400	51538000	.	0.912582	.	-0.131973
NC_052532.1	51624900	51625400	.	1.43006	.	0.516073
NC_052532.1	51653300	51653800	.	4.13679	.	2.04851
NC_052532.1	51660100	51660600	.	0.559391	.	-0.83807
NC_052532.1	51674500	51675100	.	8.47828	.	3.08377
NC_052532.1	51695400	51696000	.	0.453002	.	-1.14241
NC_052532.1	51834800	51835300	.	0.489467	.	-1.03072
NC_052532.1	51856700	51857000	.	0.69548	.	-0.523919
NC_052532.1	51860700	51861000	.	1.94734	.	0.961507
NC_052532.1	52084800	52084900	.	3.57514	.	1.838
NC_052532.1	52243400	52244000	.	0.486836	.	-1.03849
NC_052532.1	52280000	52280600	.	0.674803	.	-0.567461
NC_052532.1	52308200	52308800	.	0.605255	.	-0.724384
NC_052532.1	52430400	52430900	.	0.465784	.	-1.10227
NC_052532.1	52499100	52499600	.	0.836831	.	-0.256991
NC_052532.1	52619100	52619700	.	0.487776	.	-1.03571
NC_052532.1	52798800	52799400	.	0.480257	.	-1.05812
NC_052532.1	53068300	53068900	.	0.796042	.	-0.329083
NC_052532.1	53107900	53108400	.	0.720668	.	-0.472594
NC_052532.1	53150100	53150600	.	64.3368	.	6.00757
NC_052532.1	53181200	53181700	.	0.684578	.	-0.546714
NC_052532.1	53247700	53248200	.	0.470295	.	-1.08836
NC_052532.1	53258000	53258500	.	0.484956	.	-1.04407
NC_052532.1	53373600	53374100	.	0.690217	.	-0.534879
NC_052532.1	53649000	53649500	.	0.548113	.	-0.867454
NC_052532.1	53672500	53672900	.	18.9598	.	4.24487
NC_052532.1	53922800	53923300	.	2.58831	.	1.37201
NC_052532.1	54087900	54088400	.	0.681194	.	-0.553862
NC_052532.1	54214700	54215200	.	0.63721	.	-0.650159
NC_052532.1	54361100	54361600	.	0.799614	.	-0.322625
NC_052532.1	54379900	54380800	.	0.493728	.	-1.01821
NC_052532.1	54498500	54499000	.	0.629315	.	-0.668145
NC_052532.1	54523300	54523800	.	12.0382	.	3.58955
NC_052532.1	54565800	54566300	.	0.480445	.	-1.05756
NC_052532.1	54682900	54683400	.	7.3657	.	2.88082
NC_052532.1	54690200	54690800	.	10.919	.	3.44877
NC_052532.1	54817200	54817600	.	0.623112	.	-0.682436
NC_052532.1	55112300	55112800	.	1.47517	.	0.56088
NC_052532.1	55113300	55113800	.	2.66275	.	1.41292
NC_052532.1	55138400	55139000	.	2.85053	.	1.51123
NC_052532.1	55143900	55144400	.	0.615782	.	-0.699509
NC_052532.1	55159300	55159900	.	0.725555	.	-0.462844
NC_052532.1	55461500	55462200	.	0.534096	.	-0.904828
NC_052532.1	55465500	55465900	.	33.8046	.	5.07915
NC_052532.1	55500800	55501900	.	1.17702	.	0.235137
NC_052532.1	55552300	55552900	.	1.53851	.	0.621538
NC_052532.1	55592400	55593000	.	0.501873	.	-0.994605
NC_052532.1	55604800	55605100	.	1.52066	.	0.604695
NC_052532.1	55627700	55628200	.	7.56306	.	2.91897
NC_052532.1	55653300	55653900	.	0.533828	.	-0.905554
NC_052532.1	55669400	55669900	.	0.492851	.	-1.02078
NC_052532.1	55903300	55903900	.	0.477438	.	-1.06662
NC_052532.1	56010600	56011100	.	0.78608	.	-0.347252
NC_052532.1	56065900	56066400	.	0.587586	.	-0.767127
NC_052532.1	56067900	56068100	.	0.609015	.	-0.715451
NC_052532.1	56167500	56168000	.	1.24059	.	0.311021
NC_052532.1	56169300	56169800	.	0.817659	.	-0.290429
NC_052532.1	56192200	56192700	.	0.860515	.	-0.216727
NC_052532.1	56230900	56231500	.	0.500933	.	-0.997309
NC_052532.1	56258500	56259000	.	0.527813	.	-0.921902
NC_052532.1	56348400	56349000	.	0.591158	.	-0.758385
NC_052532.1	56377500	56378000	.	2.78117	.	1.47569
NC_052532.1	56615800	56616300	.	0.962018	.	-0.0558645
NC_052532.1	56680300	56680800	.	0.821042	.	-0.284472
NC_052532.1	56720800	56721400	.	0.513151	.	-0.962544
NC_052532.1	56750200	56750700	.	4.93753	.	2.30379
NC_052532.1	56776700	56777200	.	3.67213	.	1.87662
NC_052532.1	56811500	56812000	.	2.25899	.	1.17568
NC_052532.1	56817900	56818400	.	1.07367	.	0.102551
NC_052532.1	56835400	56836000	.	29.3915	.	4.87733
NC_052532.1	56846300	56846800	.	0.883071	.	-0.179398
NC_052532.1	56897200	56897700	.	0.833448	.	-0.262836
NC_052532.1	56963000	56963300	.	0.52255	.	-0.93636
NC_052532.1	57079900	57080400	.	1.4154	.	0.501205
NC_052532.1	57123700	57124400	.	0.647682	.	-0.626642
NC_052532.1	57167200	57167700	.	0.545858	.	-0.873403
NC_052532.1	57378500	57379000	.	0.668788	.	-0.580378
NC_052532.1	57384400	57384900	.	235.114	.	7.87721
NC_052532.1	57389600	57390100	.	1.37254	.	0.456847
NC_052532.1	57489100	57489700	.	0.560143	.	-0.836132
NC_052532.1	57511500	57512000	.	0.486084	.	-1.04072
NC_052532.1	57532400	57532900	.	0.524429	.	-0.93118
NC_052532.1	57553200	57553700	.	0.482701	.	-1.0508
NC_052532.1	57608300	57608900	.	0.454881	.	-1.13644
NC_052532.1	57623900	57624400	.	0.512024	.	-0.965718
NC_052532.1	57775800	57776300	.	0.55488	.	-0.849752
NC_052532.1	57800500	57801000	.	0.515407	.	-0.956216
NC_052532.1	57869300	57869600	.	0.52255	.	-0.93636
NC_052532.1	58157500	58158000	.	0.778186	.	-0.361814
NC_052532.1	58375700	58376200	.	0.615782	.	-0.699509
NC_052532.1	58444500	58445000	.	51.7651	.	5.69391
NC_052532.1	58498000	58498600	.	0.673864	.	-0.569472
NC_052532.1	58622300	58622800	.	0.624804	.	-0.678524
NC_052532.1	58983200	58983700	.	15.0833	.	3.91488
NC_052532.1	59058100	59058600	.	0.962018	.	-0.0558645
NC_052532.1	59061000	59061600	.	0.682322	.	-0.551475
NC_052532.1	59277400	59278000	.	0.759389	.	-0.397089
NC_052532.1	59349300	59349900	.	0.529129	.	-0.91831
NC_052532.1	59432400	59432900	.	1.02969	.	0.0422046
NC_052532.1	59437700	59438300	.	0.567662	.	-0.816896
NC_052532.1	59458500	59459000	.	0.938334	.	-0.0918267
NC_052532.1	59598000	59598600	.	2.30166	.	1.20268
NC_052532.1	59609000	59609500	.	1.13232	.	0.179277
NC_052532.1	59719500	59720000	.	0.501873	.	-0.994605
NC_052532.1	59997300	59997500	.	1.0686	.	0.0957157
NC_052532.1	60001500	60002200	.	4.74242	.	2.24562
NC_052532.1	60003500	60004100	.	1.06672	.	0.0931758
NC_052532.1	60020200	60020700	.	19.8753	.	4.31291
NC_052532.1	60057800	60058400	.	0.505633	.	-0.983838
NC_052532.1	60213500	60214000	.	0.464656	.	-1.10577
NC_052532.1	60269400	60270000	.	0.480257	.	-1.05812
NC_052532.1	60275100	60276100	.	0.892094	.	-0.164733
NC_052532.1	60331500	60332000	.	0.861643	.	-0.214838
NC_052532.1	60354900	60355500	.	0.703938	.	-0.506479
NC_052532.1	60548500	60549100	.	1.08645	.	0.119625
NC_052532.1	60985200	60985800	.	0.494355	.	-1.01638
NC_052532.1	60986300	60986800	.	0.798486	.	-0.324661
NC_052532.1	61069000	61069500	.	0.620293	.	-0.688979
NC_052532.1	61565500	61565900	.	0.63439	.	-0.656557
NC_052532.1	61607400	61607700	.	0.57706	.	-0.793206
NC_052532.1	61704700	61705200	.	0.478189	.	-1.06435
NC_052532.1	61917600	61918100	.	0.665405	.	-0.587695
NC_052532.1	61952500	61953100	.	0.46146	.	-1.11572
NC_052532.1	61984400	61984900	.	0.692472	.	-0.530172
NC_052532.1	61990500	61991000	.	0.481573	.	-1.05417
NC_052532.1	62154000	62154600	.	0.558264	.	-0.840982
NC_052532.1	62169400	62169900	.	2.28268	.	1.19073
NC_052532.1	62172900	62173400	.	8.90177	.	3.15409
NC_052532.1	62182100	62183100	.	2.99714	.	1.58359
NC_052532.1	62183800	62184400	.	36.3933	.	5.1856
NC_052532.1	62315600	62316100	.	0.528941	.	-0.918822
NC_052532.1	62463400	62464000	.	0.57612	.	-0.795558
NC_052532.1	62485400	62485900	.	0.612398	.	-0.707458
NC_052532.1	62708800	62709300	.	2.2229	.	1.15245
NC_052532.1	62793700	62794300	.	1.87874	.	0.909762
NC_052532.1	63037000	63037500	.	4.58453	.	2.19677
NC_052532.1	63123400	63123700	.	1.34773	.	0.430528
NC_052532.1	63193200	63193800	.	0.489655	.	-1.03016
NC_052532.1	63229900	63230400	.	0.470295	.	-1.08836
NC_052532.1	63341400	63341900	.	163.819	.	7.35596
NC_052532.1	63410300	63410800	.	0.559391	.	-0.83807
NC_052532.1	63486500	63487000	.	0.516535	.	-0.953063
NC_052532.1	63819900	63820200	.	1.07705	.	0.107091
NC_052532.1	63952900	63953500	.	4.17476	.	2.06169
NC_052532.1	63973800	63974400	.	0.583639	.	-0.776851
NC_052532.1	64487000	64487300	.	0.640969	.	-0.641673
NC_052532.1	64508900	64509500	.	5.6738	.	2.50432
NC_052532.1	64561000	64562000	.	0.481573	.	-1.05417
NC_052532.1	64573500	64574100	.	0.563903	.	-0.826482
NC_052532.1	64617800	64618300	.	0.760141	.	-0.395662
NC_052532.1	64789600	64790200	.	0.552625	.	-0.855628
NC_052532.1	64942200	64942700	.	3.17816	.	1.66819
NC_052532.1	64961400	64961900	.	0.672172	.	-0.573098
NC_052532.1	64964100	64964600	.	0.682322	.	-0.551475
NC_052532.1	65093700	65094300	.	4.53472	.	2.18101
NC_052532.1	65234800	65235800	.	0.489467	.	-1.03072
NC_052532.1	65272000	65273500	.	0.788712	.	-0.34243
NC_052532.1	65322500	65323000	.	0.726307	.	-0.46135
NC_052532.1	65324400	65324900	.	0.532324	.	-0.909623
NC_052532.1	65339600	65340000	.	0.469449	.	-1.09096
NC_052532.1	65396100	65396500	.	16.1008	.	4.00906
NC_052532.1	65402500	65403100	.	0.727434	.	-0.459111
NC_052532.1	65588300	65588800	.	1.18307	.	0.242533
NC_052532.1	65625000	65625500	.	0.560519	.	-0.835164
NC_052532.1	65626500	65627100	.	0.835516	.	-0.259261
NC_052532.1	65637800	65638300	.	0.501873	.	-0.994605
NC_052532.1	65739000	65739600	.	0.515971	.	-0.954638
NC_052532.1	65999100	65999600	.	0.553752	.	-0.852687
NC_052532.1	66056800	66057300	.	0.716156	.	-0.481654
NC_052532.1	66090200	66090800	.	0.509392	.	-0.973152
NC_052532.1	66177000	66177600	.	0.589278	.	-0.762979
NC_052532.1	66199800	66200300	.	0.650744	.	-0.619839
NC_052532.1	66204200	66204700	.	1.1842	.	0.243907
NC_052532.1	66258400	66258900	.	0.60112	.	-0.734275
NC_052532.1	66362400	66362900	.	0.477062	.	-1.06775
NC_052532.1	66415200	66415700	.	0.899989	.	-0.152021
NC_052532.1	66530700	66531000	.	3.98491	.	1.99455
NC_052532.1	66567100	66568200	.	0.480342	.	-1.05786
NC_052532.1	66708700	66709200	.	0.674427	.	-0.568265
NC_052532.1	66797500	66798100	.	0.512212	.	-0.965188
NC_052532.1	66992000	66992500	.	0.461272	.	-1.11631
NC_052532.1	67089400	67089700	.	16.1351	.	4.01213
NC_052532.1	67139400	67140000	.	0.561083	.	-0.833714
NC_052532.1	67227600	67228100	.	0.463528	.	-1.10927
NC_052532.1	67325000	67325600	.	0.516911	.	-0.952013
NC_052532.1	67520100	67520600	.	0.463528	.	-1.10927
NC_052532.1	67766500	67767000	.	0.486084	.	-1.04072
NC_052532.1	67931300	67931800	.	0.581947	.	-0.781039
NC_052532.1	68067900	68068500	.	5.33264	.	2.41485
NC_052532.1	68069900	68070400	.	2.43042	.	1.28121
NC_052532.1	68149100	68149600	.	0.537963	.	-0.894421
NC_052532.1	68150800	68151300	.	0.718412	.	-0.477117
NC_052532.1	68155800	68156300	.	0.527813	.	-0.921902
NC_052532.1	68231300	68232300	.	0.600556	.	-0.735629
NC_052532.1	68340900	68341500	.	0.672924	.	-0.571485
NC_052532.1	68345000	68345500	.	0.686833	.	-0.541968
NC_052532.1	68372500	68373100	.	0.456761	.	-1.13049
NC_052532.1	68381400	68381900	.	1.07593	.	0.105579
NC_052532.1	68401900	68402400	.	0.668788	.	-0.580378
NC_052532.1	68418600	68418900	.	0.550745	.	-0.860544
NC_052532.1	68489900	68490400	.	0.4624	.	-1.11279
NC_052532.1	68540900	68541900	.	0.575745	.	-0.796499
NC_052532.1	68577300	68577800	.	8.21155	.	3.03765
NC_052532.1	68592600	68593200	.	1.4154	.	0.501205
NC_052532.1	68603900	68604500	.	0.678563	.	-0.559446
NC_052532.1	68622600	68623100	.	0.464656	.	-1.10577
NC_052532.1	68761300	68761800	.	0.516535	.	-0.953063
NC_052532.1	68773100	68773700	.	0.46146	.	-1.11572
NC_052532.1	68792600	68793100	.	1.03645	.	0.0516546
NC_052532.1	68834300	68834900	.	0.625932	.	-0.675922
NC_052532.1	69273400	69273900	.	0.514279	.	-0.959376
NC_052532.1	69315500	69316200	.	0.520402	.	-0.942303
NC_052532.1	69400300	69400800	.	1.70975	.	0.773788
NC_052532.1	69510500	69511100	.	0.485896	.	-1.04128
NC_052532.1	69580200	69580800	.	0.455821	.	-1.13346
NC_052532.1	69581200	69581700	.	0.532324	.	-0.909623
NC_052532.1	69769400	69770000	.	0.562963	.	-0.828889
NC_052532.1	69779400	69780000	.	0.656947	.	-0.606152
NC_052532.1	70071100	70071700	.	0.498114	.	-1.00545
NC_052532.1	70087200	70087800	.	0.489655	.	-1.03016
NC_052532.1	70181100	70181700	.	0.510332	.	-0.970492
NC_052532.1	70373900	70374400	.	0.504129	.	-0.988135
NC_052532.1	70557800	70558300	.	2.53982	.	1.34472
NC_052532.1	70568600	70569100	.	0.678939	.	-0.558647
NC_052532.1	70782300	70782900	.	0.475558	.	-1.07231
NC_052532.1	70790900	70791500	.	0.525369	.	-0.928596
NC_052532.1	70817700	70818300	.	0.51879	.	-0.946776
NC_052532.1	70910100	70910700	.	0.548865	.	-0.865476
NC_052532.1	70920000	70920600	.	1.89753	.	0.924124
NC_052532.1	70968300	70968800	.	0.603376	.	-0.728871
NC_052532.1	70992200	70992700	.	0.642849	.	-0.637448
NC_052532.1	71087500	71088000	.	1.77404	.	0.827037
NC_052532.1	71160200	71160400	.	1.4154	.	0.501205
NC_052532.1	71161400	71161700	.	2.13531	.	1.09445
NC_052532.1	71240000	71240900	.	0.595231	.	-0.74848
NC_052532.1	71370600	71371200	.	7.72641	.	2.9498
NC_052532.1	71392700	71393200	.	21.3945	.	4.41917
NC_052532.1	71742200	71742700	.	1.12442	.	0.169183
NC_052532.1	71781100	71781600	.	0.665405	.	-0.587695
NC_052532.1	71885800	71886400	.	3.38905	.	1.76088
NC_052532.1	72176200	72176800	.	0.527249	.	-0.923444
NC_052532.1	72181400	72181700	.	1.27066	.	0.345579
NC_052532.1	72585100	72585600	.	0.610143	.	-0.712782
NC_052532.1	72604100	72604700	.	0.585519	.	-0.772212
NC_052532.1	72673500	72674000	.	0.503001	.	-0.991367
NC_052532.1	72682700	72683200	.	0.519918	.	-0.943643
NC_052532.1	72683700	72684000	.	1.46615	.	0.552029
NC_052532.1	72685200	72685500	.	1.01878	.	0.0268482
NC_052532.1	72686700	72687000	.	1.22743	.	0.295638
NC_052532.1	72738700	72739200	.	0.468039	.	-1.0953
NC_052532.1	73003500	73004100	.	0.546986	.	-0.870425
NC_052532.1	73016500	73017000	.	0.755629	.	-0.404249
NC_052532.1	73069800	73070300	.	0.616909	.	-0.696869
NC_052532.1	73139600	73140200	.	0.756569	.	-0.402456
NC_052532.1	73256400	73257000	.	0.600556	.	-0.735629
NC_052532.1	73279500	73280100	.	1.45769	.	0.543682
NC_052532.1	73303500	73304100	.	0.666345	.	-0.585659
NC_052532.1	73399700	73400200	.	0.818787	.	-0.288441
NC_052532.1	73466000	73466500	.	0.835704	.	-0.258937
NC_052532.1	73572100	73572300	.	1.71144	.	0.775214
NC_052532.1	73669400	73669900	.	0.561647	.	-0.832264
NC_052532.1	73799300	73799900	.	0.852433	.	-0.230342
NC_052532.1	73855100	73855600	.	0.854876	.	-0.226212
NC_052532.1	73955900	73956400	.	0.503001	.	-0.991367
NC_052532.1	73975800	73976400	.	0.468979	.	-1.0924
NC_052532.1	74002900	74003400	.	0.567286	.	-0.817852
NC_052532.1	74211500	74212100	.	0.4624	.	-1.11279
NC_052532.1	74316900	74317400	.	0.695856	.	-0.52314
NC_052532.1	74686600	74687200	.	0.457701	.	-1.12752
NC_052532.1	74691800	74692400	.	0.681382	.	-0.553464
NC_052532.1	74760700	74761300	.	0.489655	.	-1.03016
NC_052532.1	74883200	74883800	.	0.537587	.	-0.895429
NC_052532.1	75162200	75162700	.	0.469167	.	-1.09183
NC_052532.1	75342200	75342700	.	1.73908	.	0.798321
NC_052532.1	75382200	75382700	.	0.525557	.	-0.92808
NC_052532.1	75598600	75599200	.	0.516911	.	-0.952013
NC_052532.1	75601900	75602500	.	0.478377	.	-1.06378
NC_052532.1	75621100	75621400	.	0.629691	.	-0.667284
NC_052532.1	75641700	75642300	.	0.481197	.	-1.0553
NC_052532.1	75667800	75668300	.	0.563903	.	-0.826482
NC_052532.1	75732200	75732800	.	0.791343	.	-0.337624
NC_052532.1	75737500	75738000	.	22.7264	.	4.5063
NC_052532.1	75770500	75771100	.	0.623112	.	-0.682436
NC_052532.1	75928000	75928600	.	0.484016	.	-1.04687
NC_052532.1	75935300	75935800	.	0.660894	.	-0.59751
NC_052532.1	76004900	76005500	.	0.691721	.	-0.531739
NC_052532.1	76017400	76018000	.	0.843974	.	-0.244729
NC_052532.1	76072700	76073300	.	0.558264	.	-0.840982
NC_052532.1	76091200	76091800	.	0.759389	.	-0.397089
NC_052532.1	76108500	76109000	.	0.982318	.	-0.0257375
NC_052532.1	76112000	76112500	.	4.15258	.	2.05401
NC_052532.1	76134200	76134700	.	0.464656	.	-1.10577
NC_052532.1	76364100	76364700	.	0.841155	.	-0.249557
NC_052532.1	76557300	76557900	.	0.574241	.	-0.800272
NC_052532.1	76582000	76582600	.	0.492475	.	-1.02188
NC_052532.1	76669800	76670400	.	2.09302	.	1.06559
NC_052532.1	76719500	76720000	.	60.8451	.	5.92707
NC_052532.1	76722200	76722700	.	0.648488	.	-0.624848
NC_052532.1	76722800	76723900	.	1.79577	.	0.844605
NC_052532.1	76733600	76734200	.	0.467099	.	-1.0982
NC_052532.1	76846000	76846500	.	0.539091	.	-0.8914
NC_052532.1	76862500	76863100	.	0.707698	.	-0.498795
NC_052532.1	76866800	76867100	.	187.64	.	7.55183
NC_052532.1	76925100	76925400	.	1.00375	.	0.00539512
NC_052532.1	76953000	76953500	.	0.453378	.	-1.14121
NC_052532.1	76955000	76955600	.	0.774426	.	-0.3688
NC_052532.1	77019700	77020200	.	0.984574	.	-0.0224286
NC_052532.1	77088300	77088900	.	5.24147	.	2.38997
NC_052532.1	77177700	77178100	.	1.17715	.	0.235294
NC_052532.1	77207800	77208000	.	5.19636	.	2.3775
NC_052532.1	77208300	77208800	.	110.425	.	6.78692
NC_052532.1	77239500	77240000	.	64.2172	.	6.00489
NC_052532.1	77261700	77262200	.	0.499618	.	-1.0011
NC_052532.1	77266000	77266400	.	0.458171	.	-1.12604
NC_052532.1	77299600	77299700	.	1.59021	.	0.669213
NC_052532.1	77300700	77301100	.	2.03992	.	1.02851
NC_052532.1	77321600	77322100	.	17.5543	.	4.13375
NC_052532.1	77331400	77331900	.	0.457889	.	-1.12693
NC_052532.1	77345700	77346300	.	0.611834	.	-0.708787
NC_052532.1	77354400	77354500	.	187.469	.	7.55051
NC_052532.1	77372400	77372900	.	1.49096	.	0.57624
NC_052532.1	77392000	77392500	.	1.1075	.	0.147313
NC_052532.1	77448300	77448900	.	0.675743	.	-0.565453
NC_052532.1	77487700	77488200	.	0.614654	.	-0.702154
NC_052532.1	77509300	77509800	.	0.507512	.	-0.978485
NC_052532.1	77518900	77519500	.	0.455821	.	-1.13346
NC_052532.1	77523200	77523600	.	0.678093	.	-0.560445
NC_052532.1	77587600	77588200	.	1.92573	.	0.945403
NC_052532.1	77616600	77616900	.	5.57324	.	2.47852
NC_052532.1	77713400	77713900	.	5.97511	.	2.57897
NC_052532.1	77716800	77717300	.	120.227	.	6.90962
NC_052532.1	77722200	77722600	.	0.69642	.	-0.521971
NC_052532.1	77733200	77733700	.	0.50864	.	-0.975283
NC_052532.1	77840900	77841500	.	0.488716	.	-1.03293
NC_052532.1	77903800	77904400	.	0.491535	.	-1.02463
NC_052532.1	77952400	77953000	.	0.532888	.	-0.908096
NC_052532.1	78000600	78001100	.	0.857132	.	-0.222411
NC_052532.1	78044600	78045500	.	0.511898	.	-0.966071
NC_052532.1	78054400	78054600	.	1.6043	.	0.681947
NC_052532.1	78117600	78118100	.	0.51879	.	-0.946776
NC_052532.1	78367000	78367600	.	0.51973	.	-0.944165
NC_052532.1	78385400	78386100	.	0.795103	.	-0.330787
NC_052532.1	78389400	78389900	.	0.501873	.	-0.994605
NC_052532.1	78462900	78463500	.	14.3457	.	3.84254
NC_052532.1	78473500	78474100	.	0.546046	.	-0.872906
NC_052532.1	78587600	78588700	.	1.06014	.	0.0842505
NC_052532.1	78600900	78601400	.	0.493979	.	-1.01748
NC_052532.1	78772100	78772600	.	0.589842	.	-0.761599
NC_052532.1	78797600	78798100	.	0.762396	.	-0.391387
NC_052532.1	78802500	78803000	.	0.715028	.	-0.483927
NC_052532.1	78825400	78826000	.	0.856192	.	-0.223994
NC_052532.1	79006800	79007400	.	0.672924	.	-0.571485
NC_052532.1	79201300	79201800	.	0.548113	.	-0.867454
NC_052532.1	79272900	79273500	.	0.681382	.	-0.553464
NC_052532.1	79280100	79280700	.	27.2356	.	4.76742
NC_052532.1	79288300	79288800	.	1.31615	.	0.396322
NC_052532.1	79289000	79289300	.	3.50559	.	1.80966
NC_052532.1	79331200	79331800	.	0.482137	.	-1.05249
NC_052532.1	79448300	79448800	.	1.7278	.	0.788934
NC_052532.1	79471000	79471500	.	2.22065	.	1.15098
NC_052532.1	79678700	79679200	.	0.677811	.	-0.561045
NC_052532.1	79721800	79722400	.	0.545106	.	-0.875392
NC_052532.1	79731300	79731800	.	1.50788	.	0.592517
NC_052532.1	79750200	79750500	.	1.51502	.	0.599335
NC_052532.1	79803800	79804400	.	0.560143	.	-0.836132
NC_052532.1	79856000	79856600	.	17.8212	.	4.15552
NC_052532.1	79903600	79904100	.	0.517663	.	-0.949916
NC_052532.1	79918100	79918600	.	0.466911	.	-1.09878
NC_052532.1	79954700	79955200	.	2.13945	.	1.09724
NC_052532.1	79965600	79966200	.	0.902244	.	-0.14841
NC_052532.1	80020000	80020700	.	0.621904	.	-0.685236
NC_052532.1	80076600	80077200	.	0.551685	.	-0.858084
NC_052532.1	80160400	80160900	.	0.753374	.	-0.408562
NC_052532.1	80255700	80256200	.	0.541346	.	-0.885376
NC_052532.1	80281400	80281900	.	1.25863	.	0.331855
NC_052532.1	80312400	80312700	.	0.902244	.	-0.14841
NC_052532.1	80416600	80417100	.	1.09848	.	0.135512
NC_052532.1	80426000	80426500	.	0.579692	.	-0.786642
NC_052532.1	80497400	80498000	.	0.478377	.	-1.06378
NC_052532.1	80526600	80527100	.	1.15826	.	0.211954
NC_052532.1	80543100	80543600	.	0.967657	.	-0.0474326
NC_052532.1	80610000	80610500	.	20.4257	.	4.35231
NC_052532.1	80613700	80614200	.	1.27555	.	0.351117
NC_052532.1	80667400	80667900	.	1.5981	.	0.676358
NC_052532.1	80781400	80781900	.	0.566158	.	-0.820723
NC_052532.1	80811500	80812000	.	0.524429	.	-0.93118
NC_052532.1	80844500	80845000	.	0.754502	.	-0.406404
NC_052532.1	80896100	80896700	.	2.43982	.	1.28677
NC_052532.1	80979200	80979800	.	0.691721	.	-0.531739
NC_052532.1	81031300	81031600	.	0.708638	.	-0.49688
NC_052532.1	81044600	81045200	.	1.08363	.	0.115876
NC_052532.1	81212700	81213200	.	0.507512	.	-0.978485
NC_052532.1	81233100	81233700	.	0.541346	.	-0.885376
NC_052532.1	81306200	81306700	.	37.4522	.	5.22698
NC_052532.1	81363400	81363900	.	0.491723	.	-1.02408
NC_052532.1	81369300	81369800	.	0.469167	.	-1.09183
NC_052532.1	81440900	81441400	.	0.460145	.	-1.11984
NC_052532.1	81538300	81538800	.	0.460145	.	-1.11984
NC_052532.1	81581500	81582000	.	0.473678	.	-1.07802
NC_052532.1	81608900	81609500	.	0.548865	.	-0.865476
NC_052532.1	81671200	81671700	.	0.56503	.	-0.8236
NC_052532.1	81744400	81745000	.	0.572361	.	-0.805002
NC_052532.1	82010400	82010900	.	0.912394	.	-0.132271
NC_052532.1	82021500	82022000	.	0.614654	.	-0.702154
NC_052532.1	82120700	82121300	.	0.468039	.	-1.0953
NC_052532.1	82154000	82155000	.	0.58815	.	-0.765743
NC_052532.1	82167800	82168400	.	1.67291	.	0.742361
NC_052532.1	82216500	82217100	.	0.549805	.	-0.863008
NC_052532.1	82484200	82484700	.	0.728562	.	-0.456876
NC_052532.1	82521100	82521600	.	0.468039	.	-1.0953
NC_052532.1	82568900	82569500	.	1.01502	.	0.0215148
NC_052532.1	82823900	82824400	.	0.593226	.	-0.753347
NC_052532.1	82972600	82973000	.	0.632981	.	-0.659767
NC_052532.1	83019000	83019600	.	0.582699	.	-0.779176
NC_052532.1	83092900	83093400	.	0.532324	.	-0.909623
NC_052532.1	83101400	83101600	.	1.33081	.	0.412305
NC_052532.1	83276400	83276900	.	0.639466	.	-0.645061
NC_052532.1	83278700	83279200	.	0.770291	.	-0.376525
NC_052532.1	83390100	83390500	.	0.517381	.	-0.950702
NC_052532.1	83463500	83464100	.	1.04886	.	0.0688205
NC_052532.1	83482400	83483000	.	4.2725	.	2.09508
NC_052532.1	83489500	83490000	.	0.830065	.	-0.268704
NC_052532.1	83550200	83551100	.	0.476184	.	-1.07041
NC_052532.1	83636000	83636500	.	0.631571	.	-0.662983
NC_052532.1	83814000	83814500	.	0.550369	.	-0.861529
NC_052532.1	83903400	83904000	.	0.575181	.	-0.797913
NC_052532.1	83958500	83959000	.	6.89202	.	2.78493
NC_052532.1	83967500	83968100	.	2.91914	.	1.54554
NC_052532.1	84091600	84092200	.	0.46052	.	-1.11866
NC_052532.1	84127200	84127800	.	1.01972	.	0.0281785
NC_052532.1	84155200	84155800	.	0.643789	.	-0.635341
NC_052532.1	84251500	84252100	.	0.999047	.	-0.00137493
NC_052532.1	84254700	84255200	.	0.720668	.	-0.472594
NC_052532.1	84263000	84263500	.	0.642849	.	-0.637448
NC_052532.1	84282300	84282800	.	0.559391	.	-0.83807
NC_052532.1	84375900	84376800	.	12.8845	.	3.68757
NC_052532.1	84450200	84450700	.	0.586459	.	-0.769899
NC_052532.1	84482400	84482900	.	0.725179	.	-0.463591
NC_052532.1	84543600	84544700	.	0.809457	.	-0.304974
NC_052532.1	84601100	84601800	.	0.559069	.	-0.838901
NC_052532.1	84848800	84849400	.	0.709577	.	-0.494968
NC_052532.1	84920300	84920800	.	0.61127	.	-0.710117
NC_052532.1	84921500	84921900	.	0.663995	.	-0.590755
NC_052532.1	85060800	85061400	.	1.17386	.	0.231257
NC_052532.1	85077900	85078000	.	54.6309	.	5.77164
NC_052532.1	85082900	85083500	.	18.4641	.	4.20665
NC_052532.1	85118000	85118300	.	1.26314	.	0.337017
NC_052532.1	85163000	85163600	.	0.786644	.	-0.346217
NC_052532.1	85278700	85279200	.	0.656383	.	-0.607391
NC_052532.1	85541900	85542400	.	1.70073	.	0.766154
NC_052532.1	85635800	85636100	.	15.2404	.	3.92983
NC_052532.1	85683200	85683800	.	1.07611	.	0.105831
NC_052532.1	85968400	85969000	.	0.718976	.	-0.475985
NC_052532.1	86076900	86077400	.	1.2575	.	0.330562
NC_052532.1	86084600	86085200	.	0.487776	.	-1.03571
NC_052532.1	86220800	86221300	.	0.51879	.	-0.946776
NC_052532.1	86232400	86233000	.	0.499994	.	-1.00002
NC_052532.1	86358000	86358500	.	0.537963	.	-0.894421
NC_052532.1	86386800	86387400	.	0.640029	.	-0.64379
NC_052532.1	86529600	86530200	.	0.454881	.	-1.13644
NC_052532.1	86611200	86611700	.	0.603376	.	-0.728871
NC_052532.1	86865700	86866300	.	0.656947	.	-0.606152
NC_052532.1	87084400	87084900	.	0.509768	.	-0.972087
NC_052532.1	87138700	87139200	.	0.558264	.	-0.840982
NC_052532.1	87459900	87460400	.	1.76163	.	0.816912
NC_052532.1	87552800	87553300	.	0.484956	.	-1.04407
NC_052532.1	87711200	87711700	.	0.469167	.	-1.09183
NC_052532.1	87721600	87721900	.	0.618413	.	-0.693357
NC_052532.1	87722200	87722500	.	12.0844	.	3.59508
NC_052532.1	87821300	87822000	.	0.529263	.	-0.917944
NC_052532.1	87894900	87895500	.	0.803561	.	-0.31552
NC_052532.1	87966800	87967400	.	0.632511	.	-0.660838
NC_052532.1	88232300	88233200	.	0.4624	.	-1.11279
NC_052532.1	88286700	88287300	.	0.913522	.	-0.130488
NC_052532.1	88345500	88346000	.	0.581947	.	-0.781039
NC_052532.1	88709800	88710400	.	0.640969	.	-0.641673
NC_052532.1	88711000	88711600	.	0.539467	.	-0.890394
NC_052532.1	88782700	88783200	.	1.47517	.	0.56088
NC_052532.1	88945900	88946500	.	0.474618	.	-1.07516
NC_052532.1	88957300	88957900	.	0.63815	.	-0.648033
NC_052532.1	88975900	88976400	.	0.493979	.	-1.01748
NC_052532.1	88999400	88999900	.	6.55593	.	2.7128
NC_052532.1	89037700	89038200	.	0.619165	.	-0.691604
NC_052532.1	89040100	89040600	.	0.928184	.	-0.107518
NC_052532.1	89074700	89075600	.	0.469919	.	-1.08952
NC_052532.1	89131300	89131800	.	0.795103	.	-0.330787
NC_052532.1	89146300	89146900	.	0.515971	.	-0.954638
NC_052532.1	89237600	89238100	.	1.13344	.	0.180713
NC_052532.1	89383100	89383600	.	18.055	.	4.17433
NC_052532.1	89546300	89546800	.	0.484956	.	-1.04407
NC_052532.1	89640100	89640700	.	0.538527	.	-0.892909
NC_052532.1	89661500	89662000	.	0.595481	.	-0.747872
NC_052532.1	89797700	89798200	.	0.523302	.	-0.934285
NC_052532.1	89880000	89880900	.	0.469919	.	-1.08952
NC_052532.1	89886600	89887500	.	45.3302	.	5.5024
NC_052532.1	90060600	90061100	.	0.766908	.	-0.382875
NC_052532.1	90112800	90113300	.	0.862771	.	-0.21295
NC_052532.1	90202600	90203100	.	0.708262	.	-0.497646
NC_052532.1	90493200	90493800	.	0.51973	.	-0.944165
NC_052532.1	91238000	91238500	.	0.479317	.	-1.06095
NC_052532.1	91455700	91456400	.	0.696017	.	-0.522806
NC_052532.1	91518900	91519500	.	0.480257	.	-1.05812
NC_052532.1	91624300	91625000	.	0.552625	.	-0.855628
NC_052532.1	91631200	91631800	.	0.832696	.	-0.264138
NC_052532.1	91766900	91767400	.	0.503001	.	-0.991367
NC_052532.1	91827400	91827900	.	1.22592	.	0.29387
NC_052532.1	91909100	91909700	.	0.489655	.	-1.03016
NC_052532.1	91935500	91936100	.	0.658826	.	-0.60203
NC_052532.1	91953100	91953700	.	0.552625	.	-0.855628
NC_052532.1	91977400	91977900	.	0.541346	.	-0.885376
NC_052532.1	91981400	91981900	.	0.501873	.	-0.994605
NC_052532.1	91998000	91998600	.	0.46334	.	-1.10986
NC_052532.1	92024100	92024600	.	3.93153	.	1.97509
NC_052532.1	92103000	92103200	.	10.0431	.	3.32813
NC_052532.1	92128400	92129000	.	0.720855	.	-0.472218
NC_052532.1	92191000	92191500	.	0.725179	.	-0.463591
NC_052532.1	92209100	92209700	.	0.504693	.	-0.986523
NC_052532.1	92216800	92217300	.	0.619165	.	-0.691604
NC_052532.1	92237000	92237500	.	0.662022	.	-0.59505
NC_052532.1	92617400	92617900	.	7.04991	.	2.8176
NC_052532.1	92689500	92690000	.	0.643977	.	-0.634919
NC_052532.1	92691200	92692300	.	0.47214	.	-1.08271
NC_052532.1	92694300	92694900	.	32.3943	.	5.01767
NC_052532.1	92779200	92779800	.	0.656947	.	-0.606152
NC_052532.1	92943100	92943600	.	0.551497	.	-0.858576
NC_052532.1	92979000	92979500	.	0.578564	.	-0.789451
NC_052532.1	93021100	93021600	.	0.695856	.	-0.52314
NC_052532.1	93054900	93055400	.	0.455633	.	-1.13405
NC_052532.1	93096100	93096700	.	0.612774	.	-0.706573
NC_052532.1	93237100	93237600	.	0.563903	.	-0.826482
NC_052532.1	93422400	93423000	.	0.499994	.	-1.00002
NC_052532.1	93440200	93440700	.	0.469167	.	-1.09183
NC_052532.1	93754500	93755000	.	0.530068	.	-0.915749
NC_052532.1	94059100	94059700	.	0.52255	.	-0.93636
NC_052532.1	94093900	94094400	.	0.474806	.	-1.07459
NC_052532.1	94145700	94146200	.	9.57055	.	3.2586
NC_052532.1	94226100	94226700	.	0.46428	.	-1.10693
NC_052532.1	94349800	94350300	.	0.592098	.	-0.756093
NC_052532.1	94422000	94422600	.	0.546986	.	-0.870425
NC_052532.1	94613200	94613700	.	0.466911	.	-1.09878
NC_052532.1	94615700	94616200	.	0.482701	.	-1.0508
NC_052532.1	94628700	94629200	.	0.556008	.	-0.846823
NC_052532.1	94641800	94642400	.	0.481197	.	-1.0553
NC_052532.1	94795000	94795600	.	1.07987	.	0.110862
NC_052532.1	95036200	95036700	.	0.618037	.	-0.694234
NC_052532.1	95195300	95195800	.	0.559391	.	-0.83807
NC_052532.1	95369600	95370100	.	0.59097	.	-0.758843
NC_052532.1	95500600	95501200	.	0.488716	.	-1.03293
NC_052532.1	95634600	95635000	.	0.816249	.	-0.292919
NC_052532.1	96019200	96019700	.	0.486084	.	-1.04072
NC_052532.1	96424900	96425400	.	0.846982	.	-0.239597
NC_052532.1	96882600	96883200	.	0.652247	.	-0.616509
NC_052532.1	96987100	96987400	.	0.757509	.	-0.400665
NC_052532.1	97153600	97154100	.	0.499618	.	-1.0011
NC_052532.1	97298200	97298800	.	0.721795	.	-0.470338
NC_052532.1	97502300	97502800	.	1.15826	.	0.211954
NC_052532.1	97618200	97618800	.	0.478377	.	-1.06378
NC_052532.1	97921900	97922500	.	0.497174	.	-1.00818
NC_052532.1	97948000	97948600	.	0.992469	.	-0.0109067
NC_052532.1	98009600	98010100	.	0.636082	.	-0.652715
NC_052532.1	98043200	98043800	.	0.63439	.	-0.656557
NC_052532.1	98101500	98102100	.	0.553564	.	-0.853177
NC_052532.1	98166400	98166900	.	0.745479	.	-0.42376
NC_052532.1	98176300	98176800	.	0.646232	.	-0.629875
NC_052532.1	98185100	98185700	.	0.469919	.	-1.08952
NC_052532.1	98476600	98477100	.	31.0349	.	4.95582
NC_052532.1	98484000	98484500	.	0.499618	.	-1.0011
NC_052532.1	98779500	98780100	.	1.48964	.	0.574966
NC_052532.1	98803100	98803700	.	0.504693	.	-0.986523
NC_052532.1	98867500	98868100	.	0.578	.	-0.790858
NC_052532.1	98877100	98877600	.	0.551497	.	-0.858576
NC_052532.1	98899300	98899800	.	0.850365	.	-0.233846
NC_052532.1	99087800	99088400	.	4.8693	.	2.28371
NC_052532.1	99454500	99455100	.	0.803561	.	-0.31552
NC_052532.1	99462500	99463000	.	2.81049	.	1.49082
NC_052532.1	99477200	99477700	.	0.481573	.	-1.05417
NC_052532.1	99499700	99500200	.	0.630443	.	-0.665562
NC_052532.1	99890900	99891500	.	0.552625	.	-0.855628
NC_052532.1	100429300	100429900	.	0.513151	.	-0.962544
NC_052532.1	100488900	100489400	.	0.625932	.	-0.675922
NC_052532.1	100616200	100616700	.	0.787208	.	-0.345183
NC_052532.1	100958800	100959300	.	2.44057	.	1.28722
NC_052532.1	101298800	101299400	.	0.470859	.	-1.08663
NC_052532.1	101420200	101420700	.	0.598865	.	-0.739698
NC_052532.1	101448700	101449200	.	0.886455	.	-0.173881
NC_052532.1	102170400	102170900	.	0.6936	.	-0.527824
NC_052532.1	102239500	102240000	.	0.473678	.	-1.07802
NC_052532.1	102261800	102262400	.	0.474618	.	-1.07516
NC_052532.1	102266100	102266700	.	0.51879	.	-0.946776
NC_052532.1	102312500	102313000	.	0.560519	.	-0.835164
NC_052532.1	102348800	102349400	.	0.591158	.	-0.758385
NC_052532.1	102389900	102390400	.	0.587586	.	-0.767127
NC_052532.1	102471600	102472200	.	0.513151	.	-0.962544
NC_052532.1	102485500	102486000	.	0.804125	.	-0.314508
NC_052532.1	102657600	102658100	.	0.818787	.	-0.288441
NC_052532.1	102736000	102736500	.	1.00262	.	0.0037732
NC_052532.1	102763300	102763900	.	0.457701	.	-1.12752
NC_052532.1	102798100	102798600	.	27.4497	.	4.77872
NC_052532.1	102988600	102989100	.	0.561647	.	-0.832264
NC_052532.1	103010300	103010800	.	0.865027	.	-0.209184
NC_052532.1	103209600	103209900	.	2.16351	.	1.11337
NC_052532.1	103528200	103528800	.	0.468039	.	-1.0953
NC_052532.1	103718200	103718800	.	0.688901	.	-0.537631
NC_052532.1	103763300	103763900	.	0.468979	.	-1.0924
NC_052532.1	103858800	103859400	.	0.552625	.	-0.855628
NC_052532.1	104076700	104077200	.	26.8936	.	4.74919
NC_052532.1	104108500	104109000	.	0.481573	.	-1.05417
NC_052532.1	104131000	104131400	.	1.52254	.	0.606477
NC_052532.1	104152100	104152600	.	0.457889	.	-1.12693
NC_052532.1	104191700	104192300	.	0.480257	.	-1.05812
NC_052532.1	104329200	104329800	.	0.490595	.	-1.02739
NC_052532.1	104523900	104525100	.	0.46381	.	-1.10839
NC_052532.1	104571200	104571700	.	0.936078	.	-0.0952989
NC_052532.1	104578600	104579200	.	0.590218	.	-0.76068
NC_052532.1	104610400	104610900	.	0.459017	.	-1.12338
NC_052532.1	104678100	104678600	.	0.50864	.	-0.975283
NC_052532.1	104730600	104731200	.	1.47836	.	0.564002
NC_052532.1	104987800	104988400	.	0.663525	.	-0.591776
NC_052532.1	105108600	105109100	.	0.455633	.	-1.13405
NC_052532.1	105274000	105274500	.	24.7395	.	4.62875
NC_052532.1	105334900	105335400	.	5.75293	.	2.5243
NC_052532.1	105372300	105372800	.	0.952995	.	-0.0694589
NC_052532.1	105484000	105484400	.	0.656947	.	-0.606152
NC_052532.1	105489300	105489800	.	18.0934	.	4.17739
NC_052532.1	105504500	105505000	.	0.453378	.	-1.14121
NC_052532.1	105510800	105511300	.	0.497362	.	-1.00763
NC_052532.1	105515000	105515600	.	1.13062	.	0.17712
NC_052532.1	105524800	105525300	.	0.575181	.	-0.797913
NC_052532.1	105565900	105566400	.	0.726307	.	-0.46135
NC_052532.1	105695900	105696400	.	0.550369	.	-0.861529
NC_052532.1	105759000	105759300	.	0.75375	.	-0.407842
NC_052532.1	105761500	105761900	.	0.742942	.	-0.428679
NC_052532.1	105850800	105851400	.	0.509392	.	-0.973152
NC_052532.1	105915100	105915700	.	0.824238	.	-0.278868
NC_052532.1	106014000	106015100	.	0.454198	.	-1.13861
NC_052532.1	106175600	106176200	.	0.783825	.	-0.351397
NC_052532.1	106269200	106269800	.	0.536647	.	-0.897954
NC_052532.1	106665500	106665800	.	0.725555	.	-0.462844
NC_052532.1	106677500	106678000	.	1.92742	.	0.94667
NC_052532.1	106753900	106754400	.	3.22327	.	1.68852
NC_052532.1	106892900	106893400	.	2.42027	.	1.27517
NC_052532.1	106913300	106913900	.	0.827997	.	-0.272303
NC_052532.1	107065700	107066200	.	0.830065	.	-0.268704
NC_052532.1	107099200	107099700	.	1.30261	.	0.381411
NC_052532.1	107340000	107340600	.	0.46428	.	-1.10693
NC_052532.1	107375100	107375600	.	1.26991	.	0.344725
NC_052532.1	107442400	107443000	.	0.654127	.	-0.612357
NC_052532.1	107619300	107619900	.	0.609015	.	-0.715451
NC_052532.1	107686000	107686600	.	0.458641	.	-1.12456
NC_052532.1	107694000	107695400	.	0.591695	.	-0.757075
NC_052532.1	107857500	107858000	.	0.53458	.	-0.903523
NC_052532.1	107882900	107883500	.	1.11841	.	0.161445
NC_052532.1	107888400	107888900	.	6.03263	.	2.59279
NC_052532.1	108071000	108071500	.	0.777058	.	-0.363906
NC_052532.1	108130300	108130800	.	10.1728	.	3.34665
NC_052532.1	108243800	108244400	.	1.00939	.	0.0134775
NC_052532.1	108501100	108501700	.	0.467099	.	-1.0982
NC_052532.1	108549600	108550100	.	0.513151	.	-0.962544
NC_052532.1	108822800	108823300	.	0.456761	.	-1.13049
NC_052532.1	108860900	108861400	.	0.809764	.	-0.304426
NC_052532.1	109006600	109007100	.	2.24433	.	1.16629
NC_052532.1	109110400	109111100	.	0.480123	.	-1.05852
NC_052532.1	109124300	109124900	.	0.759389	.	-0.397089
NC_052532.1	109211700	109212300	.	0.558264	.	-0.840982
NC_052532.1	109248300	109248700	.	0.721795	.	-0.470338
NC_052532.1	109508000	109508600	.	1.02536	.	0.0361346
NC_052532.1	109609800	109610300	.	0.826681	.	-0.274597
NC_052532.1	109626800	109627400	.	0.602436	.	-0.73112
NC_052532.1	109696200	109696700	.	0.567286	.	-0.817852
NC_052532.1	109717700	109718300	.	6.72454	.	2.74944
NC_052532.1	109767100	109767800	.	0.464011	.	-1.10777
NC_052532.1	109794400	109795000	.	0.757509	.	-0.400665
NC_052532.1	109795100	109796100	.	0.565594	.	-0.822161
NC_052532.1	109802600	109803200	.	0.453942	.	-1.13942
NC_052532.1	109803300	109803900	.	2.71331	.	1.44005
NC_052532.1	109862400	109862900	.	0.783825	.	-0.351397
NC_052532.1	109985100	109985700	.	1.50844	.	0.593057
NC_052532.1	109987000	109987500	.	2.13155	.	1.0919
NC_052532.1	110010000	110010500	.	0.55488	.	-0.849752
NC_052532.1	110019000	110019600	.	1.06202	.	0.0868062
NC_052532.1	110082800	110083300	.	0.523302	.	-0.934285
NC_052532.1	110110300	110110700	.	35.4793	.	5.14891
NC_052532.1	110191100	110191600	.	0.541346	.	-0.885376
NC_052532.1	110195900	110196400	.	0.468039	.	-1.0953
NC_052532.1	110208800	110209300	.	0.639466	.	-0.645061
NC_052532.1	110396500	110397100	.	1.48024	.	0.565835
NC_052532.1	110433200	110433700	.	0.543602	.	-0.879377
NC_052532.1	110909200	110909700	.	0.649616	.	-0.622341
NC_052532.1	111011000	111011500	.	0.495106	.	-1.01419
NC_052532.1	111059600	111059900	.	12.8927	.	3.68848
NC_052532.1	111060200	111060500	.	5.82699	.	2.54275
NC_052532.1	111113200	111113800	.	0.484016	.	-1.04687
NC_052532.1	111142000	111142600	.	0.827997	.	-0.272303
NC_052532.1	111338800	111339300	.	0.500746	.	-0.997851
NC_052532.1	111385700	111386200	.	3.01688	.	1.59306
NC_052532.1	111559300	111559900	.	0.46334	.	-1.10986
NC_052532.1	112035000	112035500	.	0.696984	.	-0.520803
NC_052532.1	112129100	112129600	.	1.90035	.	0.926266
NC_052532.1	112136900	112137100	.	2.51783	.	1.33218
NC_052532.1	112249700	112250200	.	29.1504	.	4.86544
NC_052532.1	112326200	112326300	.	16.4265	.	4.03795
NC_052532.1	112352800	112353300	.	0.522174	.	-0.937398
NC_052532.1	112582800	112583300	.	0.61127	.	-0.710117
NC_052532.1	112724500	112725000	.	0.622548	.	-0.683742
NC_052532.1	112873800	112874400	.	0.475558	.	-1.07231
NC_052532.1	112876000	112876500	.	0.530068	.	-0.915749
NC_052532.1	112887000	112887600	.	0.613714	.	-0.704362
NC_052532.1	112971400	112972200	.	0.475793	.	-1.07159
NC_052532.1	113030400	113030900	.	0.465784	.	-1.10227
NC_052532.1	113036000	113037000	.	1.81182	.	0.857439
NC_052532.1	113267800	113268900	.	2.53807	.	1.34373
NC_052532.1	113291900	113292500	.	1.78193	.	0.833442
NC_052532.1	113313700	113314200	.	0.753374	.	-0.408562
NC_052532.1	113401000	113401500	.	0.632699	.	-0.660409
NC_052532.1	113516300	113516900	.	0.501873	.	-0.994605
NC_052532.1	113675000	113675600	.	0.755629	.	-0.404249
NC_052532.1	113702100	113702700	.	0.455821	.	-1.13346
NC_052532.1	114233700	114234300	.	0.642849	.	-0.637448
NC_052532.1	114494100	114494400	.	1.42667	.	0.512655
NC_052532.1	114528700	114529200	.	0.491723	.	-1.02408
NC_052532.1	114657400	114657900	.	0.674427	.	-0.568265
NC_052532.1	114675600	114676100	.	0.586459	.	-0.769899
NC_052532.1	114679900	114680400	.	0.461272	.	-1.11631
NC_052532.1	114860200	114860700	.	1.96238	.	0.972605
NC_052532.1	114901500	114902100	.	0.863711	.	-0.21138
NC_052532.1	115258200	115258800	.	0.559203	.	-0.838555
NC_052532.1	115826800	115827400	.	0.51973	.	-0.944165
NC_052532.1	115847200	115847800	.	0.796982	.	-0.32738
NC_052532.1	115849500	115850000	.	9.51868	.	3.25076
NC_052532.1	116380400	116380900	.	0.510896	.	-0.968899
NC_052532.1	116391200	116391800	.	0.740592	.	-0.433249
NC_052532.1	116481500	116482000	.	0.493979	.	-1.01748
NC_052532.1	117190500	117191000	.	0.768035	.	-0.380755
NC_052532.1	117230100	117230700	.	0.614654	.	-0.702154
NC_052532.1	117569100	117569600	.	0.491723	.	-1.02408
NC_052532.1	117947300	117947900	.	3.718	.	1.89453
NC_052532.1	117949000	117949500	.	1.88907	.	0.917679
NC_052532.1	117977700	117978200	.	0.457889	.	-1.12693
NC_052532.1	117990000	117990600	.	0.478377	.	-1.06378
NC_052532.1	118097400	118097800	.	1.07705	.	0.107091
NC_052532.1	118117000	118117600	.	0.63815	.	-0.648033
NC_052532.1	118132100	118132600	.	0.566158	.	-0.820723
NC_052532.1	118160300	118161200	.	1.31953	.	0.400026
NC_052532.1	118312600	118313200	.	5.94823	.	2.57246
NC_052532.1	118336100	118337100	.	0.457325	.	-1.12871
NC_052532.1	118337200	118338100	.	0.498741	.	-1.00364
NC_052532.1	118342700	118343300	.	4.30916	.	2.10741
NC_052532.1	118350800	118351100	.	0.740592	.	-0.433249
NC_052532.1	118386200	118386700	.	0.761268	.	-0.393523
NC_052532.1	118395700	118396200	.	12.195	.	3.60821
NC_052532.1	118442000	118442600	.	32.8567	.	5.03812
NC_052532.1	118622500	118622900	.	0.597737	.	-0.742418
NC_052532.1	118740600	118741200	.	0.541346	.	-0.885376
NC_052532.1	118796600	118797100	.	0.514279	.	-0.959376
NC_052532.1	119083400	119083900	.	1.2045	.	0.26843
NC_052532.1	119121000	119121600	.	1.2998	.	0.378285
NC_052532.1	119123600	119124100	.	1.88005	.	0.910772
NC_052532.1	119144600	119145100	.	0.677811	.	-0.561045
NC_052532.1	119251200	119251800	.	0.659766	.	-0.599974
NC_052532.1	119461500	119462000	.	1.41427	.	0.500055
NC_052532.1	119464700	119465200	.	0.691345	.	-0.532523
NC_052532.1	119497300	119497900	.	0.496234	.	-1.01091
NC_052532.1	119707000	119707500	.	0.526685	.	-0.924988
NC_052532.1	119726600	119727100	.	0.54473	.	-0.876387
NC_052532.1	119874100	119874700	.	0.541346	.	-0.885376
NC_052532.1	119889700	119890200	.	0.593226	.	-0.753347
NC_052532.1	119998700	119999200	.	2.15524	.	1.10785
NC_052532.1	119999900	120000400	.	0.802997	.	-0.316533
NC_052532.1	120064100	120064300	.	12.6089	.	3.65637
NC_052532.1	120084700	120085200	.	0.454505	.	-1.13763
NC_052532.1	120140900	120141500	.	0.737773	.	-0.438752
NC_052532.1	120156800	120157300	.	0.468039	.	-1.0953
NC_052532.1	120236300	120237500	.	0.472738	.	-1.08089
NC_052532.1	120260600	120261100	.	0.497362	.	-1.00763
NC_052532.1	120268400	120269000	.	7.40404	.	2.88831
NC_052532.1	120327300	120327900	.	0.487776	.	-1.03571
NC_052532.1	120371200	120371800	.	0.552625	.	-0.855628
NC_052532.1	120375000	120375500	.	0.788336	.	-0.343118
NC_052532.1	120377600	120378100	.	3.22327	.	1.68852
NC_052532.1	120568600	120569100	.	1.61614	.	0.692556
NC_052532.1	120824500	120825000	.	0.505257	.	-0.984911
NC_052532.1	120833700	120834300	.	0.455821	.	-1.13346
NC_052532.1	121007800	121008000	.	1.16728	.	0.223149
NC_052532.1	121024000	121024500	.	0.622548	.	-0.683742
NC_052532.1	121231100	121231700	.	0.720855	.	-0.472218
NC_052532.1	121497300	121497700	.	0.494825	.	-1.01501
NC_052532.1	121657400	121658000	.	0.660706	.	-0.59792
NC_052532.1	121671400	121672000	.	0.583639	.	-0.776851
NC_052532.1	121949600	121950100	.	0.756757	.	-0.402097
NC_052532.1	122026900	122027400	.	0.519918	.	-0.943643
NC_052532.1	122043500	122044100	.	0.584579	.	-0.77453
NC_052532.1	122117400	122117900	.	0.456761	.	-1.13049
NC_052532.1	122153500	122154100	.	0.605255	.	-0.724384
NC_052532.1	122166600	122167200	.	0.537587	.	-0.895429
NC_052532.1	122192700	122193300	.	0.846794	.	-0.239918
NC_052532.1	122208600	122209200	.	1.41634	.	0.502163
NC_052532.1	122253700	122254200	.	0.522174	.	-0.937398
NC_052532.1	122445600	122446100	.	3.35635	.	1.74689
NC_052532.1	122701700	122702200	.	0.983446	.	-0.0240821
NC_052532.1	122934200	122934700	.	0.504129	.	-0.988135
NC_052532.1	122973300	122973900	.	0.612774	.	-0.706573
NC_052532.1	123061100	123061600	.	0.453378	.	-1.14121
NC_052532.1	123113100	123113600	.	2.6244	.	1.39199
NC_052532.1	123365900	123366400	.	0.552625	.	-0.855628
NC_052532.1	123385800	123386300	.	0.563903	.	-0.826482
NC_052532.1	123395400	123395900	.	0.480445	.	-1.05756
NC_052532.1	123450500	123451000	.	0.745479	.	-0.42376
NC_052532.1	123454800	123455400	.	0.453942	.	-1.13942
NC_052532.1	123482200	123482800	.	0.485896	.	-1.04128
NC_052532.1	123560800	123561300	.	0.457889	.	-1.12693
NC_052532.1	123578400	123579000	.	1.15788	.	0.211486
NC_052532.1	123585000	123585500	.	10.166	.	3.34569
NC_052532.1	123660300	123660900	.	0.476498	.	-1.06946
NC_052532.1	123824300	123824800	.	0.484956	.	-1.04407
NC_052532.1	123850600	123851200	.	0.468039	.	-1.0953
NC_052532.1	123878500	123879100	.	0.973672	.	-0.0384925
NC_052532.1	124121400	124122000	.	0.467099	.	-1.0982
NC_052532.1	124145800	124146400	.	11.748	.	3.55434
NC_052532.1	124180100	124180600	.	1.02856	.	0.0406236
NC_052532.1	124442300	124442900	.	6.81288	.	2.76827
NC_052532.1	124533100	124533700	.	0.478377	.	-1.06378
NC_052532.1	124617800	124618300	.	0.581947	.	-0.781039
NC_052532.1	124710700	124711200	.	0.460145	.	-1.11984
NC_052532.1	124719800	124720300	.	0.469167	.	-1.09183
NC_052532.1	125010900	125011900	.	0.893222	.	-0.16291
NC_052532.1	125012400	125012900	.	4.33979	.	2.11763
NC_052532.1	125121700	125122200	.	0.698111	.	-0.518471
NC_052532.1	125703200	125703700	.	0.507512	.	-0.978485
NC_052532.1	126279400	126279900	.	0.672172	.	-0.573098
NC_052532.1	126360500	126361100	.	0.476498	.	-1.06946
NC_052532.1	126485900	126486400	.	0.525557	.	-0.92808
NC_052532.1	126553400	126553900	.	0.552625	.	-0.855628
NC_052532.1	126604300	126604900	.	0.708638	.	-0.49688
NC_052532.1	126616400	126617000	.	8.91812	.	3.15674
NC_052532.1	126794000	126794600	.	0.513151	.	-0.962544
NC_052532.1	126909700	126910200	.	0.537963	.	-0.894421
NC_052532.1	127498500	127499100	.	0.508452	.	-0.975816
NC_052532.1	128446400	128446900	.	0.575181	.	-0.797913
NC_052532.1	128672400	128672800	.	1.55637	.	0.638186
NC_052532.1	128673600	128674200	.	0.785704	.	-0.347942
NC_052532.1	128674300	128674800	.	0.667661	.	-0.582813
NC_052532.1	128677200	128677700	.	37.133	.	5.21463
NC_052532.1	128703200	128703800	.	0.655067	.	-0.610286
NC_052532.1	128747800	128748400	.	1.87686	.	0.908318
NC_052532.1	128788900	128789300	.	31.1232	.	4.95992
NC_052532.1	128826500	128827100	.	1.64942	.	0.721955
NC_052532.1	129010600	129011100	.	0.579692	.	-0.786642
NC_052532.1	129019400	129020000	.	0.474618	.	-1.07516
NC_052532.1	129183500	129184000	.	1.84847	.	0.886334
NC_052532.1	129198200	129198700	.	1.2778	.	0.353666
NC_052532.1	129198800	129199300	.	0.689089	.	-0.537238
NC_052532.1	129391300	129391800	.	0.6733	.	-0.570679
NC_052532.1	129483700	129484200	.	0.678939	.	-0.558647
NC_052532.1	129524900	129525500	.	0.457701	.	-1.12752
NC_052532.1	129607400	129607900	.	0.801869	.	-0.318561
NC_052532.1	129796400	129796900	.	0.772547	.	-0.372306
NC_052532.1	129995700	129996000	.	0.6936	.	-0.527824
NC_052532.1	130088400	130088900	.	0.646232	.	-0.629875
NC_052532.1	130121500	130121800	.	0.890966	.	-0.166558
NC_052532.1	130122000	130122600	.	1.39848	.	0.483858
NC_052532.1	130145600	130146600	.	0.54473	.	-0.876387
NC_052532.1	130232300	130232800	.	0.6733	.	-0.570679
NC_052532.1	130364900	130365200	.	0.676683	.	-0.563448
NC_052532.1	130423700	130424200	.	0.585331	.	-0.772676
NC_052532.1	130493700	130494200	.	0.833448	.	-0.262836
NC_052532.1	130501900	130502400	.	3.84243	.	1.94202
NC_052532.1	130533100	130533600	.	0.607887	.	-0.718125
NC_052532.1	130564100	130564200	.	72.7547	.	6.18497
NC_052532.1	130629200	130629800	.	0.734013	.	-0.446122
NC_052532.1	130659800	130660300	.	0.936078	.	-0.0952989
NC_052532.1	130666200	130666700	.	0.686833	.	-0.541968
NC_052532.1	130671100	130671600	.	0.695856	.	-0.52314
NC_052532.1	130678300	130678800	.	0.524429	.	-0.93118
NC_052532.1	130680800	130681400	.	0.775366	.	-0.367051
NC_052532.1	130696700	130697200	.	1.66802	.	0.73814
NC_052532.1	130698800	130699400	.	0.659766	.	-0.599974
NC_052532.1	130702400	130702900	.	0.628187	.	-0.670733
NC_052532.1	131302600	131303200	.	0.490595	.	-1.02739
NC_052532.1	131330900	131331200	.	0.63909	.	-0.64591
NC_052532.1	131419100	131419600	.	0.548113	.	-0.867454
NC_052532.1	132000600	132001200	.	2.90316	.	1.53762
NC_052532.1	132272800	132273300	.	0.487212	.	-1.03738
NC_052532.1	132337000	132337500	.	0.782697	.	-0.353475
NC_052532.1	132338500	132339900	.	3.16349	.	1.66152
NC_052532.1	132401000	132401300	.	0.588338	.	-0.765282
NC_052532.1	132468000	132468600	.	0.507512	.	-0.978485
NC_052532.1	132617700	132618300	.	55.2314	.	5.78742
NC_052532.1	132663600	132664100	.	85.7143	.	6.42146
NC_052532.1	132678200	132678700	.	0.593226	.	-0.753347
NC_052532.1	132735800	132736300	.	13.2021	.	3.72269
NC_052532.1	132750500	132751600	.	2.25561	.	1.17352
NC_052532.1	132831000	132831600	.	0.514091	.	-0.959904
NC_052532.1	133050300	133050800	.	0.813148	.	-0.298411
NC_052532.1	133154000	133154500	.	0.524429	.	-0.93118
NC_052532.1	133174600	133175100	.	0.969912	.	-0.0440736
NC_052532.1	133190500	133191100	.	0.46146	.	-1.11572
NC_052532.1	133243100	133243600	.	1.00939	.	0.0134775
NC_052532.1	133251100	133251600	.	0.468039	.	-1.0953
NC_052532.1	133270000	133270600	.	22.4537	.	4.48888
NC_052532.1	133274200	133274800	.	0.46052	.	-1.11866
NC_052532.1	133553300	133553500	.	0.86841	.	-0.203552
NC_052532.1	133585300	133585900	.	0.509392	.	-0.973152
NC_052532.1	133674000	133674500	.	0.630443	.	-0.665562
NC_052532.1	133684900	133685500	.	2.01689	.	1.01213
NC_052532.1	133781500	133782600	.	0.596711	.	-0.744895
NC_052532.1	133790500	133791000	.	1.07367	.	0.102551
NC_052532.1	133808100	133808600	.	0.552625	.	-0.855628
NC_052532.1	133860100	133860600	.	0.459017	.	-1.12338
NC_052532.1	133918500	133919100	.	6.48112	.	2.69624
NC_052532.1	134010700	134011300	.	0.505633	.	-0.983838
NC_052532.1	134106500	134106900	.	1.8355	.	0.876175
NC_052532.1	134122300	134122900	.	0.515971	.	-0.954638
NC_052532.1	134365000	134365600	.	0.535707	.	-0.900483
NC_052532.1	134528700	134529200	.	0.599992	.	-0.736984
NC_052532.1	134670900	134671500	.	0.502813	.	-0.991906
NC_052532.1	134785200	134785800	.	0.484016	.	-1.04687
NC_052532.1	134888500	134889100	.	0.583639	.	-0.776851
NC_052532.1	134916000	134916600	.	0.484956	.	-1.04407
NC_052532.1	135077800	135078400	.	0.758449	.	-0.398876
NC_052532.1	135157500	135158000	.	7.96005	.	2.99278
NC_052532.1	135207800	135208300	.	0.487212	.	-1.03738
NC_052532.1	135255300	135255800	.	0.922545	.	-0.116309
NC_052532.1	135266500	135267000	.	1.07029	.	0.0979979
NC_052532.1	135282200	135282800	.	0.967093	.	-0.0482735
NC_052532.1	135282900	135283500	.	3.06011	.	1.61358
NC_052532.1	135480800	135481300	.	0.665405	.	-0.587695
NC_052532.1	135498000	135498500	.	0.536835	.	-0.897449
NC_052532.1	135533600	135534600	.	0.514279	.	-0.959376
NC_052532.1	135559000	135559600	.	0.485896	.	-1.04128
NC_052532.1	135812400	135813000	.	1.34679	.	0.429522
NC_052532.1	135848200	135848800	.	0.475558	.	-1.07231
NC_052532.1	136001500	136002100	.	0.477438	.	-1.06662
NC_052532.1	136020200	136020800	.	0.720855	.	-0.472218
NC_052532.1	136159700	136161200	.	1.00112	.	0.0016078
NC_052532.1	136208800	136209200	.	0.592098	.	-0.756093
NC_052532.1	136253000	136253500	.	0.548113	.	-0.867454
NC_052532.1	136387800	136388000	.	4.04318	.	2.01549
NC_052532.1	136402700	136403300	.	0.938898	.	-0.0909599
NC_052532.1	136407400	136407900	.	0.523302	.	-0.934285
NC_052532.1	136410800	136411000	.	1.28288	.	0.359384
NC_052532.1	136412000	136412500	.	0.748863	.	-0.417227
NC_052532.1	136417300	136417600	.	0.597737	.	-0.742418
NC_052532.1	136438100	136438600	.	0.885327	.	-0.175718
NC_052532.1	136517800	136518300	.	0.556008	.	-0.846823
NC_052532.1	136844200	136844700	.	0.652999	.	-0.614847
NC_052532.1	136858700	136859200	.	2.15749	.	1.10935
NC_052532.1	136866500	136866600	.	29.7064	.	4.8927
NC_052532.1	136914800	136915600	.	2.70955	.	1.43805
NC_052532.1	137331200	137332200	.	2.40617	.	1.26674
NC_052532.1	137347500	137348000	.	0.60112	.	-0.734275
NC_052532.1	137351900	137352500	.	0.467099	.	-1.0982
NC_052532.1	137416700	137417200	.	0.491723	.	-1.02408
NC_052532.1	137428400	137428900	.	4.65558	.	2.21896
NC_052532.1	137434600	137435100	.	1.77742	.	0.829785
NC_052532.1	137442400	137443000	.	0.632511	.	-0.660838
NC_052532.1	137477400	137477900	.	0.473678	.	-1.07802
NC_052532.1	137560000	137560300	.	1.52442	.	0.608257
NC_052532.1	137564600	137565500	.	1.54133	.	0.624179
NC_052532.1	137578600	137579200	.	1.47742	.	0.563085
NC_052532.1	137602100	137602600	.	4.1492	.	2.05283
NC_052532.1	137613200	137613800	.	1.81577	.	0.860579
NC_052532.1	137686600	137687100	.	0.724051	.	-0.465837
NC_052532.1	137741300	137741800	.	2.5838	.	1.3695
NC_052532.1	137840300	137841400	.	3.03123	.	1.5999
NC_052532.1	137948000	137948500	.	0.572925	.	-0.803582
NC_052532.1	138063000	138063500	.	0.568414	.	-0.814986
NC_052532.1	138127200	138127800	.	0.680442	.	-0.555455
NC_052532.1	138486400	138487000	.	0.480257	.	-1.05812
NC_052532.1	138532300	138532600	.	0.994348	.	-0.0081769
NC_052532.1	138668400	138668800	.	1.4732	.	0.558949
NC_052532.1	138728600	138729200	.	0.540407	.	-0.887883
NC_052532.1	138826100	138826600	.	2.1496	.	1.10407
NC_052532.1	138846400	138846900	.	0.545858	.	-0.873403
NC_052532.1	138960500	138961100	.	30.4507	.	4.92841
NC_052532.1	139212000	139212500	.	0.510896	.	-0.968899
NC_052532.1	139315700	139316200	.	1.48306	.	0.568581
NC_052532.1	139392000	139392500	.	1.59359	.	0.672279
NC_052532.1	139461700	139462200	.	0.523302	.	-0.934285
NC_052532.1	139821500	139823200	.	0.549971	.	-0.862573
NC_052532.1	139853600	139854200	.	0.542286	.	-0.882873
NC_052532.1	140417000	140417500	.	0.595481	.	-0.747872
NC_052532.1	140716600	140717200	.	0.554504	.	-0.85073
NC_052532.1	140914300	140914800	.	0.464656	.	-1.10577
NC_052532.1	141069600	141070200	.	0.484016	.	-1.04687
NC_052532.1	141167400	141167900	.	0.550369	.	-0.861529
NC_052532.1	141218000	141218500	.	0.987957	.	-0.0174793
NC_052532.1	141259500	141260100	.	0.538527	.	-0.892909
NC_052532.1	141386200	141386700	.	0.599992	.	-0.736984
NC_052532.1	141506800	141507300	.	0.655255	.	-0.609872
NC_052532.1	141541100	141541600	.	0.569542	.	-0.812127
NC_052532.1	141602500	141603000	.	0.503001	.	-0.991367
NC_052532.1	141864400	141865400	.	0.540219	.	-0.888385
NC_052532.1	142290600	142291200	.	0.823298	.	-0.280514
NC_052532.1	142379400	142379900	.	0.560519	.	-0.835164
NC_052532.1	142426100	142426600	.	0.455633	.	-1.13405
NC_052532.1	142480300	142480900	.	0.769727	.	-0.377581
NC_052532.1	142485800	142486400	.	0.80826	.	-0.307108
NC_052532.1	142508800	142509400	.	1.33081	.	0.412305
NC_052532.1	142511900	142512400	.	2.8962	.	1.53416
NC_052532.1	142776200	142776700	.	1.99734	.	0.998082
NC_052532.1	142795300	142795800	.	5.23076	.	2.38702
NC_052532.1	142866100	142866600	.	0.731946	.	-0.450192
NC_052532.1	142873400	142874000	.	4.79223	.	2.2607
NC_052532.1	142890200	142890700	.	0.561647	.	-0.832264
NC_052532.1	143150400	143150900	.	2.30185	.	1.20279
NC_052532.1	143190200	143190700	.	0.481573	.	-1.05417
NC_052532.1	143243600	143244200	.	0.872169	.	-0.19732
NC_052532.1	143539800	143540300	.	3.03718	.	1.60273
NC_052532.1	143802000	143802500	.	0.621421	.	-0.686358
NC_052532.1	143943400	143943900	.	1.0872	.	0.120623
NC_052532.1	143967100	143967600	.	1.51464	.	0.598977
NC_052532.1	144060000	144060500	.	0.536835	.	-0.897449
NC_052532.1	144260300	144260900	.	0.537587	.	-0.895429
NC_052532.1	144262900	144263400	.	0.509768	.	-0.972087
NC_052532.1	144452100	144452700	.	0.645668	.	-0.631135
NC_052532.1	144482000	144482700	.	0.488179	.	-1.03452
NC_052532.1	144485000	144485500	.	15.5389	.	3.95781
NC_052532.1	144502700	144503200	.	0.474806	.	-1.07459
NC_052532.1	144637900	144638400	.	0.920289	.	-0.119841
NC_052532.1	144644900	144645400	.	0.51879	.	-0.946776
NC_052532.1	144687400	144687900	.	6.15782	.	2.62242
NC_052532.1	144706800	144707400	.	0.515971	.	-0.954638
NC_052532.1	145009900	145010500	.	0.471799	.	-1.08376
NC_052532.1	145039600	145040200	.	0.562963	.	-0.828889
NC_052532.1	145096600	145097600	.	1.48588	.	0.571321
NC_052532.1	145117200	145117700	.	0.504129	.	-0.988135
NC_052532.1	145120400	145121400	.	0.456197	.	-1.13227
NC_052532.1	145132400	145132900	.	2.27366	.	1.18501
NC_052532.1	145156500	145157100	.	28.0025	.	4.80748
NC_052532.1	145166300	145166800	.	4.2834	.	2.09876
NC_052532.1	145316900	145317500	.	0.550745	.	-0.860544
NC_052532.1	145342600	145343100	.	0.718412	.	-0.477117
NC_052532.1	145485300	145485800	.	0.545858	.	-0.873403
NC_052532.1	145636300	145636900	.	0.63815	.	-0.648033
NC_052532.1	145651600	145652100	.	0.660894	.	-0.59751
NC_052532.1	145674400	145674900	.	0.668788	.	-0.580378
NC_052532.1	145715900	145716500	.	0.550745	.	-0.860544
NC_052532.1	145726800	145727400	.	0.593038	.	-0.753805
NC_052532.1	145770500	145771100	.	1.81483	.	0.859832
NC_052532.1	145775900	145776400	.	0.519918	.	-0.943643
NC_052532.1	145819000	145819500	.	0.801869	.	-0.318561
NC_052532.1	145873100	145873600	.	0.455633	.	-1.13405
NC_052532.1	145950000	145950600	.	0.603376	.	-0.728871
NC_052532.1	146108400	146109000	.	0.588338	.	-0.765282
NC_052532.1	146132400	146133000	.	5.34862	.	2.41917
NC_052532.1	146309200	146309700	.	0.527813	.	-0.921902
NC_052532.1	146314400	146314900	.	0.54473	.	-0.876387
NC_052532.1	146411400	146412000	.	4.12683	.	2.04503
NC_052532.1	146473800	146474300	.	0.843598	.	-0.245372
NC_052532.1	146766700	146767200	.	0.516535	.	-0.953063
NC_052532.1	147091000	147091600	.	0.726495	.	-0.460976
NC_052532.1	147159900	147160500	.	0.702059	.	-0.510336
NC_052532.1	147255500	147256000	.	0.666533	.	-0.585252
NC_052532.1	147399500	147400000	.	0.525557	.	-0.92808
NC_052532.1	147407100	147407600	.	0.646232	.	-0.629875
NC_052532.1	147577300	147578300	.	0.466347	.	-1.10052
NC_052532.1	147680700	147681200	.	0.548113	.	-0.867454
NC_052532.1	148158800	148159300	.	0.56503	.	-0.8236
NC_052532.1	148357600	148358200	.	0.575181	.	-0.797913
NC_052532.1	148408500	148408900	.	1.07846	.	0.108978
NC_052532.1	148559700	148559900	.	0.718976	.	-0.475985
NC_052532.1	148586100	148586600	.	1.04096	.	0.0579204
NC_052532.1	148739000	148739300	.	0.475558	.	-1.07231
NC_052532.1	148800300	148800800	.	0.614654	.	-0.702154
NC_052532.1	149034300	149034800	.	0.486084	.	-1.04072
NC_052532.1	149296600	149297100	.	0.460145	.	-1.11984
NC_052532.1	149379600	149380100	.	0.64736	.	-0.627359
NC_052532.1	149401500	149402100	.	3.57138	.	1.83648
NC_052532.1	149438800	149439300	.	0.630443	.	-0.665562
NC_052532.1	149530100	149531200	.	0.520328	.	-0.942506
NC_052532.1	149718000	149719000	.	0.574617	.	-0.799328
NC_052532.1	149896400	149896900	.	0.563903	.	-0.826482
NC_052532.1	149920800	149921300	.	0.495106	.	-1.01419
NC_052532.1	149987100	149987700	.	0.969912	.	-0.0440736
NC_052532.1	150117300	150117900	.	0.455821	.	-1.13346
NC_052532.1	150234800	150235400	.	0.621233	.	-0.686794
NC_052532.1	150321000	150321500	.	0.814275	.	-0.296411
NC_052532.1	150441500	150442000	.	0.495106	.	-1.01419
NC_052532.1	150480700	150481200	.	0.763524	.	-0.389254
NC_052532.1	150821900	150822900	.	0.913522	.	-0.130488
NC_052532.1	150832400	150833000	.	0.539467	.	-0.890394
NC_052532.1	151074300	151074900	.	0.506572	.	-0.981159
NC_052532.1	151116900	151117400	.	0.526685	.	-0.924988
NC_052532.1	151550700	151551000	.	0.712397	.	-0.489247
NC_052532.1	151591000	151591600	.	0.529129	.	-0.91831
NC_052532.1	151596000	151596500	.	0.499618	.	-1.0011
NC_052532.1	151728000	151728500	.	1.55524	.	0.63714
NC_052532.1	151771900	151772400	.	1.30825	.	0.387643
NC_052532.1	151774000	151774600	.	0.63439	.	-0.656557
NC_052532.1	151862700	151863200	.	0.540219	.	-0.888385
NC_052532.1	151905000	151905600	.	0.714277	.	-0.485445
NC_052532.1	151955400	151955900	.	0.782697	.	-0.353475
NC_052532.1	151984400	151985000	.	0.609015	.	-0.715451
NC_052532.1	152104400	152105000	.	0.643789	.	-0.635341
NC_052532.1	152161700	152162200	.	0.455633	.	-1.13405
NC_052532.1	152174700	152175200	.	0.562775	.	-0.82937
NC_052532.1	152266100	152266500	.	0.962864	.	-0.0545965
NC_052532.1	152272000	152272500	.	0.53458	.	-0.903523
NC_052532.1	152420600	152421100	.	0.506385	.	-0.981695
NC_052532.1	152437100	152437600	.	0.475934	.	-1.07117
NC_052532.1	152486400	152486900	.	0.594353	.	-0.750607
NC_052532.1	152491200	152491800	.	0.663525	.	-0.591776
NC_052532.1	152538500	152539000	.	0.613526	.	-0.704804
NC_052532.1	152631800	152632300	.	1.54284	.	0.625586
NC_052532.1	152818400	152818700	.	0.656007	.	-0.608218
NC_052532.1	152959700	152960200	.	0.456761	.	-1.13049
NC_052532.1	152966500	152967000	.	0.510896	.	-0.968899
NC_052532.1	152994100	152995000	.	1.40725	.	0.492879
NC_052532.1	152997700	152998200	.	0.624804	.	-0.678524
NC_052532.1	153046200	153046700	.	0.490595	.	-1.02739
NC_052532.1	153077700	153078200	.	0.489467	.	-1.03072
NC_052532.1	153084800	153085400	.	0.510332	.	-0.970492
NC_052532.1	153177600	153178200	.	0.532888	.	-0.908096
NC_052532.1	153684400	153685000	.	0.506572	.	-0.981159
NC_052532.1	153690800	153691400	.	0.482137	.	-1.05249
NC_052532.1	153781900	153782400	.	0.6936	.	-0.527824
NC_052532.1	154104900	154105500	.	0.4624	.	-1.11279
NC_052532.1	154112700	154113200	.	0.645105	.	-0.632395
NC_052532.1	154210200	154210700	.	1.22705	.	0.295196
NC_052532.1	154242800	154243400	.	0.535707	.	-0.900483
NC_052532.1	154381500	154382000	.	0.487212	.	-1.03738
NC_052532.1	154525600	154526200	.	0.643789	.	-0.635341
NC_052532.1	154662400	154662900	.	0.463528	.	-1.10927
NC_052532.1	154809400	154809900	.	0.541346	.	-0.885376
NC_052532.1	154875600	154876200	.	0.709577	.	-0.494968
NC_052532.1	155008700	155009800	.	0.792027	.	-0.336379
NC_052532.1	155294400	155295000	.	0.526309	.	-0.926018
NC_052532.1	155441900	155442500	.	0.607135	.	-0.71991
NC_052532.1	155489600	155490100	.	0.814275	.	-0.296411
NC_052532.1	155542500	155543000	.	1.23156	.	0.300491
NC_052532.1	155584100	155584600	.	0.468039	.	-1.0953
NC_052532.1	155613500	155614000	.	0.585331	.	-0.772676
NC_052532.1	155615600	155616200	.	7.9952	.	2.99913
NC_052532.1	155697900	155698400	.	0.477062	.	-1.06775
NC_052532.1	156025900	156026400	.	2.55786	.	1.35494
NC_052532.1	156138800	156139300	.	0.618037	.	-0.694234
NC_052532.1	156611300	156611800	.	0.630443	.	-0.665562
NC_052532.1	156635300	156635800	.	1.06803	.	0.0949542
NC_052532.1	156766100	156766600	.	0.60112	.	-0.734275
NC_052532.1	156794400	156794900	.	0.505257	.	-0.984911
NC_052532.1	157048500	157049200	.	0.509123	.	-0.973912
NC_052532.1	157101300	157101800	.	0.722923	.	-0.468086
NC_052532.1	157333900	157334400	.	0.526685	.	-0.924988
NC_052532.1	157417600	157418100	.	0.551497	.	-0.858576
NC_052532.1	157442300	157442900	.	0.641909	.	-0.639559
NC_052532.1	157774700	157775300	.	0.52161	.	-0.938957
NC_052532.1	157784700	157785200	.	0.47255	.	-1.08146
NC_052532.1	157870700	157871300	.	0.466159	.	-1.1011
NC_052532.1	157900900	157901400	.	0.540219	.	-0.888385
NC_052532.1	158095700	158096300	.	0.471799	.	-1.08376
NC_052532.1	158457400	158457900	.	0.491723	.	-1.02408
NC_052532.1	158541200	158541700	.	0.496234	.	-1.01091
NC_052532.1	158543100	158543700	.	0.456761	.	-1.13049
NC_052532.1	158642700	158643300	.	0.499054	.	-1.00273
NC_052532.1	158758400	158758900	.	0.575181	.	-0.797913
NC_052532.1	159021500	159022500	.	0.562211	.	-0.830817
NC_052532.1	159072500	159073000	.	0.503001	.	-0.991367
NC_052532.1	159199900	159200400	.	0.586459	.	-0.769899
NC_052532.1	159235100	159235400	.	0.75375	.	-0.407842
NC_052532.1	159545400	159545900	.	0.701495	.	-0.511496
NC_052532.1	159691700	159692200	.	0.468039	.	-1.0953
NC_052532.1	159793700	159794300	.	0.474618	.	-1.07516
NC_052532.1	159929600	159930200	.	0.544166	.	-0.877881
NC_052532.1	160338600	160339100	.	0.665405	.	-0.587695
NC_052532.1	160403500	160403900	.	0.723205	.	-0.467523
NC_052532.1	160558700	160559000	.	0.813899	.	-0.297078
NC_052532.1	160759700	160760200	.	0.454505	.	-1.13763
NC_052532.1	160764300	160764800	.	0.743224	.	-0.428132
NC_052532.1	160826000	160826600	.	0.678563	.	-0.559446
NC_052532.1	161020000	161020500	.	0.943973	.	-0.0831826
NC_052532.1	161188100	161188700	.	0.57612	.	-0.795558
NC_052532.1	161228800	161229100	.	1.02254	.	0.032162
NC_052532.1	161381700	161382300	.	0.499054	.	-1.00273
NC_052532.1	161384200	161384800	.	0.702059	.	-0.510336
NC_052532.1	161427100	161427500	.	1.14613	.	0.196773
NC_052532.1	161843200	161843800	.	0.81014	.	-0.303757
NC_052532.1	162329100	162329700	.	0.543226	.	-0.880375
NC_052532.1	162675200	162675800	.	0.629691	.	-0.667284
NC_052532.1	163085200	163085800	.	0.559203	.	-0.838555
NC_052532.1	163160300	163160900	.	0.492475	.	-1.02188
NC_052532.1	163181500	163182000	.	0.575181	.	-0.797913
NC_052532.1	163192600	163193200	.	0.655067	.	-0.610286
NC_052532.1	163380600	163381100	.	1.2248	.	0.292542
NC_052532.1	163392200	163392700	.	0.514279	.	-0.959376
NC_052532.1	163395400	163395900	.	0.479317	.	-1.06095
NC_052532.1	163427300	163427900	.	0.612774	.	-0.706573
NC_052532.1	163480200	163480700	.	0.501873	.	-0.994605
NC_052532.1	163535100	163535600	.	0.519918	.	-0.943643
NC_052532.1	163607000	163607500	.	0.709389	.	-0.49535
NC_052532.1	163912400	163912700	.	0.537587	.	-0.895429
NC_052532.1	163931500	163931800	.	0.652247	.	-0.616509
NC_052532.1	163995100	163995600	.	0.562775	.	-0.82937
NC_052532.1	164355000	164355600	.	0.468039	.	-1.0953
NC_052532.1	164366400	164367600	.	0.46381	.	-1.10839
NC_052532.1	164446000	164446500	.	0.471423	.	-1.08491
NC_052532.1	164549500	164550000	.	0.513151	.	-0.962544
NC_052532.1	164954100	164954600	.	0.64736	.	-0.627359
NC_052532.1	164956400	164957000	.	0.459581	.	-1.12161
NC_052532.1	165106100	165106600	.	0.471423	.	-1.08491
NC_052532.1	165280100	165281100	.	0.536271	.	-0.898965
NC_052532.1	165370900	165371400	.	0.454505	.	-1.13763
NC_052532.1	165427600	165428200	.	0.455821	.	-1.13346
NC_052532.1	165504900	165505400	.	0.553752	.	-0.852687
NC_052532.1	165548900	165549400	.	0.567286	.	-0.817852
NC_052532.1	165632000	165632700	.	0.754018	.	-0.407329
NC_052532.1	165636700	165637200	.	9.89423	.	3.30659
NC_052532.1	165756100	165757000	.	1.11214	.	0.15334
NC_052532.1	165759000	165759500	.	1.13344	.	0.180713
NC_052532.1	165797000	165797500	.	0.633827	.	-0.65784
NC_052532.1	165858000	165858500	.	36.4473	.	5.18774
NC_052532.1	165872400	165873000	.	0.540407	.	-0.887883
NC_052532.1	166200500	166201100	.	0.459581	.	-1.12161
NC_052532.1	166206200	166206700	.	0.82217	.	-0.282491
NC_052532.1	166289800	166290400	.	43.6	.	5.44626
NC_052532.1	166513000	166513600	.	0.578	.	-0.790858
NC_052532.1	166548800	166549300	.	0.571797	.	-0.806424
NC_052532.1	166588800	166589300	.	1.60599	.	0.683467
NC_052532.1	166655800	166656400	.	0.499054	.	-1.00273
NC_052532.1	166934700	166935300	.	0.616533	.	-0.697749
NC_052532.1	167036400	167037000	.	0.669164	.	-0.579567
NC_052532.1	167171500	167172000	.	0.798486	.	-0.324661
NC_052532.1	167302000	167302200	.	63.752	.	5.9944
NC_052532.1	167345300	167345800	.	0.524429	.	-0.93118
NC_052532.1	167377600	167377900	.	2.15787	.	1.10961
NC_052532.1	167485300	167485800	.	0.475934	.	-1.07117
NC_052532.1	167492200	167492700	.	0.701495	.	-0.511496
NC_052532.1	167611800	167612400	.	0.643789	.	-0.635341
NC_052532.1	167777400	167777900	.	0.468039	.	-1.0953
NC_052532.1	167784700	167785200	.	0.58082	.	-0.783838
NC_052532.1	167844800	167845400	.	0.806381	.	-0.310467
NC_052532.1	167859900	167860400	.	1.04322	.	0.0610431
NC_052532.1	167896200	167897200	.	0.474806	.	-1.07459
NC_052532.1	167897800	167898300	.	0.478189	.	-1.06435
NC_052532.1	167912900	167913400	.	0.54473	.	-0.876387
NC_052532.1	167913900	167914500	.	0.555444	.	-0.848286
NC_052532.1	167926000	167926600	.	6.13808	.	2.61779
NC_052532.1	167926700	167927200	.	11.3784	.	3.50823
NC_052532.1	167978400	167978900	.	0.459017	.	-1.12338
NC_052532.1	168010500	168011000	.	2.53192	.	1.34023
NC_052532.1	168080500	168081000	.	3.02139	.	1.59521
NC_052532.1	168095200	168095800	.	0.528189	.	-0.920874
NC_052532.1	168207300	168207800	.	0.515407	.	-0.956216
NC_052532.1	168215800	168216800	.	0.608451	.	-0.716787
NC_052532.1	168566100	168566600	.	1.1842	.	0.243907
NC_052532.1	168569000	168569400	.	0.517381	.	-0.950702
NC_052532.1	168616600	168617100	.	2.67967	.	1.42205
NC_052532.1	168641900	168642500	.	47.9439	.	5.58328
NC_052532.1	168701900	168702400	.	0.540219	.	-0.888385
NC_052532.1	168828800	168829300	.	0.532324	.	-0.909623
NC_052532.1	168908800	168909400	.	0.873109	.	-0.195766
NC_052532.1	169090800	169091400	.	1.14096	.	0.190252
NC_052532.1	169113500	169114000	.	2.15636	.	1.1086
NC_052532.1	169136000	169136600	.	0.528189	.	-0.920874
NC_052532.1	169144000	169144600	.	2.02535	.	1.01817
NC_052532.1	169177600	169178100	.	1.44697	.	0.533039
NC_052532.1	169210700	169211200	.	0.475934	.	-1.07117
NC_052532.1	169300000	169300400	.	6.77811	.	2.76088
NC_052532.1	169400300	169400900	.	0.748111	.	-0.418676
NC_052532.1	169453200	169453800	.	0.51879	.	-0.946776
NC_052532.1	169528900	169529400	.	0.674427	.	-0.568265
NC_052532.1	169801300	169801800	.	9.89198	.	3.30626
NC_052532.1	169820100	169820400	.	0.567662	.	-0.816896
NC_052532.1	169839600	169840200	.	0.557324	.	-0.843413
NC_052532.1	169907500	169908000	.	0.654127	.	-0.612357
NC_052532.1	169909300	169909800	.	2.00185	.	1.00134
NC_052532.1	169925800	169926900	.	0.748965	.	-0.417029
NC_052532.1	170026000	170026500	.	0.645105	.	-0.632395
NC_052532.1	170042400	170043000	.	0.935138	.	-0.0967481
NC_052532.1	170085700	170086300	.	0.46428	.	-1.10693
NC_052532.1	170098700	170099300	.	0.628751	.	-0.669438
NC_052532.1	170131000	170131500	.	3.55146	.	1.82841
NC_052532.1	170228400	170228800	.	0.881098	.	-0.182626
NC_052532.1	170330700	170331200	.	2.52516	.	1.33637
NC_052532.1	170543500	170544100	.	0.655067	.	-0.610286
NC_052532.1	170826500	170827200	.	3.11516	.	1.63931
NC_052532.1	171121200	171121700	.	10.7739	.	3.42947
NC_052532.1	171123000	171123300	.	20.0524	.	4.3257
NC_052532.1	171169000	171169600	.	0.545106	.	-0.875392
NC_052532.1	171187100	171187700	.	2.05542	.	1.03944
NC_052532.1	171198900	171199600	.	4.9559	.	2.30915
NC_052532.1	171879500	171880100	.	31.7364	.	4.98807
NC_052532.1	171903400	171904000	.	0.489655	.	-1.03016
NC_052532.1	171940700	171941300	.	0.627812	.	-0.671597
NC_052532.1	171944200	171944700	.	0.593226	.	-0.753347
NC_052532.1	172204500	172204600	.	28.4545	.	4.83059
NC_052532.1	172205700	172206200	.	2.60636	.	1.38204
NC_052532.1	172316100	172316600	.	0.558264	.	-0.840982
NC_052532.1	172387300	172387800	.	0.558264	.	-0.840982
NC_052532.1	172459700	172460200	.	0.782697	.	-0.353475
NC_052532.1	172525000	172525500	.	1.26991	.	0.344725
NC_052532.1	172536900	172537500	.	0.545106	.	-0.875392
NC_052532.1	172605300	172605800	.	0.572925	.	-0.803582
NC_052532.1	172743100	172743600	.	0.525557	.	-0.92808
NC_052532.1	172768700	172769200	.	1.09059	.	0.125106
NC_052532.1	172812800	172813300	.	0.475934	.	-1.07117
NC_052532.1	172830900	172831100	.	1.25186	.	0.324078
NC_052532.1	173021500	173022100	.	0.920101	.	-0.120136
NC_052532.1	173418900	173419400	.	0.745479	.	-0.42376
NC_052532.1	173735300	173735900	.	0.58082	.	-0.783838
NC_052532.1	173778900	173779500	.	0.671044	.	-0.575521
NC_052532.1	173787300	173788100	.	0.802856	.	-0.316786
NC_052532.1	174030800	174031400	.	0.501873	.	-0.994605
NC_052532.1	174252700	174253300	.	0.587399	.	-0.767588
NC_052532.1	174278400	174279000	.	0.600556	.	-0.735629
NC_052532.1	174313300	174313800	.	6.16571	.	2.62427
NC_052532.1	174335500	174335600	.	4.03754	.	2.01348
NC_052532.1	174440100	174440600	.	2.76312	.	1.4663
NC_052532.1	174472200	174472800	.	1.75374	.	0.810432
NC_052532.1	174656600	174657700	.	6.05324	.	2.59771
NC_052532.1	174899600	174899800	.	0.490595	.	-1.02739
NC_052532.1	174923000	174923500	.	4.11198	.	2.03983
NC_052532.1	174957700	174958200	.	0.577436	.	-0.792266
NC_052532.1	174994400	174995900	.	16.8885	.	4.07797
NC_052532.1	175069300	175070300	.	1.7622	.	0.817374
NC_052532.1	175099200	175099800	.	0.533828	.	-0.905554
NC_052532.1	175502000	175502400	.	0.683732	.	-0.548497
NC_052532.1	175572500	175573000	.	0.583075	.	-0.778246
NC_052532.1	175578100	175578700	.	0.502813	.	-0.991906
NC_052532.1	175586800	175587400	.	3.45766	.	1.7898
NC_052532.1	175623000	175623500	.	0.655255	.	-0.609872
NC_052532.1	175802900	175803400	.	0.545858	.	-0.873403
NC_052532.1	175844200	175844700	.	0.516535	.	-0.953063
NC_052532.1	176002700	176003100	.	1.83409	.	0.875067
NC_052532.1	176026900	176027600	.	1.11814	.	0.161099
NC_052532.1	176035700	176036100	.	2.97882	.	1.57474
NC_052532.1	176093700	176094000	.	3.71988	.	1.89526
NC_052532.1	176160500	176161000	.	504.756	.	8.97944
NC_052532.1	176188100	176188900	.	1.26526	.	0.33943
NC_052532.1	176395900	176396400	.	0.618037	.	-0.694234
NC_052532.1	176494100	176494700	.	0.454881	.	-1.13644
NC_052532.1	176519400	176519900	.	0.457889	.	-1.12693
NC_052532.1	176537100	176537600	.	1.19209	.	0.253493
NC_052532.1	176681600	176682200	.	0.506572	.	-0.981159
NC_052532.1	176719900	176720500	.	0.552625	.	-0.855628
NC_052532.1	176766800	176767100	.	0.86653	.	-0.206678
NC_052532.1	176927800	176928400	.	8.57508	.	3.10015
NC_052532.1	177288100	177288600	.	1.46615	.	0.552029
NC_052532.1	177481500	177482100	.	0.565782	.	-0.821681
NC_052532.1	177568600	177569100	.	1.12555	.	0.17063
NC_052532.1	177746400	177746900	.	0.622548	.	-0.683742
NC_052532.1	177850500	177851100	.	0.632511	.	-0.660838
NC_052532.1	177952800	177953400	.	0.575181	.	-0.797913
NC_052532.1	178018700	178019200	.	0.489467	.	-1.03072
NC_052532.1	178283000	178283600	.	0.52255	.	-0.93636
NC_052532.1	178389000	178389500	.	0.798486	.	-0.324661
NC_052532.1	178476100	178476700	.	0.596797	.	-0.744688
NC_052532.1	178522100	178522600	.	0.561647	.	-0.832264
NC_052532.1	178605400	178606500	.	1.29339	.	0.371155
NC_052532.1	178610300	178610800	.	1.07931	.	0.110109
NC_052532.1	178656700	178657200	.	0.59097	.	-0.758843
NC_052532.1	178723200	178724200	.	4.1069	.	2.03805
NC_052532.1	178746300	178746800	.	0.473678	.	-1.07802
NC_052532.1	178871000	178871200	.	1.68325	.	0.751249
NC_052532.1	178919200	178919700	.	0.619165	.	-0.691604
NC_052532.1	178952800	178953300	.	0.560519	.	-0.835164
NC_052532.1	178992200	178992500	.	1.32517	.	0.406179
NC_052532.1	179356700	179357300	.	0.613714	.	-0.704362
NC_052532.1	179486200	179486700	.	0.535707	.	-0.900483
NC_052532.1	179486800	179487400	.	0.846794	.	-0.239918
NC_052532.1	179502800	179503200	.	1.10666	.	0.146211
NC_052532.1	179651400	179652000	.	0.469919	.	-1.08952
NC_052532.1	179713500	179714100	.	0.698299	.	-0.518082
NC_052532.1	179917700	179918200	.	0.557136	.	-0.843899
NC_052532.1	180201300	180201900	.	0.575181	.	-0.797913
NC_052532.1	180230200	180230800	.	0.92856	.	-0.106934
NC_052532.1	180279600	180280200	.	0.63439	.	-0.656557
NC_052532.1	180350200	180350700	.	0.899989	.	-0.152021
NC_052532.1	180506800	180507400	.	0.478377	.	-1.06378
NC_052532.1	180510300	180510800	.	15.3212	.	3.93746
NC_052532.1	180650700	180651200	.	0.515407	.	-0.956216
NC_052532.1	180726300	180726800	.	0.622548	.	-0.683742
NC_052532.1	180829800	180830400	.	0.567662	.	-0.816896
NC_052532.1	180897600	180898200	.	0.466159	.	-1.1011
NC_052532.1	180908700	180909300	.	0.46334	.	-1.10986
NC_052532.1	180930300	180930800	.	0.516535	.	-0.953063
NC_052532.1	180981300	180981800	.	1.98268	.	0.987453
NC_052532.1	180982900	180983100	.	29.6303	.	4.889
NC_052532.1	181002500	181002700	.	1.20675	.	0.271129
NC_052532.1	181706500	181707000	.	0.614654	.	-0.702154
NC_052532.1	181880000	181880500	.	0.569542	.	-0.812127
NC_052532.1	182160200	182160700	.	0.570669	.	-0.809273
NC_052532.1	182451100	182451700	.	1.3966	.	0.481918
NC_052532.1	182580900	182581600	.	0.453539	.	-1.1407
NC_052532.1	182608100	182608700	.	0.818599	.	-0.288772
NC_052532.1	182845400	182845900	.	0.727434	.	-0.459111
NC_052532.1	182903200	182903800	.	0.606195	.	-0.722145
NC_052532.1	183232900	183233400	.	1.99847	.	0.998896
NC_052532.1	183553000	183553500	.	0.483828	.	-1.04743
NC_052532.1	183828000	183828600	.	0.46522	.	-1.10402
NC_052532.1	184057000	184057600	.	0.46428	.	-1.10693
NC_052532.1	184077400	184078000	.	0.455821	.	-1.13346
NC_052532.1	184112300	184112700	.	0.813429	.	-0.297911
NC_052532.1	184256000	184256500	.	0.651871	.	-0.617341
NC_052532.1	184298500	184299000	.	0.531196	.	-0.912683
NC_052532.1	184571500	184572100	.	0.537587	.	-0.895429
NC_052532.1	184784100	184784600	.	0.507512	.	-0.978485
NC_052532.1	184813700	184814100	.	1.44077	.	0.526841
NC_052532.1	184934100	184934600	.	0.566158	.	-0.820723
NC_052532.1	185062600	185063800	.	2.08033	.	1.05681
NC_052532.1	185125500	185126000	.	0.632699	.	-0.660409
NC_052532.1	185278600	185279100	.	10.8111	.	3.43445
NC_052532.1	185352900	185353400	.	201.909	.	7.65756
NC_052532.1	185364600	185365200	.	1.20017	.	0.263242
NC_052532.1	185444600	185445200	.	0.589278	.	-0.762979
NC_052532.1	185503000	185503800	.	1.13838	.	0.18698
NC_052532.1	185924000	185924500	.	0.640593	.	-0.642519
NC_052532.1	185927100	185927700	.	0.599616	.	-0.737888
NC_052532.1	186200700	186201200	.	0.453378	.	-1.14121
NC_052532.1	186318900	186319400	.	0.588714	.	-0.76436
NC_052532.1	186333100	186333600	.	0.804125	.	-0.314508
NC_052532.1	186353300	186353900	.	0.676683	.	-0.563448
NC_052532.1	186497300	186497900	.	0.498114	.	-1.00545
NC_052532.1	186669200	186670100	.	0.701745	.	-0.51098
[truncated: 10,243 more rows]

## Sheet: Significatly expressed BRAIN
Significatly expressed enhancers – BRAIN
chr	start	end	name	expr	strand	log2
NC_052532.1	17900	18400	.	0.580699	.	-0.784138
NC_052532.1	71400	71900	.	0.84375	.	-0.245112
NC_052532.1	77200	77700	.	0.744485	.	-0.425684
NC_052532.1	79300	79600	.	1.42279	.	0.508727
NC_052532.1	280800	281400	.	0.670037	.	-0.577687
NC_052532.1	304900	305100	.	0.508732	.	-0.975023
NC_052532.1	310500	311000	.	0.52114	.	-0.940258
NC_052532.1	469300	470300	.	0.573254	.	-0.802754
NC_052532.1	500100	500600	.	8.00074	.	3.00013
NC_052532.1	551000	551500	.	1.83143	.	0.872974
NC_052532.1	572300	572800	.	0.665074	.	-0.588414
NC_052532.1	995000	995500	.	0.550919	.	-0.860087
NC_052532.1	1005800	1006100	.	75.3006	.	6.23459
NC_052532.1	1022100	1022700	.	0.504596	.	-0.9868
NC_052532.1	1047500	1048200	.	0.492778	.	-1.02099
NC_052532.1	1093700	1094300	.	0.504596	.	-0.9868
NC_052532.1	1106400	1106700	.	1.16636	.	0.222014
NC_052532.1	1118500	1119100	.	0.616269	.	-0.698369
NC_052532.1	1130900	1131400	.	0.580699	.	-0.784138
NC_052532.1	1180800	1181400	.	0.893383	.	-0.16265
NC_052532.1	1193400	1194000	.	0.512868	.	-0.963341
NC_052532.1	1213100	1213700	.	0.570772	.	-0.809013
NC_052532.1	1217900	1218400	.	1.24577	.	0.31704
NC_052532.1	1238200	1238700	.	1.68254	.	0.750638
NC_052532.1	1318000	1318600	.	24.0138	.	4.58579
NC_052532.1	1403100	1403600	.	2.47666	.	1.30839
NC_052532.1	1417600	1418100	.	0.516177	.	-0.954063
NC_052532.1	1445900	1446200	.	17.5368	.	4.13231
NC_052532.1	1469500	1470100	.	0.612133	.	-0.708084
NC_052532.1	1488600	1489100	.	0.640258	.	-0.643276
NC_052532.1	1528200	1528800	.	0.641085	.	-0.641413
NC_052532.1	1537000	1537600	.	4.03677	.	2.0132
NC_052532.1	1554400	1554700	.	0.909927	.	-0.136178
NC_052532.1	1582200	1582400	.	21.7514	.	4.44304
NC_052532.1	1589200	1589700	.	0.555882	.	-0.847148
NC_052532.1	1607300	1607600	.	0.471507	.	-1.08465
NC_052532.1	1636000	1636500	.	0.774265	.	-0.369101
NC_052532.1	1639600	1640100	.	0.52114	.	-0.940258
NC_052532.1	1654400	1654900	.	0.456618	.	-1.13094
NC_052532.1	1676300	1676800	.	0.84375	.	-0.245112
NC_052532.1	1699800	1700300	.	0.699816	.	-0.514952
NC_052532.1	1740900	1741400	.	0.610478	.	-0.711989
NC_052532.1	1780900	1781500	.	0.475644	.	-1.07205
NC_052532.1	1805700	1806200	.	0.540993	.	-0.886319
NC_052532.1	1829400	1829900	.	0.709743	.	-0.494632
NC_052532.1	1843700	1844300	.	0.454963	.	-1.13618
NC_052532.1	1852900	1853400	.	0.868566	.	-0.203292
NC_052532.1	1863200	1863800	.	0.496324	.	-1.01065
NC_052532.1	1893900	1894400	.	0.972794	.	-0.0397932
NC_052532.1	1967300	1967800	.	0.52114	.	-0.940258
NC_052532.1	1984600	1985800	.	0.517004	.	-0.951753
NC_052532.1	2094400	2094900	.	0.570772	.	-0.809013
NC_052532.1	2119000	2119500	.	0.784191	.	-0.350722
NC_052532.1	2221400	2221900	.	0.794118	.	-0.332575
NC_052532.1	2229600	2230200	.	0.616269	.	-0.698369
NC_052532.1	2253400	2254000	.	1.15395	.	0.206584
NC_052532.1	2351400	2352500	.	0.47602	.	-1.07091
NC_052532.1	2366100	2366600	.	37.1548	.	5.21548
NC_052532.1	2369400	2369900	.	39.83	.	5.31578
NC_052532.1	2376500	2377000	.	0.516177	.	-0.954063
NC_052532.1	2484800	2485300	.	0.699816	.	-0.514952
NC_052532.1	2510900	2511400	.	1.15643	.	0.209683
NC_052532.1	2756800	2757300	.	0.53603	.	-0.899616
NC_052532.1	2827200	2827700	.	0.531066	.	-0.913036
NC_052532.1	2829800	2830300	.	1.36985	.	0.454021
NC_052532.1	2844700	2845300	.	0.533548	.	-0.90631
NC_052532.1	2861600	2862200	.	0.54182	.	-0.884114
NC_052532.1	2862300	2862900	.	0.756894	.	-0.401838
NC_052532.1	2868100	2868700	.	0.926471	.	-0.110183
NC_052532.1	2897000	2897500	.	0.526103	.	-0.926583
NC_052532.1	2902100	2902700	.	0.463235	.	-1.11018
NC_052532.1	2935300	2935800	.	0.635294	.	-0.654503
NC_052532.1	2959200	2960200	.	0.806526	.	-0.310207
NC_052532.1	2991800	2992300	.	0.590625	.	-0.759685
NC_052532.1	2995500	2996100	.	0.798254	.	-0.32508
NC_052532.1	2997800	2998400	.	0.512868	.	-0.963341
NC_052532.1	3039800	3041000	.	0.554228	.	-0.851448
NC_052532.1	3061300	3061700	.	0.84375	.	-0.245112
NC_052532.1	3074900	3075600	.	0.478598	.	-1.06311
NC_052532.1	3081400	3082000	.	0.732077	.	-0.449932
NC_052532.1	3158900	3159400	.	0.52114	.	-0.940258
NC_052532.1	3175000	3175600	.	0.50046	.	-0.998674
NC_052532.1	3184300	3184900	.	0.467371	.	-1.09736
NC_052532.1	3244500	3245000	.	0.809008	.	-0.305775
NC_052532.1	3262400	3263000	.	0.483916	.	-1.04717
NC_052532.1	3278000	3278500	.	0.739522	.	-0.435335
NC_052532.1	3280000	3280500	.	0.878493	.	-0.186898
NC_052532.1	3285300	3285900	.	0.471507	.	-1.08465
NC_052532.1	3299000	3299600	.	0.587316	.	-0.76779
NC_052532.1	3301300	3302200	.	0.465993	.	-1.10162
NC_052532.1	3302400	3303000	.	1.14154	.	0.190987
NC_052532.1	3330000	3330300	.	0.827206	.	-0.273681
NC_052532.1	3340000	3340500	.	0.992647	.	-0.0106469
NC_052532.1	3467900	3468400	.	0.883456	.	-0.17877
NC_052532.1	3489700	3490200	.	0.50625	.	-0.982078
NC_052532.1	3547100	3547700	.	0.508732	.	-0.975023
NC_052532.1	3584300	3584800	.	0.719669	.	-0.474594
NC_052532.1	3604800	3605400	.	0.471507	.	-1.08465
NC_052532.1	3614000	3614600	.	0.545956	.	-0.873143
NC_052532.1	3715100	3715700	.	0.54182	.	-0.884114
NC_052532.1	3837900	3838400	.	0.610478	.	-0.711989
NC_052532.1	3855900	3856200	.	1.32353	.	0.404391
NC_052532.1	3856500	3856800	.	5.07905	.	2.34456
NC_052532.1	3857000	3857300	.	3.20956	.	1.68238
NC_052532.1	3920500	3921100	.	0.595588	.	-0.747612
NC_052532.1	3987900	3988400	.	0.670037	.	-0.577687
NC_052532.1	3991800	3992300	.	1.48897	.	0.574316
NC_052532.1	3993300	3993900	.	0.525276	.	-0.928853
NC_052532.1	4064500	4065000	.	7.70294	.	2.94541
NC_052532.1	4072600	4073000	.	1.45795	.	0.543942
NC_052532.1	4087100	4087600	.	9.41526	.	3.235
NC_052532.1	4099500	4100000	.	0.709743	.	-0.494632
NC_052532.1	4116300	4116800	.	0.466544	.	-1.09991
NC_052532.1	4138400	4139000	.	0.620405	.	-0.688719
NC_052532.1	4162100	4162600	.	0.516177	.	-0.954063
NC_052532.1	4173200	4173700	.	0.987684	.	-0.0178784
NC_052532.1	4208100	4208600	.	0.476471	.	-1.06954
NC_052532.1	4249600	4250200	.	0.674173	.	-0.568809
NC_052532.1	4263400	4263900	.	1.74706	.	0.804929
NC_052532.1	4281500	4282100	.	0.847886	.	-0.238057
NC_052532.1	4372900	4373400	.	0.53603	.	-0.899616
NC_052532.1	4507800	4508400	.	0.508732	.	-0.975023
NC_052532.1	4581900	4582500	.	0.529412	.	-0.917537
NC_052532.1	4582700	4582900	.	1.15395	.	0.206584
NC_052532.1	4724200	4724800	.	0.488052	.	-1.03489
NC_052532.1	4747600	4748100	.	2.81912	.	1.49524
NC_052532.1	4764400	4764900	.	1.03732	.	0.0528561
NC_052532.1	4769000	4769500	.	0.545956	.	-0.873143
NC_052532.1	4944600	4945100	.	0.471507	.	-1.08465
NC_052532.1	4959700	4960200	.	0.903309	.	-0.146708
NC_052532.1	4960900	4961600	.	0.957196	.	-0.0631143
NC_052532.1	5072800	5073300	.	0.461581	.	-1.11534
NC_052532.1	5086900	5087400	.	0.486397	.	-1.03979
NC_052532.1	5094800	5095300	.	0.49136	.	-1.02515
NC_052532.1	5222000	5222400	.	0.818934	.	-0.288181
NC_052532.1	5262400	5263400	.	0.508732	.	-0.975023
NC_052532.1	5277800	5278300	.	0.933088	.	-0.0999142
NC_052532.1	5402400	5403000	.	0.47978	.	-1.05956
NC_052532.1	5430500	5431100	.	0.454963	.	-1.13618
NC_052532.1	5443800	5444400	.	0.607996	.	-0.717865
NC_052532.1	5547700	5548300	.	0.463235	.	-1.11018
NC_052532.1	5582700	5583300	.	0.5625	.	-0.830075
NC_052532.1	5677700	5678300	.	0.508732	.	-0.975023
NC_052532.1	6235500	6236100	.	0.769302	.	-0.378379
NC_052532.1	6313900	6314400	.	1.31029	.	0.389891
NC_052532.1	6314500	6315000	.	3.91599	.	1.96938
NC_052532.1	6323900	6325000	.	0.500836	.	-0.997591
NC_052532.1	6397900	6399500	.	0.477712	.	-1.06579
NC_052532.1	6468200	6468700	.	1.45919	.	0.545169
NC_052532.1	6566900	6567500	.	0.550092	.	-0.862255
NC_052532.1	6575400	6575900	.	0.50625	.	-0.982078
NC_052532.1	6625000	6625600	.	1.4352	.	0.521254
NC_052532.1	6645500	6646000	.	1.59816	.	0.676414
NC_052532.1	6805400	6805600	.	1.0795	.	0.110369
NC_052532.1	6822600	6823100	.	1.84632	.	0.884656
NC_052532.1	6843000	6843500	.	0.481434	.	-1.05459
NC_052532.1	6855400	6855900	.	55.2805	.	5.7887
NC_052532.1	6866900	6867400	.	6.53658	.	2.70854
NC_052532.1	6898200	6898700	.	0.799081	.	-0.323586
NC_052532.1	6914800	6915300	.	0.600552	.	-0.73564
NC_052532.1	6920400	6920900	.	19.8232	.	4.30912
NC_052532.1	6956600	6957200	.	0.926471	.	-0.110183
NC_052532.1	6961400	6962000	.	0.636949	.	-0.650751
NC_052532.1	6973700	6974200	.	0.531066	.	-0.913036
NC_052532.1	6977800	6978100	.	77.4099	.	6.27445
NC_052532.1	7008800	7009400	.	0.661765	.	-0.595609
NC_052532.1	7035900	7036400	.	0.848713	.	-0.236651
NC_052532.1	7095000	7095600	.	0.690717	.	-0.533833
NC_052532.1	7132500	7133000	.	0.545956	.	-0.873143
NC_052532.1	7197600	7198100	.	0.943015	.	-0.0846475
NC_052532.1	7273900	7274400	.	0.531066	.	-0.913036
NC_052532.1	7380200	7380700	.	0.759375	.	-0.397115
NC_052532.1	7393600	7394200	.	0.649357	.	-0.622917
NC_052532.1	7406200	7406700	.	0.540993	.	-0.886319
NC_052532.1	7423300	7423900	.	1.56342	.	0.644705
NC_052532.1	7452700	7453200	.	0.630331	.	-0.665818
NC_052532.1	7461200	7461800	.	0.860294	.	-0.217098
NC_052532.1	7536200	7536800	.	1.15809	.	0.211746
NC_052532.1	7554800	7555400	.	0.471507	.	-1.08465
NC_052532.1	7611900	7612400	.	0.481434	.	-1.05459
NC_052532.1	7635000	7635600	.	0.607996	.	-0.717865
NC_052532.1	7711200	7711900	.	0.691308	.	-0.5326
NC_052532.1	7719500	7720100	.	0.463235	.	-1.11018
NC_052532.1	7750400	7751000	.	0.579044	.	-0.788254
NC_052532.1	7802000	7802500	.	0.670037	.	-0.577687
NC_052532.1	7816600	7817200	.	0.52114	.	-0.940258
NC_052532.1	7934500	7935000	.	0.526103	.	-0.926583
NC_052532.1	7959300	7959800	.	0.50625	.	-0.982078
NC_052532.1	7979700	7980200	.	0.675	.	-0.56704
NC_052532.1	8016300	8016800	.	0.769302	.	-0.378379
NC_052532.1	8039900	8040500	.	9.3102	.	3.21881
NC_052532.1	8058300	8058900	.	0.641085	.	-0.641413
NC_052532.1	8080700	8081300	.	0.60386	.	-0.727713
NC_052532.1	8112400	8113500	.	0.767046	.	-0.382616
NC_052532.1	8166900	8167500	.	0.616269	.	-0.698369
NC_052532.1	8353800	8354300	.	7.65331	.	2.93608
NC_052532.1	8469900	8470400	.	0.818934	.	-0.288181
NC_052532.1	8531500	8532000	.	0.461581	.	-1.11534
NC_052532.1	9401800	9402300	.	0.471507	.	-1.08465
NC_052532.1	9445500	9445800	.	2.43199	.	1.28213
NC_052532.1	9462700	9463300	.	0.756894	.	-0.401838
NC_052532.1	9469000	9469500	.	0.486397	.	-1.03979
NC_052532.1	9742200	9742700	.	0.784191	.	-0.350722
NC_052532.1	9782600	9783300	.	0.645221	.	-0.632135
NC_052532.1	9805300	9805800	.	0.471507	.	-1.08465
NC_052532.1	9919700	9920300	.	0.52114	.	-0.940258
NC_052532.1	9944600	9945700	.	1.71232	.	0.775949
NC_052532.1	9957500	9958000	.	0.486397	.	-1.03979
NC_052532.1	9958900	9959500	.	0.707261	.	-0.499685
NC_052532.1	10082700	10083100	.	0.570772	.	-0.809013
NC_052532.1	10097400	10098000	.	0.595588	.	-0.747612
NC_052532.1	10120100	10120600	.	0.456618	.	-1.13094
NC_052532.1	10295500	10296000	.	0.947978	.	-0.0770742
NC_052532.1	10390300	10390800	.	1.12665	.	0.172045
NC_052532.1	10398900	10399400	.	0.719669	.	-0.474594
NC_052532.1	10402900	10403400	.	0.486397	.	-1.03979
NC_052532.1	10483200	10483700	.	0.486397	.	-1.03979
NC_052532.1	10532000	10532600	.	0.467371	.	-1.09736
NC_052532.1	10532700	10533200	.	0.461581	.	-1.11534
NC_052532.1	10585300	10585900	.	0.488052	.	-1.03489
NC_052532.1	10643100	10643600	.	0.53603	.	-0.899616
NC_052532.1	10708600	10709100	.	0.53603	.	-0.899616
NC_052532.1	10843400	10843900	.	0.893383	.	-0.16265
NC_052532.1	11209400	11210000	.	0.47978	.	-1.05956
NC_052532.1	11248700	11249200	.	0.481434	.	-1.05459
NC_052532.1	11260300	11260900	.	0.727941	.	-0.458106
NC_052532.1	11312400	11312900	.	1.33015	.	0.411586
NC_052532.1	11398600	11399100	.	0.481434	.	-1.05459
NC_052532.1	11573400	11573900	.	0.531066	.	-0.913036
NC_052532.1	11733000	11733600	.	0.504596	.	-0.9868
NC_052532.1	11839000	11839500	.	0.50625	.	-0.982078
NC_052532.1	11961100	11961700	.	0.483916	.	-1.04717
NC_052532.1	11983800	11984400	.	0.785846	.	-0.347682
NC_052532.1	12093500	12094100	.	0.512868	.	-0.963341
NC_052532.1	12201100	12201600	.	0.526103	.	-0.926583
NC_052532.1	12209500	12210100	.	0.579044	.	-0.788254
NC_052532.1	12499400	12499900	.	0.540993	.	-0.886319
NC_052532.1	12576200	12576700	.	0.853677	.	-0.228238
NC_052532.1	12658300	12658800	.	0.555882	.	-0.847148
NC_052532.1	12669300	12669800	.	3.48916	.	1.80288
NC_052532.1	12693400	12694000	.	0.5625	.	-0.830075
NC_052532.1	12702000	12702300	.	11.2004	.	3.48547
NC_052532.1	12723600	12724200	.	0.488052	.	-1.03489
NC_052532.1	12724300	12724800	.	0.511213	.	-0.968003
NC_052532.1	12788600	12789100	.	0.684927	.	-0.545979
NC_052532.1	12880900	12881400	.	0.52114	.	-0.940258
NC_052532.1	12888300	12889000	.	0.475053	.	-1.07384
NC_052532.1	12897000	12897600	.	0.649357	.	-0.622917
NC_052532.1	12909700	12910100	.	0.49012	.	-1.02879
NC_052532.1	12910300	12910900	.	0.628677	.	-0.66961
NC_052532.1	12918200	12918800	.	0.558364	.	-0.840722
NC_052532.1	13114600	13115100	.	1.60313	.	0.680887
NC_052532.1	13178600	13179200	.	0.492188	.	-1.02272
NC_052532.1	13200300	13200800	.	0.774265	.	-0.369101
NC_052532.1	13217300	13217900	.	0.653493	.	-0.613757
NC_052532.1	13223500	13224000	.	72.1704	.	6.17334
NC_052532.1	13297000	13297600	.	0.789982	.	-0.340109
NC_052532.1	13427000	13427600	.	0.856158	.	-0.224051
NC_052532.1	13447300	13447800	.	0.610478	.	-0.711989
NC_052532.1	13473500	13474100	.	0.909927	.	-0.136178
NC_052532.1	13935600	13936200	.	0.483916	.	-1.04717
NC_052532.1	13992000	13992500	.	0.53603	.	-0.899616
NC_052532.1	13999800	14000400	.	0.785846	.	-0.347682
NC_052532.1	14060200	14060700	.	2.47169	.	1.3055
NC_052532.1	14277200	14277700	.	0.580699	.	-0.784138
NC_052532.1	14306200	14306600	.	0.576976	.	-0.793416
NC_052532.1	14307900	14308400	.	0.754412	.	-0.406576
NC_052532.1	14341700	14342200	.	0.595588	.	-0.747612
NC_052532.1	14567300	14567900	.	5.69945	.	2.51082
NC_052532.1	14651500	14652000	.	4.16912	.	2.05974
NC_052532.1	14681300	14681800	.	2.30294	.	1.20348
NC_052532.1	14733400	14734000	.	0.794118	.	-0.332575
NC_052532.1	14740700	14741200	.	16.602	.	4.05329
NC_052532.1	14933900	14934900	.	2.47417	.	1.30695
NC_052532.1	14962900	14963400	.	0.903309	.	-0.146708
NC_052532.1	14967400	14968000	.	0.657629	.	-0.604655
NC_052532.1	14988700	14989200	.	0.52114	.	-0.940258
NC_052532.1	15163600	15163900	.	0.909927	.	-0.136178
NC_052532.1	15237700	15238200	.	0.759375	.	-0.397115
NC_052532.1	15258700	15259300	.	0.50046	.	-0.998674
NC_052532.1	15537000	15537500	.	3.0375	.	1.60288
NC_052532.1	15574700	15575200	.	0.908272	.	-0.138803
NC_052532.1	15578500	15579100	.	1.57169	.	0.652318
NC_052532.1	15609500	15610000	.	0.481434	.	-1.05459
NC_052532.1	15702900	15703500	.	0.649357	.	-0.622917
NC_052532.1	15715100	15715700	.	2.48162	.	1.31128
NC_052532.1	16116500	16117000	.	0.511213	.	-0.968003
NC_052532.1	16343500	16344000	.	0.908272	.	-0.138803
NC_052532.1	16383400	16384000	.	72.3971	.	6.17786
NC_052532.1	16388500	16389100	.	0.599724	.	-0.737628
NC_052532.1	16535600	16536100	.	0.575735	.	-0.796522
NC_052532.1	17100800	17101400	.	0.517004	.	-0.951753
NC_052532.1	17399600	17400200	.	0.463235	.	-1.11018
NC_052532.1	17500200	17501300	.	0.530164	.	-0.91549
NC_052532.1	17583700	17584200	.	0.526103	.	-0.926583
NC_052532.1	17763700	17764300	.	0.645221	.	-0.632135
NC_052532.1	18022200	18022700	.	0.570772	.	-0.809013
NC_052532.1	18145300	18145800	.	0.769302	.	-0.378379
NC_052532.1	18227800	18228800	.	0.526103	.	-0.926583
NC_052532.1	18245100	18245600	.	0.675	.	-0.56704
NC_052532.1	18467500	18468100	.	0.58318	.	-0.777986
NC_052532.1	18941800	18942400	.	0.5625	.	-0.830075
NC_052532.1	19025300	19025900	.	0.777574	.	-0.362949
NC_052532.1	19075600	19076600	.	0.533548	.	-0.90631
NC_052532.1	19160200	19160900	.	0.545956	.	-0.873143
NC_052532.1	19254100	19254600	.	0.461581	.	-1.11534
NC_052532.1	19366200	19367100	.	0.465993	.	-1.10162
NC_052532.1	19549200	19549500	.	1.14154	.	0.190987
NC_052532.1	19583500	19584100	.	0.653493	.	-0.613757
NC_052532.1	19586600	19587100	.	0.501287	.	-0.996292
NC_052532.1	19699800	19700300	.	0.744485	.	-0.425684
NC_052532.1	19714400	19715000	.	0.529412	.	-0.917537
NC_052532.1	20266400	20267300	.	1.0864	.	0.119552
NC_052532.1	20304100	20304700	.	1.96048	.	0.971206
NC_052532.1	20309500	20310000	.	1.09191	.	0.126857
NC_052532.1	20420200	20420800	.	1.79504	.	0.844014
NC_052532.1	20445300	20445900	.	0.607996	.	-0.717865
NC_052532.1	20456700	20457300	.	0.719669	.	-0.474594
NC_052532.1	20472600	20473100	.	4.26342	.	2.09201
NC_052532.1	20564000	20564600	.	0.818934	.	-0.288181
NC_052532.1	20569400	20569900	.	0.85864	.	-0.219875
NC_052532.1	20616300	20616900	.	0.661765	.	-0.595609
NC_052532.1	20736600	20737100	.	0.481434	.	-1.05459
NC_052532.1	20901700	20902300	.	0.496324	.	-1.01065
NC_052532.1	21056400	21057000	.	0.525276	.	-0.928853
NC_052532.1	21098000	21099200	.	0.537684	.	-0.89517
NC_052532.1	21669500	21670000	.	0.540993	.	-0.886319
NC_052532.1	21683100	21683600	.	0.53603	.	-0.899616
NC_052532.1	21912200	21912700	.	6.23383	.	2.64012
NC_052532.1	22010600	22011700	.	1.11898	.	0.16219
NC_052532.1	22012100	22012600	.	5.05257	.	2.33702
NC_052532.1	22012700	22013200	.	1.9307	.	0.949123
NC_052532.1	22083000	22083600	.	0.47978	.	-1.05956
NC_052532.1	22129100	22129500	.	1.06089	.	0.0852775
NC_052532.1	22145400	22145900	.	0.516177	.	-0.954063
NC_052532.1	22391400	22391900	.	0.734559	.	-0.44505
NC_052532.1	22483400	22483900	.	0.496324	.	-1.01065
NC_052532.1	22566800	22567300	.	0.580699	.	-0.784138
NC_052532.1	22745000	22745600	.	0.84375	.	-0.245112
NC_052532.1	22784400	22784900	.	0.595588	.	-0.747612
NC_052532.1	22824400	22824900	.	0.565809	.	-0.821613
NC_052532.1	22843400	22844000	.	0.818934	.	-0.288181
NC_052532.1	23103800	23104400	.	1.89017	.	0.918513
NC_052532.1	23110800	23111400	.	1.26149	.	0.335128
NC_052532.1	23129800	23130400	.	11.4403	.	3.51605
NC_052532.1	23288900	23289400	.	0.471507	.	-1.08465
NC_052532.1	23389200	23390100	.	6.43291	.	2.68547
NC_052532.1	23632600	23633200	.	0.76103	.	-0.393976
NC_052532.1	23650600	23651100	.	0.461581	.	-1.11534
NC_052532.1	23826400	23827000	.	0.454963	.	-1.13618
NC_052532.1	23870200	23870800	.	0.574908	.	-0.798596
NC_052532.1	23974100	23974600	.	3.82169	.	1.93421
NC_052532.1	24285300	24285800	.	0.699816	.	-0.514952
NC_052532.1	24352900	24353400	.	0.466544	.	-1.09991
NC_052532.1	24472900	24473400	.	0.496324	.	-1.01065
NC_052532.1	24671400	24671900	.	0.545956	.	-0.873143
NC_052532.1	24752100	24752700	.	0.517004	.	-0.951753
NC_052532.1	24831300	24831800	.	0.997611	.	-0.00345138
NC_052532.1	25074300	25074800	.	0.456618	.	-1.13094
NC_052532.1	25349300	25349800	.	0.486397	.	-1.03979
NC_052532.1	25442800	25443400	.	1.00506	.	0.00727503
NC_052532.1	25474800	25475300	.	1.11176	.	0.152852
NC_052532.1	25715900	25716500	.	0.723805	.	-0.466326
NC_052532.1	26033700	26034300	.	0.475644	.	-1.07205
NC_052532.1	26829400	26829900	.	60.6855	.	5.92328
NC_052532.1	26914200	26914800	.	0.58318	.	-0.777986
NC_052532.1	26921100	26921300	.	41.2569	.	5.36656
NC_052532.1	26996600	26997100	.	0.739522	.	-0.435335
NC_052532.1	27231800	27232400	.	0.789982	.	-0.340109
NC_052532.1	27347600	27348100	.	0.699816	.	-0.514952
NC_052532.1	27694400	27695400	.	0.459099	.	-1.12312
NC_052532.1	27761400	27761900	.	0.789155	.	-0.34162
NC_052532.1	27918200	27918700	.	1.21103	.	0.276234
NC_052532.1	28004700	28005300	.	0.947151	.	-0.0783337
NC_052532.1	28288700	28289200	.	0.486397	.	-1.03979
NC_052532.1	28354300	28354800	.	0.699816	.	-0.514952
NC_052532.1	28381800	28382300	.	0.665074	.	-0.588414
NC_052532.1	28669300	28669600	.	0.537684	.	-0.89517
NC_052532.1	28787800	28788400	.	2.1921	.	1.13231
NC_052532.1	28798800	28799300	.	7.72776	.	2.95005
NC_052532.1	28832600	28833200	.	0.798254	.	-0.32508
NC_052532.1	28931600	28932100	.	0.486397	.	-1.03979
NC_052532.1	28973100	28974900	.	49.6903	.	5.63489
NC_052532.1	29003500	29004000	.	0.838787	.	-0.253624
NC_052532.1	29076700	29077300	.	0.876838	.	-0.189617
NC_052532.1	29079200	29079800	.	0.607996	.	-0.717865
NC_052532.1	29082500	29083100	.	1.09191	.	0.126857
NC_052532.1	29121200	29121700	.	0.744485	.	-0.425684
NC_052532.1	29137200	29137800	.	0.715533	.	-0.482909
NC_052532.1	29216300	29216800	.	0.640258	.	-0.643276
NC_052532.1	29221000	29221500	.	0.486397	.	-1.03979
NC_052532.1	29400200	29400800	.	0.579044	.	-0.788254
NC_052532.1	29754300	29754800	.	0.650184	.	-0.62108
NC_052532.1	30063200	30063700	.	0.590625	.	-0.759685
NC_052532.1	30252000	30252500	.	1.88603	.	0.915353
NC_052532.1	30353000	30353600	.	0.632813	.	-0.66015
NC_052532.1	30433000	30433500	.	0.476471	.	-1.06954
NC_052532.1	30463000	30463500	.	0.853677	.	-0.228238
NC_052532.1	30489100	30489600	.	0.53603	.	-0.899616
NC_052532.1	30499600	30500100	.	0.565809	.	-0.821613
NC_052532.1	30569700	30570300	.	0.504596	.	-0.9868
NC_052532.1	30615800	30616400	.	0.80239	.	-0.317625
NC_052532.1	30625800	30627300	.	3.97555	.	1.99116
NC_052532.1	30670700	30671200	.	1.28548	.	0.362305
NC_052532.1	30689200	30689700	.	0.794118	.	-0.332575
NC_052532.1	30889500	30890000	.	0.809008	.	-0.305775
NC_052532.1	30901200	30902000	.	0.722771	.	-0.468389
NC_052532.1	30927000	30927700	.	0.584953	.	-0.773608
NC_052532.1	30951900	30952600	.	0.553046	.	-0.854528
NC_052532.1	31011300	31011600	.	0.463235	.	-1.11018
NC_052532.1	31026200	31027200	.	0.630331	.	-0.665818
NC_052532.1	31047200	31048400	.	0.657629	.	-0.604655
NC_052532.1	31110300	31110500	.	3.01517	.	1.59224
NC_052532.1	31192800	31193300	.	0.947978	.	-0.0770742
NC_052532.1	31239900	31240400	.	0.531066	.	-0.913036
NC_052532.1	31257400	31257900	.	2.24835	.	1.16886
NC_052532.1	31352200	31352800	.	0.459099	.	-1.12312
NC_052532.1	31398500	31399000	.	0.461581	.	-1.11534
NC_052532.1	31538400	31538900	.	0.675	.	-0.56704
NC_052532.1	31582900	31583400	.	20.925	.	4.38716
NC_052532.1	31679200	31679800	.	0.616269	.	-0.698369
NC_052532.1	31702300	31702800	.	0.615441	.	-0.700307
NC_052532.1	31762500	31763000	.	0.610478	.	-0.711989
NC_052532.1	31804500	31805000	.	0.818934	.	-0.288181
NC_052532.1	31832700	31833300	.	0.632813	.	-0.66015
NC_052532.1	32172700	32173700	.	1.13906	.	0.187847
NC_052532.1	32238400	32239000	.	0.517004	.	-0.951753
NC_052532.1	32259400	32260500	.	0.56626	.	-0.820463
NC_052532.1	32331900	32332400	.	0.466544	.	-1.09991
NC_052532.1	32587200	32587700	.	0.615441	.	-0.700307
NC_052532.1	32885400	32886000	.	1.86535	.	0.899446
NC_052532.1	32923300	32923900	.	0.574908	.	-0.798596
NC_052532.1	33315000	33315500	.	0.496324	.	-1.01065
NC_052532.1	33427800	33428700	.	0.515625	.	-0.955606
NC_052532.1	33523300	33523800	.	3.21121	.	1.68312
NC_052532.1	33700200	33700700	.	0.555882	.	-0.847148
NC_052532.1	33702900	33703400	.	1.39963	.	0.485048
NC_052532.1	33727200	33727700	.	2.0796	.	1.0563
NC_052532.1	33727900	33728400	.	5.24118	.	2.38989
NC_052532.1	33739000	33739500	.	10.1697	.	3.3462
NC_052532.1	33769400	33770000	.	9.79826	.	3.29253
NC_052532.1	33793200	33793800	.	1.26563	.	0.33985
NC_052532.1	33891500	33891900	.	0.800322	.	-0.321348
NC_052532.1	33947100	33947600	.	2.01011	.	1.00728
NC_052532.1	33965500	33966100	.	0.554228	.	-0.851448
NC_052532.1	34027200	34028200	.	4.67289	.	2.22431
NC_052532.1	34097800	34098300	.	0.52114	.	-0.940258
NC_052532.1	34477600	34478100	.	0.655147	.	-0.610109
NC_052532.1	34494000	34494500	.	1.28548	.	0.362305
NC_052532.1	34543600	34544100	.	0.769302	.	-0.378379
NC_052532.1	34706000	34706500	.	1.82647	.	0.869059
NC_052532.1	34907900	34908400	.	43.0015	.	5.42631
NC_052532.1	35022900	35023400	.	0.50625	.	-0.982078
NC_052532.1	35232000	35232600	.	0.47978	.	-1.05956
NC_052532.1	35341900	35342400	.	0.615441	.	-0.700307
NC_052532.1	35376500	35377000	.	12.4478	.	3.63782
NC_052532.1	35440400	35441000	.	0.496324	.	-1.01065
NC_052532.1	35489500	35490100	.	0.988511	.	-0.0166707
NC_052532.1	35495000	35495500	.	0.570772	.	-0.809013
NC_052532.1	35632000	35632600	.	0.934743	.	-0.0973585
NC_052532.1	35702200	35702700	.	0.590625	.	-0.759685
NC_052532.1	36016000	36016500	.	0.967831	.	-0.0471728
NC_052532.1	36031400	36032000	.	1.21186	.	0.277219
NC_052532.1	36044500	36045100	.	0.488052	.	-1.03489
NC_052532.1	36058100	36058700	.	0.558364	.	-0.840722
NC_052532.1	36225000	36225500	.	0.679963	.	-0.556471
NC_052532.1	36239400	36239900	.	0.878493	.	-0.186898
NC_052532.1	36276800	36277300	.	0.828861	.	-0.270799
NC_052532.1	36294100	36294700	.	0.58318	.	-0.777986
NC_052532.1	36301900	36302700	.	0.728975	.	-0.456058
NC_052532.1	36567100	36567700	.	2.82491	.	1.4982
NC_052532.1	36686400	36687100	.	0.854386	.	-0.227041
NC_052532.1	36745800	36746300	.	2.4568	.	1.29678
NC_052532.1	36773400	36773900	.	0.684927	.	-0.545979
NC_052532.1	36797000	36797600	.	0.512868	.	-0.963341
NC_052532.1	37180600	37181100	.	0.992647	.	-0.0106469
NC_052532.1	37204100	37204500	.	0.75069	.	-0.413712
NC_052532.1	37722200	37722700	.	0.565809	.	-0.821613
NC_052532.1	37896100	37896600	.	1.2557	.	0.328491
NC_052532.1	37937600	37938100	.	0.481434	.	-1.05459
NC_052532.1	38031900	38032500	.	0.636949	.	-0.650751
NC_052532.1	38040600	38041700	.	0.852774	.	-0.229764
NC_052532.1	38052700	38053200	.	71.2026	.	6.15386
NC_052532.1	38165600	38166100	.	0.630331	.	-0.665818
NC_052532.1	38269000	38269500	.	0.739522	.	-0.435335
NC_052532.1	38276300	38276800	.	0.640258	.	-0.643276
NC_052532.1	38290600	38291100	.	0.456618	.	-1.13094
NC_052532.1	38296400	38296900	.	0.585662	.	-0.77186
NC_052532.1	38330700	38331200	.	1.14154	.	0.190987
NC_052532.1	38334300	38335200	.	0.457721	.	-1.12746
NC_052532.1	38364700	38365300	.	0.612133	.	-0.708084
NC_052532.1	38561000	38561600	.	0.657629	.	-0.604655
NC_052532.1	38603900	38604400	.	0.50625	.	-0.982078
NC_052532.1	38699400	38700300	.	0.523897	.	-0.932644
NC_052532.1	38800100	38800700	.	0.47978	.	-1.05956
NC_052532.1	38877800	38878400	.	0.50046	.	-0.998674
NC_052532.1	38892900	38893400	.	0.625368	.	-0.677223
NC_052532.1	39279800	39280300	.	33.0552	.	5.0468
NC_052532.1	39404600	39405100	.	0.972794	.	-0.0397932
NC_052532.1	39424900	39425400	.	2.33768	.	1.22508
NC_052532.1	39497200	39497800	.	0.955423	.	-0.0657884
NC_052532.1	39545300	39546000	.	2.48162	.	1.31128
NC_052532.1	39670300	39670900	.	0.52114	.	-0.940258
NC_052532.1	39695800	39696400	.	0.636949	.	-0.650751
NC_052532.1	39832600	39833200	.	0.82307	.	-0.280913
NC_052532.1	40094100	40094400	.	1.43107	.	0.517091
NC_052532.1	40131200	40132100	.	1.09191	.	0.126857
NC_052532.1	40257300	40257800	.	1.04724	.	0.0665961
NC_052532.1	40593100	40593600	.	6.28842	.	2.6527
NC_052532.1	40928600	40928900	.	1.26563	.	0.33985
NC_052532.1	40947500	40948100	.	0.715533	.	-0.482909
NC_052532.1	40974100	40974700	.	0.657629	.	-0.604655
NC_052532.1	40985100	40985700	.	0.554228	.	-0.851448
NC_052532.1	40994700	40995800	.	0.55498	.	-0.849492
NC_052532.1	41111100	41111700	.	0.504596	.	-0.9868
NC_052532.1	41174100	41174600	.	0.555882	.	-0.847148
NC_052532.1	41228800	41229300	.	0.481434	.	-1.05459
NC_052532.1	41658700	41659200	.	0.456618	.	-1.13094
NC_052532.1	41727800	41728400	.	0.566636	.	-0.819505
NC_052532.1	41842200	41842700	.	1.04228	.	0.0597424
NC_052532.1	42184700	42185200	.	8.31342	.	3.05544
NC_052532.1	42231200	42231800	.	26.5244	.	4.72925
NC_052532.1	42333200	42333700	.	0.665074	.	-0.588414
NC_052532.1	42346500	42347100	.	0.636949	.	-0.650751
NC_052532.1	42350900	42351400	.	0.540993	.	-0.886319
NC_052532.1	42353700	42354200	.	0.615441	.	-0.700307
NC_052532.1	42378300	42378800	.	1.82151	.	0.865133
NC_052532.1	42501700	42502100	.	0.936811	.	-0.0941702
NC_052532.1	42905400	42905900	.	0.749449	.	-0.416098
NC_052532.1	42946200	42946700	.	0.719669	.	-0.474594
NC_052532.1	42947300	42947900	.	0.595588	.	-0.747612
NC_052532.1	43119200	43119800	.	0.719669	.	-0.474594
NC_052532.1	43341600	43342000	.	0.471507	.	-1.08465
NC_052532.1	43418100	43418600	.	0.456618	.	-1.13094
NC_052532.1	43674800	43675500	.	0.545956	.	-0.873143
NC_052532.1	44108100	44108700	.	50.0749	.	5.64602
NC_052532.1	44145000	44145600	.	0.599724	.	-0.737628
NC_052532.1	44208400	44209000	.	0.744485	.	-0.425684
NC_052532.1	44521900	44522500	.	0.508732	.	-0.975023
NC_052532.1	44698600	44699100	.	0.923162	.	-0.115344
NC_052532.1	44826400	44826900	.	0.605515	.	-0.723766
NC_052532.1	44837300	44837800	.	0.610478	.	-0.711989
NC_052532.1	44935900	44936400	.	0.590625	.	-0.759685
NC_052532.1	44944600	44945100	.	0.635294	.	-0.654503
NC_052532.1	44958800	44959300	.	0.486397	.	-1.03979
NC_052532.1	45204200	45205100	.	2.55882	.	1.35548
NC_052532.1	45214400	45215000	.	1.0795	.	0.110369
NC_052532.1	45227400	45227900	.	0.650184	.	-0.62108
NC_052532.1	45490500	45490600	.	34.42	.	5.10518
NC_052532.1	45537700	45538200	.	0.987684	.	-0.0178784
NC_052532.1	45591500	45592000	.	4.45699	.	2.15607
NC_052532.1	45609300	45609800	.	0.739522	.	-0.435335
NC_052532.1	45853300	45853900	.	0.641085	.	-0.641413
NC_052532.1	46078400	46078900	.	0.531066	.	-0.913036
NC_052532.1	46093100	46093700	.	0.488052	.	-1.03489
NC_052532.1	46374100	46375100	.	0.617923	.	-0.694501
NC_052532.1	46534500	46535000	.	0.481434	.	-1.05459
NC_052532.1	46538800	46539400	.	0.591452	.	-0.757666
NC_052532.1	46554100	46554600	.	0.565809	.	-0.821613
NC_052532.1	46682900	46683500	.	0.599724	.	-0.737628
NC_052532.1	46705800	46706100	.	0.860294	.	-0.217098
NC_052532.1	46724200	46725600	.	1.98529	.	0.989353
NC_052532.1	46769900	46770400	.	0.476471	.	-1.06954
NC_052532.1	46853100	46853600	.	6.87408	.	2.78117
NC_052532.1	47166200	47166700	.	3.18143	.	1.66968
NC_052532.1	47223000	47223600	.	0.814798	.	-0.295486
NC_052532.1	47254700	47255200	.	0.560846	.	-0.834324
NC_052532.1	47261600	47262200	.	0.955423	.	-0.0657884
NC_052532.1	47266900	47267500	.	4.42555	.	2.14586
NC_052532.1	47277100	47277600	.	1.20607	.	0.270309
NC_052532.1	47350300	47350800	.	0.640258	.	-0.643276
NC_052532.1	47478800	47479300	.	1.24577	.	0.31704
NC_052532.1	47716600	47717100	.	0.570772	.	-0.809013
NC_052532.1	47734800	47735300	.	0.501287	.	-0.996292
NC_052532.1	47752200	47752800	.	143.409	.	7.16399
NC_052532.1	47870700	47871200	.	0.595588	.	-0.747612
NC_052532.1	47993500	47994200	.	0.779937	.	-0.35857
NC_052532.1	48012700	48013300	.	1.09605	.	0.132311
NC_052532.1	48072800	48073400	.	100.601	.	6.6525
NC_052532.1	48076100	48076700	.	0.537684	.	-0.89517
NC_052532.1	48078400	48079000	.	0.636949	.	-0.650751
NC_052532.1	48102500	48103000	.	1.86121	.	0.896244
NC_052532.1	48170500	48170900	.	1.2284	.	0.296782
NC_052532.1	48186600	48187200	.	0.748622	.	-0.417692
NC_052532.1	48194500	48194900	.	7.49449	.	2.90583
NC_052532.1	48213000	48213200	.	6.06756	.	2.60112
NC_052532.1	48213700	48214200	.	2.74467	.	1.45663
NC_052532.1	48215100	48216100	.	12.5545	.	3.65013
NC_052532.1	48502700	48503300	.	0.570772	.	-0.809013
NC_052532.1	48585500	48586100	.	0.50046	.	-0.998674
NC_052532.1	48598300	48598800	.	0.555882	.	-0.847148
NC_052532.1	48605700	48606300	.	0.84375	.	-0.245112
NC_052532.1	48611300	48611600	.	0.529412	.	-0.917537
NC_052532.1	48614100	48614600	.	0.600552	.	-0.73564
NC_052532.1	48685500	48686000	.	1.01746	.	0.024977
NC_052532.1	48720300	48720900	.	0.624541	.	-0.679133
NC_052532.1	48771900	48772500	.	0.54182	.	-0.884114
NC_052532.1	48816800	48817300	.	0.694853	.	-0.52522
NC_052532.1	48860500	48861100	.	0.463235	.	-1.11018
NC_052532.1	48925900	48926400	.	0.590625	.	-0.759685
NC_052532.1	49003300	49003800	.	0.466544	.	-1.09991
NC_052532.1	49065700	49066200	.	0.466544	.	-1.09991
NC_052532.1	49099000	49099500	.	4.37261	.	2.1285
NC_052532.1	49148700	49149200	.	0.68989	.	-0.535562
NC_052532.1	49160200	49160700	.	22.0219	.	4.46087
NC_052532.1	49178500	49179100	.	0.645221	.	-0.632135
NC_052532.1	49182600	49183200	.	1.07537	.	0.10483
NC_052532.1	49211900	49212500	.	1.18704	.	0.247369
NC_052532.1	49214300	49214900	.	0.678309	.	-0.559985
NC_052532.1	49221700	49222000	.	4.39246	.	2.13503
NC_052532.1	49227200	49227800	.	0.566636	.	-0.819505
NC_052532.1	49361600	49362100	.	0.540993	.	-0.886319
NC_052532.1	49409400	49410000	.	0.641085	.	-0.641413
NC_052532.1	49429300	49429800	.	0.640258	.	-0.643276
NC_052532.1	49436100	49436600	.	0.456618	.	-1.13094
NC_052532.1	49447500	49448100	.	0.570772	.	-0.809013
NC_052532.1	49476600	49477100	.	75.0987	.	6.23072
NC_052532.1	49479800	49480300	.	0.977758	.	-0.0324512
NC_052532.1	49485200	49485700	.	0.670037	.	-0.577687
NC_052532.1	49500400	49500700	.	2.40717	.	1.26734
NC_052532.1	49501200	49501800	.	0.537684	.	-0.89517
NC_052532.1	49529700	49530200	.	0.476471	.	-1.06954
NC_052532.1	49561700	49562200	.	0.461581	.	-1.11534
NC_052532.1	49571500	49572000	.	0.50625	.	-0.982078
NC_052532.1	49582200	49582700	.	0.68989	.	-0.535562
NC_052532.1	49587300	49587900	.	0.471507	.	-1.08465
NC_052532.1	49618900	49619500	.	27.029	.	4.75643
NC_052532.1	49643700	49644200	.	2.43695	.	1.28508
NC_052532.1	49653100	49653800	.	0.673582	.	-0.570074
NC_052532.1	49677600	49678100	.	0.595588	.	-0.747612
NC_052532.1	49704500	49705000	.	1.89099	.	0.919144
NC_052532.1	49713000	49713300	.	9.9182	.	3.31008
NC_052532.1	49751800	49752400	.	0.636949	.	-0.650751
NC_052532.1	49769300	49769600	.	1.38971	.	0.47478
NC_052532.1	49770200	49770700	.	0.868566	.	-0.203292
NC_052532.1	49840200	49840500	.	2.20037	.	1.13774
NC_052532.1	49842700	49843200	.	0.625368	.	-0.677223
NC_052532.1	49850300	49850900	.	0.50046	.	-0.998674
NC_052532.1	49876700	49877000	.	11.0846	.	3.47048
NC_052532.1	49877500	49877700	.	7.90395	.	2.98257
NC_052532.1	49926500	49927000	.	0.53603	.	-0.899616
NC_052532.1	49943900	49944100	.	0.459099	.	-1.12312
NC_052532.1	49944300	49944900	.	15.8327	.	3.98484
NC_052532.1	49953700	49954200	.	2.90846	.	1.54025
NC_052532.1	50041700	50042100	.	0.645221	.	-0.632135
NC_052532.1	50097400	50097900	.	0.68989	.	-0.535562
NC_052532.1	50172500	50173100	.	0.471507	.	-1.08465
NC_052532.1	50202500	50203100	.	0.467371	.	-1.09736
NC_052532.1	50326000	50326500	.	0.699816	.	-0.514952
NC_052532.1	50348500	50349000	.	0.719669	.	-0.474594
NC_052532.1	50419500	50420100	.	0.587316	.	-0.76779
NC_052532.1	50486600	50487100	.	0.585662	.	-0.77186
NC_052532.1	50497500	50498000	.	0.570772	.	-0.809013
NC_052532.1	50570900	50571500	.	0.76103	.	-0.393976
NC_052532.1	50574900	50575400	.	0.68989	.	-0.535562
NC_052532.1	50637300	50637800	.	0.481434	.	-1.05459
NC_052532.1	50659000	50659600	.	0.558364	.	-0.840722
NC_052532.1	50667500	50668100	.	0.595588	.	-0.747612
NC_052532.1	50674000	50674600	.	6.70864	.	2.74602
NC_052532.1	50684600	50685200	.	0.996783	.	-0.00464814
NC_052532.1	50704400	50705000	.	0.54182	.	-0.884114
NC_052532.1	50705600	50706100	.	2.78438	.	1.47735
NC_052532.1	50712800	50713400	.	0.831342	.	-0.266486
NC_052532.1	50724100	50724700	.	0.566636	.	-0.819505
NC_052532.1	50736500	50737100	.	0.612133	.	-0.708084
NC_052532.1	50777000	50777500	.	0.883456	.	-0.17877
NC_052532.1	50825700	50826200	.	21.9474	.	4.45598
NC_052532.1	50866900	50867400	.	2.62059	.	1.38989
NC_052532.1	50869100	50869600	.	30.6182	.	4.93632
NC_052532.1	50873400	50873900	.	23.9575	.	4.58241
NC_052532.1	50916100	50916400	.	5.12041	.	2.35626
NC_052532.1	50927300	50927800	.	0.496324	.	-1.01065
NC_052532.1	50936300	50936900	.	0.566636	.	-0.819505
NC_052532.1	50989100	50989600	.	0.68989	.	-0.535562
NC_052532.1	51006200	51006700	.	0.997611	.	-0.00345138
NC_052532.1	51010800	51011400	.	0.496324	.	-1.01065
NC_052532.1	51018600	51018800	.	50.625	.	5.66178
NC_052532.1	51072000	51072500	.	0.496324	.	-1.01065
NC_052532.1	51075100	51075600	.	0.471507	.	-1.08465
NC_052532.1	51126600	51126900	.	0.554228	.	-0.851448
NC_052532.1	51148500	51148800	.	2.06802	.	1.04825
NC_052532.1	51172100	51172700	.	0.570772	.	-0.809013
NC_052532.1	51202800	51203200	.	0.514936	.	-0.957536
NC_052532.1	51225000	51225500	.	2.46673	.	1.3026
NC_052532.1	51236400	51236700	.	0.47978	.	-1.05956
NC_052532.1	51239700	51240300	.	0.463235	.	-1.11018
NC_052532.1	51245100	51245700	.	4.20634	.	2.07257
NC_052532.1	51301900	51302400	.	0.501287	.	-0.996292
NC_052532.1	51305700	51306200	.	0.675	.	-0.56704
NC_052532.1	51353400	51354000	.	0.765166	.	-0.386156
NC_052532.1	51383300	51383600	.	0.52114	.	-0.940258
NC_052532.1	51397600	51398200	.	0.496324	.	-1.01065
NC_052532.1	51428600	51429200	.	0.463235	.	-1.11018
NC_052532.1	51463200	51463600	.	0.756894	.	-0.401838
NC_052532.1	51481100	51481400	.	0.579044	.	-0.788254
NC_052532.1	51513200	51513600	.	2.71737	.	1.44221
NC_052532.1	51519800	51520400	.	0.454963	.	-1.13618
NC_052532.1	51537400	51538000	.	1.32767	.	0.408892
NC_052532.1	51624900	51625400	.	2.40221	.	1.26436
NC_052532.1	51653300	51653800	.	15.1875	.	3.92481
NC_052532.1	51660100	51660600	.	1.08695	.	0.120284
NC_052532.1	51674500	51675100	.	17.028	.	4.08984
NC_052532.1	51695400	51696000	.	0.52114	.	-0.940258
NC_052532.1	51834800	51835300	.	0.50625	.	-0.982078
NC_052532.1	51856700	51857000	.	0.653493	.	-0.613757
NC_052532.1	51860700	51861000	.	0.976103	.	-0.0348944
NC_052532.1	51945500	51946000	.	1.23088	.	0.299693
NC_052532.1	52084800	52084900	.	6.00552	.	2.58629
NC_052532.1	52240200	52240700	.	0.476471	.	-1.06954
NC_052532.1	52243400	52244000	.	0.653493	.	-0.613757
NC_052532.1	52280000	52280600	.	0.856158	.	-0.224051
NC_052532.1	52333500	52334000	.	0.486397	.	-1.03979
NC_052532.1	52430400	52430900	.	0.630331	.	-0.665818
NC_052532.1	52499100	52499600	.	0.70478	.	-0.504756
NC_052532.1	52574500	52575100	.	0.653493	.	-0.613757
NC_052532.1	52619100	52619700	.	0.496324	.	-1.01065
NC_052532.1	53068300	53068900	.	1.6296	.	0.704514
NC_052532.1	53107900	53108400	.	0.650184	.	-0.62108
NC_052532.1	53150100	53150600	.	72.637	.	6.18263
NC_052532.1	53181200	53181700	.	0.684927	.	-0.545979
NC_052532.1	53247700	53248200	.	0.481434	.	-1.05459
NC_052532.1	53373600	53374100	.	0.486397	.	-1.03979
NC_052532.1	53649000	53649500	.	0.675	.	-0.56704
NC_052532.1	53672500	53672900	.	10.702	.	3.41981
NC_052532.1	53747300	53747900	.	0.492188	.	-1.02272
NC_052532.1	53922800	53923300	.	2.72978	.	1.44878
NC_052532.1	54040900	54041400	.	0.550919	.	-0.860087
NC_052532.1	54087900	54088400	.	0.714706	.	-0.484578
NC_052532.1	54214700	54215200	.	0.516177	.	-0.954063
NC_052532.1	54238100	54238600	.	0.526103	.	-0.926583
NC_052532.1	54379900	54380800	.	0.482537	.	-1.05129
NC_052532.1	54498500	54499000	.	0.699816	.	-0.514952
NC_052532.1	54523300	54523800	.	6.57133	.	2.71618
NC_052532.1	54565800	54566300	.	0.555882	.	-0.847148
NC_052532.1	54682900	54683400	.	4.55129	.	2.18627
NC_052532.1	54690200	54690800	.	8.04872	.	3.00876
NC_052532.1	54817200	54817600	.	0.570772	.	-0.809013
NC_052532.1	55028400	55028900	.	0.481434	.	-1.05459
NC_052532.1	55112300	55112800	.	0.739522	.	-0.435335
NC_052532.1	55113300	55113800	.	2.33768	.	1.22508
NC_052532.1	55159300	55159900	.	0.703125	.	-0.508147
NC_052532.1	55203600	55204100	.	0.461581	.	-1.11534
NC_052532.1	55461500	55462200	.	0.701943	.	-0.510573
NC_052532.1	55465500	55465900	.	35.028	.	5.13044
NC_052532.1	55500800	55501900	.	1.51604	.	0.600311
NC_052532.1	55514000	55514500	.	0.610478	.	-0.711989
NC_052532.1	55552300	55552900	.	1.19118	.	0.252388
NC_052532.1	55592400	55593000	.	0.459099	.	-1.12312
NC_052532.1	55604800	55605100	.	0.736213	.	-0.441804
NC_052532.1	55627700	55628200	.	13.1774	.	3.71999
NC_052532.1	55834000	55835500	.	0.458272	.	-1.12572
NC_052532.1	55903300	55903900	.	0.566636	.	-0.819505
NC_052532.1	56010600	56011100	.	0.650184	.	-0.62108
NC_052532.1	56065900	56066400	.	0.630331	.	-0.665818
NC_052532.1	56067900	56068100	.	0.58318	.	-0.777986
NC_052532.1	56089600	56090100	.	0.466544	.	-1.09991
NC_052532.1	56167500	56168000	.	0.496324	.	-1.01065
NC_052532.1	56169300	56169800	.	0.560846	.	-0.834324
NC_052532.1	56192200	56192700	.	1.09191	.	0.126857
NC_052532.1	56217500	56218000	.	0.461581	.	-1.11534
NC_052532.1	56257600	56258100	.	0.665074	.	-0.588414
NC_052532.1	56258500	56259000	.	0.724633	.	-0.464679
NC_052532.1	56465500	56466100	.	0.459099	.	-1.12312
NC_052532.1	56750200	56750700	.	2.025	.	1.01792
NC_052532.1	56759700	56760200	.	0.476471	.	-1.06954
NC_052532.1	56776700	56777200	.	1.67757	.	0.746376
NC_052532.1	56792100	56792700	.	0.471507	.	-1.08465
NC_052532.1	56811500	56812000	.	2.34265	.	1.22814
NC_052532.1	56835400	56836000	.	28.3318	.	4.82435
NC_052532.1	56846300	56846800	.	0.540993	.	-0.886319
NC_052532.1	56963000	56963300	.	1.19118	.	0.252388
NC_052532.1	57079900	57080400	.	4.76967	.	2.25389
NC_052532.1	57123700	57124400	.	0.652311	.	-0.616368
NC_052532.1	57167200	57167700	.	0.729596	.	-0.454831
NC_052532.1	57290900	57292300	.	0.896928	.	-0.156936
NC_052532.1	57299900	57300400	.	0.550919	.	-0.860087
NC_052532.1	57338700	57339200	.	0.605515	.	-0.723766
NC_052532.1	57344000	57344500	.	1.12169	.	0.165676
NC_052532.1	57358900	57360000	.	0.464739	.	-1.10551
NC_052532.1	57378500	57379000	.	0.496324	.	-1.01065
NC_052532.1	57384400	57384900	.	170.239	.	7.41142
NC_052532.1	57389600	57390100	.	0.789155	.	-0.34162
NC_052532.1	57444600	57445200	.	0.467371	.	-1.09736
NC_052532.1	57456300	57456700	.	0.682445	.	-0.551215
NC_052532.1	57489100	57489700	.	0.876838	.	-0.189617
NC_052532.1	57511500	57512000	.	0.49136	.	-1.02515
NC_052532.1	57532400	57532900	.	0.68989	.	-0.535562
NC_052532.1	57553200	57553700	.	0.511213	.	-0.968003
NC_052532.1	57567300	57567900	.	0.579044	.	-0.788254
NC_052532.1	57608300	57608900	.	0.678309	.	-0.559985
NC_052532.1	57617000	57617500	.	0.511213	.	-0.968003
NC_052532.1	57623900	57624400	.	0.481434	.	-1.05459
NC_052532.1	57712000	57712500	.	0.85864	.	-0.219875
NC_052532.1	57775800	57776300	.	0.555882	.	-0.847148
NC_052532.1	57800500	57801000	.	0.516177	.	-0.954063
NC_052532.1	57943800	57944400	.	0.698989	.	-0.516658
NC_052532.1	58157500	58158000	.	0.764338	.	-0.387717
NC_052532.1	58375700	58376200	.	0.620405	.	-0.688719
NC_052532.1	58444500	58445000	.	61.2364	.	5.93632
NC_052532.1	58498000	58498600	.	0.661765	.	-0.595609
NC_052532.1	58622300	58622800	.	0.863603	.	-0.21156
NC_052532.1	58772500	58773900	.	0.483916	.	-1.04717
NC_052532.1	58983200	58983700	.	16.5375	.	4.04767
NC_052532.1	59058100	59058600	.	0.699816	.	-0.514952
NC_052532.1	59061000	59061600	.	0.976103	.	-0.0348944
NC_052532.1	59277400	59278000	.	0.82307	.	-0.280913
NC_052532.1	59349300	59349900	.	0.558364	.	-0.840722
NC_052532.1	59380100	59380600	.	0.625368	.	-0.677223
NC_052532.1	59382900	59383500	.	0.517004	.	-0.951753
NC_052532.1	59415500	59416000	.	0.501287	.	-0.996292
NC_052532.1	59432400	59432900	.	1.75202	.	0.809021
NC_052532.1	59437700	59438300	.	0.785846	.	-0.347682
NC_052532.1	59458500	59459000	.	2.43199	.	1.28213
NC_052532.1	59598000	59598600	.	1.49311	.	0.578318
NC_052532.1	59609000	59609500	.	1.27555	.	0.351121
NC_052532.1	59719500	59720000	.	0.50625	.	-0.982078
NC_052532.1	59824100	59824700	.	0.454963	.	-1.13618
NC_052532.1	59961500	59962100	.	0.591452	.	-0.757666
NC_052532.1	59997300	59997500	.	1.0671	.	0.0936898
NC_052532.1	60001500	60002200	.	6.58692	.	2.7196
NC_052532.1	60002800	60003400	.	0.504596	.	-0.9868
NC_052532.1	60003500	60004100	.	1.21599	.	0.282135
NC_052532.1	60020200	60020700	.	24.6028	.	4.62075
NC_052532.1	60057800	60058400	.	0.504596	.	-0.9868
NC_052532.1	60098900	60099400	.	0.50625	.	-0.982078
NC_052532.1	60102500	60103000	.	0.466544	.	-1.09991
NC_052532.1	60126800	60127300	.	0.486397	.	-1.03979
NC_052532.1	60153200	60153800	.	0.566636	.	-0.819505
NC_052532.1	60154100	60154600	.	0.863603	.	-0.21156
NC_052532.1	60269400	60270000	.	0.674173	.	-0.568809
NC_052532.1	60275100	60276100	.	2.43695	.	1.28508
NC_052532.1	60331500	60332000	.	0.496324	.	-1.01065
NC_052532.1	60354900	60355500	.	0.512868	.	-0.963341
NC_052532.1	60447800	60448300	.	0.471507	.	-1.08465
NC_052532.1	60479000	60479500	.	0.516177	.	-0.954063
NC_052532.1	60548500	60549100	.	1.22013	.	0.287034
NC_052532.1	60794800	60795300	.	0.466544	.	-1.09991
NC_052532.1	60892500	60893100	.	0.504596	.	-0.9868
NC_052532.1	61069000	61069500	.	2.06967	.	1.0494
NC_052532.1	61213600	61214700	.	0.541444	.	-0.885116
NC_052532.1	61215800	61216300	.	0.466544	.	-1.09991
NC_052532.1	61411500	61412100	.	0.50046	.	-0.998674
NC_052532.1	61565500	61565900	.	0.787914	.	-0.34389
NC_052532.1	61607400	61607700	.	0.529412	.	-0.917537
NC_052532.1	61771600	61772100	.	0.496324	.	-1.01065
NC_052532.1	61917600	61918100	.	0.709743	.	-0.494632
NC_052532.1	61952500	61953100	.	0.471507	.	-1.08465
NC_052532.1	61971300	61971800	.	0.501287	.	-0.996292
NC_052532.1	61984400	61984900	.	0.670037	.	-0.577687
NC_052532.1	61990500	61991000	.	0.962868	.	-0.0545902
NC_052532.1	62066500	62067000	.	0.476471	.	-1.06954
NC_052532.1	62154000	62154600	.	0.587316	.	-0.76779
NC_052532.1	62169400	62169900	.	1.75202	.	0.809021
NC_052532.1	62172900	62173400	.	13.7482	.	3.78117
NC_052532.1	62182100	62183100	.	2.15404	.	1.10705
NC_052532.1	62183800	62184400	.	27.9223	.	4.80335
NC_052532.1	62297300	62297800	.	0.461581	.	-1.11534
NC_052532.1	62315600	62316100	.	0.531066	.	-0.913036
NC_052532.1	62463400	62464000	.	0.641085	.	-0.641413
NC_052532.1	62485400	62485900	.	0.774265	.	-0.369101
NC_052532.1	62569300	62570000	.	0.52114	.	-0.940258
NC_052532.1	62708800	62709300	.	4.73989	.	2.24485
NC_052532.1	62793700	62794300	.	3.10202	.	1.63321
NC_052532.1	62823700	62824200	.	0.471507	.	-1.08465
NC_052532.1	62857400	62857900	.	0.476471	.	-1.06954
NC_052532.1	62925600	62926100	.	0.749449	.	-0.416098
NC_052532.1	63037000	63037500	.	5.82684	.	2.54271
NC_052532.1	63123400	63123700	.	2.20037	.	1.13774
NC_052532.1	63341400	63341900	.	114.035	.	6.83334
NC_052532.1	63365600	63366100	.	0.694853	.	-0.52522
NC_052532.1	63410300	63410800	.	0.957905	.	-0.062046
NC_052532.1	63486500	63487000	.	0.759375	.	-0.397115
NC_052532.1	63610500	63611100	.	0.512868	.	-0.963341
NC_052532.1	63755400	63755900	.	0.49136	.	-1.02515
NC_052532.1	63819900	63820200	.	1.13327	.	0.180495
NC_052532.1	63873100	63873600	.	0.496324	.	-1.01065
NC_052532.1	63883500	63884000	.	0.501287	.	-0.996292
NC_052532.1	63952900	63953500	.	3.23851	.	1.69533
NC_052532.1	63973800	63974400	.	0.475644	.	-1.07205
NC_052532.1	64081000	64081500	.	0.724633	.	-0.464679
NC_052532.1	64487000	64487300	.	0.686581	.	-0.542498
NC_052532.1	64508900	64509500	.	4.15671	.	2.05544
NC_052532.1	64573500	64574100	.	0.827206	.	-0.273681
NC_052532.1	64617800	64618300	.	0.883456	.	-0.17877
NC_052532.1	64736600	64737300	.	0.538866	.	-0.892002
NC_052532.1	64789600	64790200	.	0.649357	.	-0.622917
NC_052532.1	64862700	64863200	.	0.719669	.	-0.474594
NC_052532.1	64908500	64909100	.	0.496324	.	-1.01065
NC_052532.1	64942200	64942700	.	1.48401	.	0.569499
NC_052532.1	64961400	64961900	.	0.645221	.	-0.632135
NC_052532.1	64964100	64964600	.	0.665074	.	-0.588414
NC_052532.1	65093700	65094300	.	1.8364	.	0.876878
NC_052532.1	65127800	65128400	.	0.508732	.	-0.975023
NC_052532.1	65198900	65199400	.	0.52114	.	-0.940258
NC_052532.1	65272000	65273500	.	1.30202	.	0.380754
NC_052532.1	65317400	65318000	.	1.0671	.	0.0936898
NC_052532.1	65322500	65323000	.	2.39724	.	1.26138
NC_052532.1	65324400	65324900	.	2.09449	.	1.0666
NC_052532.1	65396100	65396500	.	21.7948	.	4.44591
NC_052532.1	65402500	65403100	.	0.988511	.	-0.0166707
NC_052532.1	65588300	65588800	.	1.13658	.	0.184701
NC_052532.1	65618900	65619400	.	0.555882	.	-0.847148
NC_052532.1	65625000	65625500	.	0.570772	.	-0.809013
NC_052532.1	65626500	65627100	.	0.971967	.	-0.0410205
NC_052532.1	65627900	65628500	.	0.5625	.	-0.830075
NC_052532.1	65637800	65638300	.	0.635294	.	-0.654503
NC_052532.1	65739000	65739600	.	0.670037	.	-0.577687
NC_052532.1	65843400	65844000	.	0.529412	.	-0.917537
NC_052532.1	65871700	65872200	.	0.456618	.	-1.13094
NC_052532.1	65880800	65881900	.	0.516628	.	-0.952803
NC_052532.1	65999100	65999600	.	0.68989	.	-0.535562
NC_052532.1	66056800	66057300	.	0.987684	.	-0.0178784
NC_052532.1	66067200	66067800	.	0.82307	.	-0.280913
NC_052532.1	66177000	66177600	.	0.591452	.	-0.757666
NC_052532.1	66199800	66200300	.	0.531066	.	-0.913036
NC_052532.1	66204200	66204700	.	1.39963	.	0.485048
NC_052532.1	66225000	66225500	.	0.620405	.	-0.688719
NC_052532.1	66258400	66258900	.	0.68989	.	-0.535562
NC_052532.1	66310100	66310700	.	0.517004	.	-0.951753
NC_052532.1	66362400	66362900	.	0.540993	.	-0.886319
NC_052532.1	66415200	66415700	.	0.799081	.	-0.323586
NC_052532.1	66530700	66531000	.	1.82813	.	0.870365
NC_052532.1	66567100	66568200	.	0.49858	.	-1.0041
NC_052532.1	66708700	66709200	.	0.739522	.	-0.435335
NC_052532.1	66756700	66757300	.	0.860294	.	-0.217098
NC_052532.1	66797500	66798100	.	0.641085	.	-0.641413
NC_052532.1	66811300	66811900	.	0.52114	.	-0.940258
NC_052532.1	66992000	66992500	.	0.585662	.	-0.77186
NC_052532.1	67089400	67089700	.	6.52666	.	2.70634
NC_052532.1	67206500	67207100	.	0.545956	.	-0.873143
NC_052532.1	67233000	67233900	.	0.689338	.	-0.536716
NC_052532.1	67325000	67325600	.	0.831342	.	-0.266486
NC_052532.1	67388500	67389900	.	0.46619	.	-1.10101
NC_052532.1	67666000	67666600	.	0.641085	.	-0.641413
NC_052532.1	67667700	67668200	.	0.620405	.	-0.688719
NC_052532.1	67670200	67670800	.	0.595588	.	-0.747612
NC_052532.1	67763600	67764200	.	0.467371	.	-1.09736
NC_052532.1	67766500	67767000	.	1.46912	.	0.55495
NC_052532.1	67931300	67931800	.	0.699816	.	-0.514952
NC_052532.1	68067900	68068500	.	6.47289	.	2.69441
NC_052532.1	68069900	68070400	.	2.8886	.	1.53037
NC_052532.1	68149100	68149600	.	0.50625	.	-0.982078
NC_052532.1	68150800	68151300	.	0.898346	.	-0.154657
NC_052532.1	68155800	68156300	.	0.531066	.	-0.913036
NC_052532.1	68231300	68232300	.	0.70478	.	-0.504756
NC_052532.1	68320900	68322600	.	0.540117	.	-0.888656
NC_052532.1	68340900	68341500	.	1.27803	.	0.353926
NC_052532.1	68345000	68345500	.	0.947978	.	-0.0770742
NC_052532.1	68381400	68381900	.	1.51379	.	0.598162
NC_052532.1	68401900	68402400	.	0.590625	.	-0.759685
NC_052532.1	68403600	68404100	.	0.461581	.	-1.11534
NC_052532.1	68489900	68490400	.	0.476471	.	-1.06954
NC_052532.1	68577300	68577800	.	26.8164	.	4.74504
NC_052532.1	68592600	68593200	.	0.740349	.	-0.433722
NC_052532.1	68761300	68761800	.	0.818934	.	-0.288181
NC_052532.1	68792600	68793100	.	2.3625	.	1.24031
NC_052532.1	68834300	68834900	.	0.727941	.	-0.458106
NC_052532.1	69122200	69122700	.	0.49136	.	-1.02515
NC_052532.1	69188800	69189300	.	0.560846	.	-0.834324
NC_052532.1	69221200	69221800	.	0.537684	.	-0.89517
NC_052532.1	69273400	69273900	.	0.729596	.	-0.454831
NC_052532.1	69283100	69283700	.	0.545956	.	-0.873143
NC_052532.1	69315500	69316200	.	0.755121	.	-0.40522
NC_052532.1	69400300	69400800	.	6.67059	.	2.73781
NC_052532.1	69510500	69511100	.	0.587316	.	-0.76779
NC_052532.1	69566600	69567100	.	0.456618	.	-1.13094
NC_052532.1	69580200	69580800	.	0.711397	.	-0.491273
NC_052532.1	69581200	69581700	.	0.833824	.	-0.262186
NC_052532.1	69769400	69770000	.	0.508732	.	-0.975023
NC_052532.1	69779400	69780000	.	0.5625	.	-0.830075
NC_052532.1	70071100	70071700	.	0.653493	.	-0.613757
NC_052532.1	70087200	70087800	.	0.587316	.	-0.76779
NC_052532.1	70181100	70181700	.	0.508732	.	-0.975023
NC_052532.1	70342800	70343300	.	0.526103	.	-0.926583
NC_052532.1	70557800	70558300	.	1.58824	.	0.667425
NC_052532.1	70568600	70569100	.	0.615441	.	-0.700307
NC_052532.1	70656300	70656900	.	0.483916	.	-1.04717
NC_052532.1	70782300	70782900	.	0.641085	.	-0.641413
NC_052532.1	70790900	70791500	.	0.612133	.	-0.708084
NC_052532.1	70794400	70795000	.	0.454963	.	-1.13618
NC_052532.1	70817700	70818300	.	0.744485	.	-0.425684
NC_052532.1	70874600	70875700	.	0.622661	.	-0.683482
NC_052532.1	70910100	70910700	.	0.661765	.	-0.595609
NC_052532.1	70920000	70920600	.	7.69715	.	2.94432
NC_052532.1	70968300	70968800	.	0.684927	.	-0.545979
NC_052532.1	70992200	70992700	.	0.724633	.	-0.464679
NC_052532.1	71087500	71088000	.	2.50643	.	1.32564
NC_052532.1	71160200	71160400	.	2.25827	.	1.17522
NC_052532.1	71161400	71161700	.	4.39246	.	2.13503
NC_052532.1	71240000	71240900	.	0.601103	.	-0.734316
NC_052532.1	71370600	71371200	.	8.61949	.	3.1076
NC_052532.1	71392700	71393200	.	5.22132	.	2.38442
NC_052532.1	71402600	71403200	.	0.463235	.	-1.11018
NC_052532.1	71521400	71521900	.	0.456618	.	-1.13094
NC_052532.1	71589100	71589700	.	0.545956	.	-0.873143
NC_052532.1	71655300	71655900	.	0.488052	.	-1.03489
NC_052532.1	71687000	71687500	.	0.580699	.	-0.784138
NC_052532.1	71742200	71742700	.	1.32022	.	0.400779
NC_052532.1	71762600	71763100	.	0.665074	.	-0.588414
NC_052532.1	71781100	71781600	.	0.749449	.	-0.416098
NC_052532.1	71885800	71886400	.	2.32859	.	1.21945
NC_052532.1	71985800	71986300	.	1.28548	.	0.362305
NC_052532.1	72117900	72118400	.	0.635294	.	-0.654503
NC_052532.1	72134200	72134800	.	0.483916	.	-1.04717
NC_052532.1	72181400	72181700	.	0.678309	.	-0.559985
NC_052532.1	72190600	72191100	.	0.531066	.	-0.913036
NC_052532.1	72233700	72234200	.	0.476471	.	-1.06954
NC_052532.1	72585100	72585600	.	0.744485	.	-0.425684
NC_052532.1	72604100	72604700	.	0.612133	.	-0.708084
NC_052532.1	72673500	72674000	.	0.575735	.	-0.796522
NC_052532.1	72683700	72684000	.	1.10846	.	0.148552
NC_052532.1	72685200	72685500	.	0.967831	.	-0.0471728
NC_052532.1	72686700	72687000	.	0.992647	.	-0.0106469
NC_052532.1	72877700	72878300	.	0.529412	.	-0.917537
NC_052532.1	72972900	72973500	.	0.715533	.	-0.482909
NC_052532.1	73003500	73004100	.	0.694853	.	-0.52522
NC_052532.1	73016500	73017000	.	1.09688	.	0.133399
NC_052532.1	73069800	73070300	.	0.938052	.	-0.0922606
NC_052532.1	73079300	73079900	.	0.454963	.	-1.13618
NC_052532.1	73139600	73140200	.	1.09191	.	0.126857
NC_052532.1	73256400	73257000	.	0.661765	.	-0.595609
NC_052532.1	73279500	73280100	.	0.517004	.	-0.951753
NC_052532.1	73303500	73304100	.	0.934743	.	-0.0973585
NC_052532.1	73399700	73400200	.	0.933088	.	-0.0999142
NC_052532.1	73424400	73425100	.	0.833115	.	-0.263413
NC_052532.1	73466000	73466500	.	0.977758	.	-0.0324512
NC_052532.1	73572100	73572300	.	1.42693	.	0.512915
NC_052532.1	73669400	73669900	.	0.560846	.	-0.834324
NC_052532.1	73799300	73799900	.	0.595588	.	-0.747612
NC_052532.1	73855100	73855600	.	1.09688	.	0.133399
NC_052532.1	73957500	73958000	.	0.531066	.	-0.913036
NC_052532.1	73975800	73976400	.	1.3318	.	0.413379
NC_052532.1	73979100	73980000	.	0.9375	.	-0.093109
NC_052532.1	73981900	73982400	.	0.526103	.	-0.926583
NC_052532.1	73999600	74000100	.	0.466544	.	-1.09991
NC_052532.1	74002900	74003400	.	0.595588	.	-0.747612
NC_052532.1	74047600	74048200	.	0.454963	.	-1.13618
NC_052532.1	74082600	74083100	.	0.486397	.	-1.03979
NC_052532.1	74188700	74189300	.	0.512868	.	-0.963341
NC_052532.1	74211500	74212100	.	0.483916	.	-1.04717
NC_052532.1	74316900	74317400	.	0.531066	.	-0.913036
NC_052532.1	74622600	74623200	.	0.488052	.	-1.03489
NC_052532.1	74691800	74692400	.	0.984375	.	-0.0227197
NC_052532.1	74737300	74738400	.	0.47602	.	-1.07091
NC_052532.1	74751000	74751600	.	0.475644	.	-1.07205
NC_052532.1	74760700	74761300	.	0.591452	.	-0.757666
NC_052532.1	74796100	74796700	.	0.579044	.	-0.788254
NC_052532.1	74837900	74838500	.	0.860294	.	-0.217098
NC_052532.1	74841200	74841700	.	0.456618	.	-1.13094
NC_052532.1	74883200	74883800	.	0.512868	.	-0.963341
NC_052532.1	75162200	75162700	.	0.531066	.	-0.913036
NC_052532.1	75342200	75342700	.	1.40956	.	0.495244
NC_052532.1	75382200	75382700	.	0.486397	.	-1.03979
NC_052532.1	75495200	75495700	.	0.516177	.	-0.954063
NC_052532.1	75534300	75534900	.	0.475644	.	-1.07205
NC_052532.1	75601900	75602500	.	0.587316	.	-0.76779
NC_052532.1	75621100	75621400	.	0.727941	.	-0.458106
NC_052532.1	75667800	75668300	.	0.545956	.	-0.873143
NC_052532.1	75682500	75683000	.	0.501287	.	-0.996292
NC_052532.1	75732200	75732800	.	1.26976	.	0.344557
NC_052532.1	75737500	75738000	.	39.6662	.	5.30984
NC_052532.1	75770500	75771100	.	0.47978	.	-1.05956
NC_052532.1	75927100	75927700	.	0.525276	.	-0.928853
NC_052532.1	76004900	76005500	.	1.16222	.	0.216889
NC_052532.1	76017400	76018000	.	0.955423	.	-0.0657884
NC_052532.1	76026900	76028000	.	0.491812	.	-1.02382
NC_052532.1	76041000	76041600	.	0.591452	.	-0.757666
NC_052532.1	76072700	76073300	.	0.686581	.	-0.542498
NC_052532.1	76091200	76091800	.	0.880974	.	-0.182828
NC_052532.1	76112000	76112500	.	0.461581	.	-1.11534
NC_052532.1	76288300	76289200	.	0.554228	.	-0.851448
NC_052532.1	76557300	76557900	.	0.835478	.	-0.259326
NC_052532.1	76669800	76670400	.	3.85064	.	1.9451
NC_052532.1	76719500	76720000	.	94.2171	.	6.55792
NC_052532.1	76722200	76722700	.	0.70478	.	-0.504756
NC_052532.1	76722800	76723900	.	1.07612	.	0.105839
NC_052532.1	76842300	76842800	.	0.50625	.	-0.982078
NC_052532.1	76846000	76846500	.	0.531066	.	-0.913036
NC_052532.1	76862500	76863100	.	2.29963	.	1.2014
NC_052532.1	76866800	76867100	.	678.632	.	9.40648
NC_052532.1	76880600	76881100	.	0.49136	.	-1.02515
NC_052532.1	76925100	76925400	.	1.04228	.	0.0597424
NC_052532.1	76953000	76953500	.	0.50625	.	-0.982078
NC_052532.1	76955000	76955600	.	0.996783	.	-0.00464814
NC_052532.1	77019700	77020200	.	1.36489	.	0.448785
NC_052532.1	77021200	77022700	.	0.474816	.	-1.07456
NC_052532.1	77088300	77088900	.	20.0432	.	4.32504
NC_052532.1	77177700	77178100	.	3.81549	.	1.93187
NC_052532.1	77207800	77208000	.	3.13925	.	1.65042
NC_052532.1	77208300	77208800	.	176.2	.	7.46107
NC_052532.1	77214500	77215100	.	0.47978	.	-1.05956
NC_052532.1	77239500	77240000	.	262.818	.	8.03792
NC_052532.1	77261700	77262200	.	0.784191	.	-0.350722
NC_052532.1	77299600	77299700	.	1.48897	.	0.574316
NC_052532.1	77300700	77301100	.	0.701057	.	-0.512396
NC_052532.1	77321600	77322100	.	15.3662	.	3.94169
NC_052532.1	77354400	77354500	.	133.883	.	7.06483
NC_052532.1	77392000	77392500	.	0.972794	.	-0.0397932
NC_052532.1	77420000	77420600	.	0.52114	.	-0.940258
NC_052532.1	77487700	77488200	.	0.585662	.	-0.77186
NC_052532.1	77509300	77509800	.	0.570772	.	-0.809013
NC_052532.1	77523200	77523600	.	0.75069	.	-0.413712
NC_052532.1	77616600	77616900	.	0.595588	.	-0.747612
NC_052532.1	77713400	77713900	.	1.09688	.	0.133399
NC_052532.1	77716800	77717300	.	30.3949	.	4.92576
NC_052532.1	77722200	77722600	.	0.670037	.	-0.577687
NC_052532.1	77733200	77733700	.	0.868566	.	-0.203292
NC_052532.1	77840900	77841500	.	0.463235	.	-1.11018
NC_052532.1	77952400	77953000	.	0.52114	.	-0.940258
NC_052532.1	77970000	77970300	.	0.661765	.	-0.595609
NC_052532.1	78000600	78001100	.	1.47408	.	0.559816
NC_052532.1	78018900	78019500	.	0.599724	.	-0.737628
NC_052532.1	78044600	78045500	.	0.647978	.	-0.625983
NC_052532.1	78054400	78054600	.	1.12914	.	0.17522
NC_052532.1	78367000	78367600	.	0.467371	.	-1.09736
NC_052532.1	78462900	78463500	.	39.8589	.	5.31683
NC_052532.1	78797600	78798100	.	0.838787	.	-0.253624
NC_052532.1	78802500	78803000	.	0.823897	.	-0.279464
NC_052532.1	79201300	79201800	.	0.52114	.	-0.940258
NC_052532.1	79244300	79244900	.	0.58318	.	-0.777986
NC_052532.1	79272900	79273500	.	0.690717	.	-0.533833
NC_052532.1	79280100	79280700	.	17.0983	.	4.09579
NC_052532.1	79289000	79289300	.	0.901655	.	-0.149353
NC_052532.1	79331200	79331800	.	0.715533	.	-0.482909
NC_052532.1	79348600	79349200	.	0.736213	.	-0.441804
NC_052532.1	79396800	79397400	.	0.467371	.	-1.09736
NC_052532.1	79448300	79448800	.	1.63787	.	0.711819
NC_052532.1	79471000	79471500	.	1.02243	.	0.0319975
NC_052532.1	79543300	79543900	.	0.653493	.	-0.613757
NC_052532.1	79678700	79679200	.	0.893383	.	-0.16265
NC_052532.1	79721800	79722400	.	0.570772	.	-0.809013
NC_052532.1	79731300	79731800	.	5.42482	.	2.43957
NC_052532.1	79748400	79749000	.	0.508732	.	-0.975023
NC_052532.1	79750200	79750500	.	1.26563	.	0.33985
NC_052532.1	79803800	79804400	.	0.599724	.	-0.737628
NC_052532.1	79856000	79856600	.	1.08778	.	0.121382
NC_052532.1	79903600	79904100	.	0.699816	.	-0.514952
NC_052532.1	79954700	79955200	.	1.50882	.	0.593424
NC_052532.1	80011600	80012100	.	0.585662	.	-0.77186
NC_052532.1	80020000	80020700	.	1.15927	.	0.213217
NC_052532.1	80160400	80160900	.	1.02739	.	0.0389839
NC_052532.1	80255700	80256200	.	0.70478	.	-0.504756
NC_052532.1	80312400	80312700	.	0.951287	.	-0.0720474
NC_052532.1	80383400	80384000	.	0.508732	.	-0.975023
NC_052532.1	80388800	80389300	.	0.461581	.	-1.11534
NC_052532.1	80416600	80417100	.	1.24577	.	0.31704
NC_052532.1	80426000	80426500	.	0.49136	.	-1.02515
NC_052532.1	80543100	80543600	.	0.734559	.	-0.44505
NC_052532.1	80610000	80610500	.	23.6399	.	4.56315
NC_052532.1	80613700	80614200	.	1.96048	.	0.971206
NC_052532.1	80667400	80667900	.	1.23088	.	0.299693
NC_052532.1	80781400	80781900	.	0.665074	.	-0.588414
NC_052532.1	80811500	80812000	.	0.531066	.	-0.913036
NC_052532.1	80839400	80840000	.	1.15809	.	0.211746
NC_052532.1	80844500	80845000	.	2.47169	.	1.3055
NC_052532.1	80860300	80861000	.	0.524685	.	-0.930477
NC_052532.1	80896100	80896700	.	9.7114	.	3.27968
NC_052532.1	80968100	80968600	.	0.610478	.	-0.711989
NC_052532.1	80979200	80979800	.	0.976103	.	-0.0348944
NC_052532.1	80983900	80984400	.	0.52114	.	-0.940258
NC_052532.1	81031300	81031600	.	0.818934	.	-0.288181
NC_052532.1	81044600	81045200	.	1.13327	.	0.180495
NC_052532.1	81074200	81074800	.	0.504596	.	-0.9868
NC_052532.1	81107400	81108000	.	0.508732	.	-0.975023
NC_052532.1	81212700	81213200	.	0.699816	.	-0.514952
NC_052532.1	81306200	81306700	.	150.823	.	7.23671
NC_052532.1	81318600	81319100	.	0.496324	.	-1.01065
NC_052532.1	81322800	81323400	.	0.54182	.	-0.884114
NC_052532.1	81369300	81369800	.	0.501287	.	-0.996292
NC_052532.1	81581500	81582000	.	0.50625	.	-0.982078
NC_052532.1	81608900	81609500	.	0.525276	.	-0.928853
NC_052532.1	81661000	81661500	.	0.456618	.	-1.13094
NC_052532.1	81671200	81671700	.	0.555882	.	-0.847148
NC_052532.1	81744400	81745000	.	0.471507	.	-1.08465
NC_052532.1	81775800	81776400	.	0.686581	.	-0.542498
NC_052532.1	81832300	81832900	.	0.483916	.	-1.04717
NC_052532.1	81877200	81877800	.	0.52114	.	-0.940258
NC_052532.1	81922700	81923200	.	0.501287	.	-0.996292
NC_052532.1	81936800	81937600	.	0.642119	.	-0.639088
NC_052532.1	82010400	82010900	.	1.02739	.	0.0389839
NC_052532.1	82021500	82022000	.	0.550919	.	-0.860087
NC_052532.1	82101500	82102000	.	0.456618	.	-1.13094
NC_052532.1	82120700	82121300	.	0.612133	.	-0.708084
NC_052532.1	82154000	82155000	.	0.558364	.	-0.840722
NC_052532.1	82167800	82168400	.	5.48024	.	2.45424
NC_052532.1	82272700	82273300	.	0.620405	.	-0.688719
NC_052532.1	82421600	82422100	.	0.679963	.	-0.556471
NC_052532.1	82521100	82521600	.	0.466544	.	-1.09991
NC_052532.1	82568900	82569500	.	0.612133	.	-0.708084
NC_052532.1	82823900	82824400	.	0.590625	.	-0.759685
NC_052532.1	82930100	82930700	.	0.566636	.	-0.819505
NC_052532.1	82937800	82938300	.	0.560846	.	-0.834324
NC_052532.1	82972600	82973000	.	0.663833	.	-0.591108
NC_052532.1	82975300	82975900	.	0.574908	.	-0.798596
NC_052532.1	83019000	83019600	.	0.690717	.	-0.533833
NC_052532.1	83054700	83055200	.	0.476471	.	-1.06954
NC_052532.1	83092900	83093400	.	0.555882	.	-0.847148
NC_052532.1	83276400	83276900	.	0.804044	.	-0.314653
NC_052532.1	83278700	83279200	.	0.749449	.	-0.416098
NC_052532.1	83390100	83390500	.	0.639017	.	-0.646074
NC_052532.1	83415100	83415600	.	0.496324	.	-1.01065
NC_052532.1	83482400	83483000	.	1.14982	.	0.201404
NC_052532.1	83489500	83490000	.	1.2954	.	0.373403
NC_052532.1	83636000	83636500	.	0.675	.	-0.56704
NC_052532.1	83814000	83814500	.	0.50625	.	-0.982078
NC_052532.1	83903400	83904000	.	0.566636	.	-0.819505
NC_052532.1	83958500	83959000	.	8.55662	.	3.09704
NC_052532.1	83967500	83968100	.	3.66452	.	1.87363
NC_052532.1	84091600	84092200	.	0.550092	.	-0.862255
NC_052532.1	84127200	84127800	.	0.84375	.	-0.245112
NC_052532.1	84155200	84155800	.	0.554228	.	-0.851448
NC_052532.1	84251500	84252100	.	0.554228	.	-0.851448
NC_052532.1	84263000	84263500	.	0.84375	.	-0.245112
NC_052532.1	84282300	84282800	.	0.550919	.	-0.860087
NC_052532.1	84309600	84310100	.	0.456618	.	-1.13094
NC_052532.1	84375900	84376800	.	12.1517	.	3.60308
NC_052532.1	84450200	84450700	.	0.645221	.	-0.632135
NC_052532.1	84482400	84482900	.	0.68989	.	-0.535562
NC_052532.1	84543600	84544700	.	0.674549	.	-0.568005
NC_052532.1	84601100	84601800	.	0.652311	.	-0.616368
NC_052532.1	84787600	84788100	.	0.560846	.	-0.834324
NC_052532.1	84861100	84861700	.	0.517004	.	-0.951753
NC_052532.1	84899400	84899900	.	0.501287	.	-0.996292
NC_052532.1	84920300	84920800	.	0.615441	.	-0.700307
NC_052532.1	84921500	84921900	.	0.676241	.	-0.564391
NC_052532.1	84989400	84989900	.	0.714706	.	-0.484578
NC_052532.1	85009100	85009700	.	0.512868	.	-0.963341
NC_052532.1	85060800	85061400	.	0.814798	.	-0.295486
NC_052532.1	85077900	85078000	.	43.8998	.	5.45614
NC_052532.1	85082900	85083500	.	24.568	.	4.61871
NC_052532.1	85118000	85118300	.	1.40625	.	0.491853
NC_052532.1	85163000	85163600	.	0.723805	.	-0.466326
NC_052532.1	85232300	85232800	.	0.476471	.	-1.06954
NC_052532.1	85278700	85279200	.	0.908272	.	-0.138803
NC_052532.1	85494900	85495500	.	0.554228	.	-0.851448
NC_052532.1	85541900	85542400	.	0.997611	.	-0.00345138
NC_052532.1	85635800	85636100	.	32.2941	.	5.0132
NC_052532.1	85639300	85639900	.	0.488052	.	-1.03489
NC_052532.1	85683200	85683800	.	1.08778	.	0.121382
NC_052532.1	85836900	85837400	.	0.496324	.	-1.01065
NC_052532.1	85863000	85863600	.	0.574908	.	-0.798596
NC_052532.1	85968400	85969000	.	0.794118	.	-0.332575
NC_052532.1	86076900	86077400	.	1.26066	.	0.334182
NC_052532.1	86084600	86085200	.	0.58318	.	-0.777986
NC_052532.1	86156100	86156600	.	0.595588	.	-0.747612
NC_052532.1	86220800	86221300	.	1.04228	.	0.0597424
NC_052532.1	86232400	86233000	.	0.727941	.	-0.458106
NC_052532.1	86358000	86358500	.	0.540993	.	-0.886319
NC_052532.1	86386800	86387400	.	0.719669	.	-0.474594
NC_052532.1	86475300	86475800	.	0.545956	.	-0.873143
NC_052532.1	86498500	86499100	.	0.459099	.	-1.12312
NC_052532.1	86528400	86529400	.	0.471507	.	-1.08465
NC_052532.1	86611200	86611700	.	0.68989	.	-0.535562
NC_052532.1	86835300	86835900	.	0.570772	.	-0.809013
NC_052532.1	86865700	86866300	.	1.51379	.	0.598162
NC_052532.1	86878000	86878500	.	0.461581	.	-1.11534
NC_052532.1	87084400	87084900	.	0.496324	.	-1.01065
NC_052532.1	87138700	87139200	.	0.476471	.	-1.06954
NC_052532.1	87430200	87430700	.	0.565809	.	-0.821613
NC_052532.1	87459900	87460400	.	1.2011	.	0.26436
NC_052532.1	87552800	87553300	.	0.625368	.	-0.677223
NC_052532.1	87721600	87721900	.	0.47978	.	-1.05956
NC_052532.1	87722200	87722500	.	0.488052	.	-1.03489
NC_052532.1	87821300	87822000	.	0.475053	.	-1.07384
NC_052532.1	87894900	87895500	.	1.0216	.	0.0308298
NC_052532.1	87966800	87967400	.	0.653493	.	-0.613757
NC_052532.1	87972200	87972700	.	0.49136	.	-1.02515
NC_052532.1	88286700	88287300	.	0.889247	.	-0.169345
NC_052532.1	88345500	88346000	.	0.620405	.	-0.688719
NC_052532.1	88709800	88710400	.	0.607996	.	-0.717865
NC_052532.1	88711000	88711600	.	0.628677	.	-0.66961
NC_052532.1	88782700	88783200	.	6.27849	.	2.65042
NC_052532.1	88835500	88836100	.	0.537684	.	-0.89517
NC_052532.1	88945900	88946500	.	0.628677	.	-0.66961
NC_052532.1	88957300	88957900	.	0.860294	.	-0.217098
NC_052532.1	88999400	88999900	.	5.65313	.	2.49905
NC_052532.1	89037700	89038200	.	0.70478	.	-0.504756
NC_052532.1	89040100	89040600	.	1.15147	.	0.203478
NC_052532.1	89074700	89075600	.	0.556985	.	-0.844288
NC_052532.1	89080200	89080700	.	0.471507	.	-1.08465
NC_052532.1	89088800	89089300	.	0.53603	.	-0.899616
NC_052532.1	89131300	89131800	.	1.52868	.	0.612283
NC_052532.1	89146300	89146900	.	0.471507	.	-1.08465
NC_052532.1	89383100	89383600	.	56.1789	.	5.81196
NC_052532.1	89546300	89546800	.	0.476471	.	-1.06954
NC_052532.1	89640100	89640700	.	0.545956	.	-0.873143
NC_052532.1	89661500	89662000	.	0.580699	.	-0.784138
NC_052532.1	89886600	89887500	.	29.2583	.	4.87077
NC_052532.1	90060600	90061100	.	0.754412	.	-0.406576
NC_052532.1	90085200	90085800	.	0.504596	.	-0.9868
NC_052532.1	90112800	90113300	.	0.784191	.	-0.350722
NC_052532.1	90117200	90117800	.	0.653493	.	-0.613757
NC_052532.1	90202600	90203100	.	0.471507	.	-1.08465
NC_052532.1	90493200	90493800	.	0.545956	.	-0.873143
NC_052532.1	90626100	90626700	.	0.471507	.	-1.08465
NC_052532.1	91238000	91238500	.	0.461581	.	-1.11534
NC_052532.1	91455700	91456400	.	0.499869	.	-1.00038
NC_052532.1	91539300	91539900	.	0.463235	.	-1.11018
NC_052532.1	91631200	91631800	.	0.943015	.	-0.0846475
NC_052532.1	91827400	91827900	.	0.883456	.	-0.17877
NC_052532.1	91837300	91837900	.	0.459099	.	-1.12312
NC_052532.1	91838600	91839200	.	0.508732	.	-0.975023
NC_052532.1	91861300	91861800	.	0.545956	.	-0.873143
NC_052532.1	91935500	91936100	.	0.545956	.	-0.873143
NC_052532.1	91998000	91998600	.	0.512868	.	-0.963341
NC_052532.1	92024100	92024600	.	5.29081	.	2.40349
NC_052532.1	92103000	92103200	.	35.1397	.	5.13503
NC_052532.1	92105100	92105700	.	0.678309	.	-0.559985
NC_052532.1	92128400	92129000	.	1.38971	.	0.47478
NC_052532.1	92191000	92191500	.	0.739522	.	-0.435335
NC_052532.1	92209100	92209700	.	0.558364	.	-0.840722
NC_052532.1	92216800	92217300	.	0.511213	.	-0.968003
NC_052532.1	92237000	92237500	.	0.630331	.	-0.665818
NC_052532.1	92516700	92517200	.	0.729596	.	-0.454831
NC_052532.1	92617400	92617900	.	0.85864	.	-0.219875
NC_052532.1	92668400	92669000	.	0.459099	.	-1.12312
NC_052532.1	92694300	92694900	.	1.57583	.	0.65611
NC_052532.1	92745800	92747100	.	0.46769	.	-1.09638
NC_052532.1	92756200	92756900	.	0.457327	.	-1.1287
NC_052532.1	92779200	92779800	.	0.616269	.	-0.698369
NC_052532.1	92830800	92831900	.	0.559492	.	-0.83781
NC_052532.1	92979000	92979500	.	0.550919	.	-0.860087
NC_052532.1	93021100	93021600	.	2.35754	.	1.23728
NC_052532.1	93096100	93096700	.	0.632813	.	-0.66015
NC_052532.1	93237100	93237600	.	0.496324	.	-1.01065
NC_052532.1	93422400	93423000	.	0.50046	.	-0.998674
NC_052532.1	93440200	93440700	.	0.625368	.	-0.677223
NC_052532.1	93493900	93494500	.	0.537684	.	-0.89517
NC_052532.1	93496500	93497000	.	1.22592	.	0.293864
NC_052532.1	93754500	93755000	.	0.456618	.	-1.13094
NC_052532.1	94059100	94059700	.	0.471507	.	-1.08465
NC_052532.1	94117100	94117700	.	0.52114	.	-0.940258
NC_052532.1	94145700	94146200	.	40.0831	.	5.32492
NC_052532.1	94226100	94226700	.	0.525276	.	-0.928853
NC_052532.1	94263800	94264400	.	0.488052	.	-1.03489
NC_052532.1	94349800	94350300	.	0.560846	.	-0.834324
NC_052532.1	94414400	94415000	.	0.595588	.	-0.747612
NC_052532.1	94613200	94613700	.	0.50625	.	-0.982078
NC_052532.1	94615700	94616200	.	0.590625	.	-0.759685
NC_052532.1	94628700	94629200	.	0.590625	.	-0.759685
NC_052532.1	94717600	94718100	.	0.456618	.	-1.13094
NC_052532.1	94795000	94795600	.	1.16222	.	0.216889
NC_052532.1	94934100	94934700	.	0.454963	.	-1.13618
NC_052532.1	95036200	95036700	.	1.1068	.	0.146397
NC_052532.1	95195300	95195800	.	0.496324	.	-1.01065
NC_052532.1	95244400	95245500	.	0.681317	.	-0.553602
NC_052532.1	95369600	95370100	.	0.838787	.	-0.253624
NC_052532.1	95634600	95635000	.	0.955423	.	-0.0657884
NC_052532.1	95771100	95771600	.	0.496324	.	-1.01065
NC_052532.1	96019200	96019700	.	0.511213	.	-0.968003
NC_052532.1	96036800	96037300	.	0.466544	.	-1.09991
NC_052532.1	96132700	96133200	.	0.555882	.	-0.847148
NC_052532.1	96204600	96205200	.	0.471507	.	-1.08465
NC_052532.1	96424900	96425400	.	0.714706	.	-0.484578
NC_052532.1	96432400	96433000	.	0.459099	.	-1.12312
NC_052532.1	96754500	96755600	.	0.457971	.	-1.12667
NC_052532.1	96758100	96759200	.	0.597844	.	-0.742158
NC_052532.1	96882600	96883200	.	0.694853	.	-0.52522
NC_052532.1	96959500	96960000	.	0.550919	.	-0.860087
NC_052532.1	96987100	96987400	.	0.951287	.	-0.0720474
NC_052532.1	97021200	97021700	.	0.476471	.	-1.06954
NC_052532.1	97153600	97154100	.	0.49136	.	-1.02515
NC_052532.1	97298200	97298800	.	0.889247	.	-0.169345
NC_052532.1	97502300	97502800	.	3.23603	.	1.69423
NC_052532.1	97507600	97507900	.	0.512868	.	-0.963341
NC_052532.1	97948000	97948600	.	3.06893	.	1.61774
NC_052532.1	98009600	98010100	.	0.630331	.	-0.665818
NC_052532.1	98043200	98043800	.	0.649357	.	-0.622917
NC_052532.1	98101500	98102100	.	0.645221	.	-0.632135
NC_052532.1	98176300	98176800	.	2.21857	.	1.14963
NC_052532.1	98185100	98185700	.	0.467371	.	-1.09736
NC_052532.1	98349100	98350300	.	0.512868	.	-0.963341
NC_052532.1	98476600	98477100	.	19.58	.	4.29131
NC_052532.1	98484000	98484500	.	0.466544	.	-1.09991
NC_052532.1	98779500	98780100	.	0.748622	.	-0.417692
NC_052532.1	98784400	98784900	.	0.714706	.	-0.484578
NC_052532.1	98803100	98803700	.	0.517004	.	-0.951753
NC_052532.1	98811300	98811800	.	0.615441	.	-0.700307
NC_052532.1	98865700	98866300	.	0.885111	.	-0.17607
NC_052532.1	98867500	98868100	.	1.09191	.	0.126857
NC_052532.1	98877100	98877600	.	1.6875	.	0.754888
NC_052532.1	98899300	98899800	.	3.19136	.	1.67417
NC_052532.1	99043200	99043700	.	0.496324	.	-1.01065
NC_052532.1	99087800	99088400	.	2.70083	.	1.4334
NC_052532.1	99185000	99185600	.	0.785846	.	-0.347682
NC_052532.1	99416500	99417100	.	0.574908	.	-0.798596
NC_052532.1	99462500	99463000	.	0.555882	.	-0.847148
NC_052532.1	99499700	99500200	.	0.68989	.	-0.535562
NC_052532.1	100429300	100429900	.	0.587316	.	-0.76779
NC_052532.1	100616200	100616700	.	0.87353	.	-0.195071
NC_052532.1	100708700	100709800	.	0.505348	.	-0.984652
NC_052532.1	100913000	100913600	.	0.504596	.	-0.9868
NC_052532.1	100958800	100959300	.	9.98107	.	3.31919
NC_052532.1	101095200	101096200	.	0.52114	.	-0.940258
NC_052532.1	101298800	101299400	.	0.670037	.	-0.577687
NC_052532.1	101420200	101420700	.	0.615441	.	-0.700307
NC_052532.1	101448700	101449200	.	1.02739	.	0.0389839
NC_052532.1	102030400	102031000	.	0.496324	.	-1.01065
NC_052532.1	102170400	102170900	.	0.714706	.	-0.484578
NC_052532.1	102239500	102240000	.	0.456618	.	-1.13094
NC_052532.1	102312500	102313000	.	0.550919	.	-0.860087
NC_052532.1	102348800	102349400	.	0.707261	.	-0.499685
NC_052532.1	102389900	102390400	.	0.565809	.	-0.821613
NC_052532.1	102471600	102472200	.	0.550092	.	-0.862255
NC_052532.1	102485500	102486000	.	0.585662	.	-0.77186
NC_052532.1	102614300	102614800	.	0.545956	.	-0.873143
NC_052532.1	102733500	102734100	.	0.488052	.	-1.03489
NC_052532.1	102736000	102736500	.	1.67757	.	0.746376
NC_052532.1	102763300	102763900	.	0.545956	.	-0.873143
NC_052532.1	102798100	102798600	.	48.2923	.	5.59372
NC_052532.1	102988600	102989100	.	0.501287	.	-0.996292
NC_052532.1	103010300	103010800	.	1.1068	.	0.146397
NC_052532.1	103209600	103209900	.	0.612133	.	-0.708084
NC_052532.1	103249800	103250200	.	0.576976	.	-0.793416
NC_052532.1	103343700	103344400	.	0.570772	.	-0.809013
NC_052532.1	103528200	103528800	.	0.504596	.	-0.9868
NC_052532.1	103619400	103619900	.	0.456618	.	-1.13094
NC_052532.1	103718200	103718800	.	0.703125	.	-0.508147
NC_052532.1	103858800	103859400	.	0.533548	.	-0.90631
NC_052532.1	104076700	104077200	.	27.9331	.	4.8039
NC_052532.1	104131000	104131400	.	0.496324	.	-1.01065
NC_052532.1	104152100	104152600	.	0.496324	.	-1.01065
NC_052532.1	104191700	104192300	.	0.554228	.	-0.851448
NC_052532.1	104329200	104329800	.	1.87362	.	0.90583
NC_052532.1	104571200	104571700	.	2.48658	.	1.31416
NC_052532.1	104578600	104579200	.	0.52114	.	-0.940258
NC_052532.1	104610400	104610900	.	0.50625	.	-0.982078
NC_052532.1	104678100	104678600	.	0.684927	.	-0.545979
NC_052532.1	104730600	104731200	.	3.2716	.	1.71
NC_052532.1	105108600	105109100	.	0.918199	.	-0.123122
NC_052532.1	105119700	105120300	.	0.657629	.	-0.604655
NC_052532.1	105274000	105274500	.	101.24	.	6.66164
NC_052532.1	105334900	105335400	.	7.54908	.	2.9163
NC_052532.1	105372300	105372800	.	0.957905	.	-0.062046
NC_052532.1	105484000	105484400	.	0.514936	.	-0.957536
NC_052532.1	105489300	105489800	.	14.8649	.	3.89384
NC_052532.1	105515000	105515600	.	1.12086	.	0.164612
NC_052532.1	105524800	105525300	.	0.729596	.	-0.454831
NC_052532.1	105565900	105566400	.	0.818934	.	-0.288181
NC_052532.1	105603100	105603700	.	0.54182	.	-0.884114
NC_052532.1	105688400	105688900	.	1.41452	.	0.500315
NC_052532.1	105695900	105696400	.	0.531066	.	-0.913036
NC_052532.1	105759000	105759300	.	0.570772	.	-0.809013
NC_052532.1	105761500	105761900	.	0.607996	.	-0.717865
NC_052532.1	105915100	105915700	.	0.860294	.	-0.217098
NC_052532.1	105923400	105924000	.	0.475644	.	-1.07205
NC_052532.1	106014000	106015100	.	0.909175	.	-0.137371
NC_052532.1	106135200	106135700	.	0.461581	.	-1.11534
NC_052532.1	106175600	106176200	.	0.988511	.	-0.0166707
NC_052532.1	106269200	106269800	.	0.727941	.	-0.458106
NC_052532.1	106491200	106491700	.	0.476471	.	-1.06954
NC_052532.1	106677500	106678000	.	4.77463	.	2.25539
NC_052532.1	106753900	106754400	.	4.29816	.	2.10372
NC_052532.1	106780800	106781400	.	0.529412	.	-0.917537
NC_052532.1	106913300	106913900	.	0.60386	.	-0.727713
NC_052532.1	107065700	107066200	.	0.719669	.	-0.474594
NC_052532.1	107099200	107099700	.	1.40956	.	0.495244
NC_052532.1	107340000	107340600	.	0.471507	.	-1.08465
NC_052532.1	107375100	107375600	.	1.17132	.	0.22814
NC_052532.1	107442400	107443000	.	0.798254	.	-0.32508
NC_052532.1	107619300	107619900	.	0.50046	.	-0.998674
NC_052532.1	107686000	107686600	.	0.508732	.	-0.975023
NC_052532.1	107745200	107745800	.	0.488052	.	-1.03489
NC_052532.1	107780500	107781100	.	0.587316	.	-0.76779
NC_052532.1	107857500	107858000	.	0.555882	.	-0.847148
NC_052532.1	107882900	107883500	.	0.723805	.	-0.466326
NC_052532.1	107888400	107888900	.	7.28603	.	2.86513
NC_052532.1	108071000	108071500	.	0.640258	.	-0.643276
NC_052532.1	108130300	108130800	.	1.08695	.	0.120284
NC_052532.1	108243800	108244400	.	2.65947	.	1.41114
NC_052532.1	108501100	108501700	.	0.504596	.	-0.9868
NC_052532.1	108765100	108765600	.	0.779228	.	-0.359882
NC_052532.1	108765800	108766300	.	1.03732	.	0.0528561
NC_052532.1	108804000	108804500	.	0.456618	.	-1.13094
NC_052532.1	108822800	108823300	.	0.496324	.	-1.01065
NC_052532.1	108860900	108861400	.	0.952941	.	-0.0695406
NC_052532.1	109006600	109007100	.	3.20625	.	1.68089
NC_052532.1	109070900	109071400	.	0.560846	.	-0.834324
NC_052532.1	109110400	109111100	.	0.648766	.	-0.62423
NC_052532.1	109162900	109163500	.	0.570772	.	-0.809013
NC_052532.1	109211700	109212300	.	0.616269	.	-0.698369
NC_052532.1	109248300	109248700	.	0.670037	.	-0.577687
NC_052532.1	109483400	109483900	.	0.50625	.	-0.982078
NC_052532.1	109508000	109508600	.	0.872702	.	-0.196438
NC_052532.1	109609800	109610300	.	2.95809	.	1.56467
NC_052532.1	109614000	109614600	.	0.467371	.	-1.09736
NC_052532.1	109626800	109627400	.	1.81985	.	0.863822
NC_052532.1	109663000	109663500	.	0.481434	.	-1.05459
NC_052532.1	109717700	109718300	.	6.41912	.	2.68238
NC_052532.1	109803300	109803900	.	2.03906	.	1.02791
NC_052532.1	109844400	109844900	.	0.620405	.	-0.688719
NC_052532.1	109927100	109927600	.	0.486397	.	-1.03979
NC_052532.1	109987000	109987500	.	0.749449	.	-0.416098
NC_052532.1	110019000	110019600	.	3.82169	.	1.93421
NC_052532.1	110082800	110083300	.	0.486397	.	-1.03979
NC_052532.1	110110300	110110700	.	32.2921	.	5.01311
NC_052532.1	110191100	110191600	.	0.997611	.	-0.00345138
NC_052532.1	110208800	110209300	.	0.560846	.	-0.834324
NC_052532.1	110374100	110374700	.	0.533548	.	-0.90631
NC_052532.1	110396500	110397100	.	1.45588	.	0.541894
NC_052532.1	110458100	110458600	.	0.50625	.	-0.982078
NC_052532.1	110538100	110538700	.	0.463235	.	-1.11018
NC_052532.1	110752200	110752700	.	0.645221	.	-0.632135
NC_052532.1	111059600	111059900	.	5.39338	.	2.43119
NC_052532.1	111060200	111060500	.	4.86397	.	2.28213
NC_052532.1	111113200	111113800	.	0.715533	.	-0.482909
NC_052532.1	111142000	111142600	.	2.34099	.	1.22712
NC_052532.1	111338800	111339300	.	0.590625	.	-0.759685
NC_052532.1	111385700	111386200	.	5.19651	.	2.37754
NC_052532.1	111559300	111559900	.	0.454963	.	-1.13618
NC_052532.1	112035000	112035500	.	0.645221	.	-0.632135
NC_052532.1	112129100	112129600	.	1.47904	.	0.564665
NC_052532.1	112136900	112137100	.	4.23116	.	2.08105
NC_052532.1	112249700	112250200	.	17.1728	.	4.10205
NC_052532.1	112326200	112326300	.	16.6268	.	4.05544
NC_052532.1	112352800	112353300	.	0.635294	.	-0.654503
NC_052532.1	112373600	112374100	.	0.456618	.	-1.13094
NC_052532.1	112621500	112622100	.	1.15809	.	0.211746
NC_052532.1	112724500	112725000	.	0.650184	.	-0.62108
NC_052532.1	112743700	112744900	.	1.07537	.	0.10483
NC_052532.1	112770800	112771300	.	0.620405	.	-0.688719
NC_052532.1	112836600	112837700	.	0.633941	.	-0.65758
NC_052532.1	112873800	112874400	.	0.508732	.	-0.975023
NC_052532.1	112876000	112876500	.	1.10184	.	0.139913
NC_052532.1	112887000	112887600	.	0.595588	.	-0.747612
NC_052532.1	112971400	112972200	.	0.474609	.	-1.07519
NC_052532.1	113036000	113037000	.	2.0796	.	1.0563
NC_052532.1	113184400	113185000	.	0.512868	.	-0.963341
NC_052532.1	113263200	113263700	.	0.471507	.	-1.08465
NC_052532.1	113267800	113268900	.	1.69878	.	0.764499
NC_052532.1	113291900	113292500	.	6.37776	.	2.67305
NC_052532.1	113313700	113314200	.	1.11673	.	0.159278
NC_052532.1	113401000	113401500	.	0.754412	.	-0.406576
NC_052532.1	113675000	113675600	.	0.620405	.	-0.688719
NC_052532.1	113987300	113988200	.	0.507353	.	-0.978938
NC_052532.1	114051000	114051600	.	0.475644	.	-1.07205
NC_052532.1	114233700	114234300	.	0.707261	.	-0.499685
NC_052532.1	114265200	114265700	.	0.501287	.	-0.996292
NC_052532.1	114528700	114529200	.	0.744485	.	-0.425684
NC_052532.1	114657400	114657900	.	0.456618	.	-1.13094
NC_052532.1	114675600	114676100	.	0.684927	.	-0.545979
NC_052532.1	114679900	114680400	.	0.461581	.	-1.11534
NC_052532.1	114901500	114902100	.	1.0795	.	0.110369
NC_052532.1	115187100	115187700	.	0.54182	.	-0.884114
NC_052532.1	115238000	115238500	.	0.456618	.	-1.13094
NC_052532.1	115258200	115258800	.	0.686581	.	-0.542498
NC_052532.1	115308400	115308900	.	0.610478	.	-0.711989
NC_052532.1	115432200	115432800	.	0.649357	.	-0.622917
NC_052532.1	115601500	115602600	.	0.52114	.	-0.940258
NC_052532.1	115711600	115712100	.	0.471507	.	-1.08465
NC_052532.1	115826800	115827400	.	0.554228	.	-0.851448
NC_052532.1	115849500	115850000	.	0.957905	.	-0.062046
NC_052532.1	115877700	115878200	.	0.620405	.	-0.688719
NC_052532.1	116108400	116109000	.	0.459099	.	-1.12312
NC_052532.1	116256300	116256800	.	0.496324	.	-1.01065
NC_052532.1	116315100	116315700	.	0.529412	.	-0.917537
NC_052532.1	116380400	116380900	.	0.694853	.	-0.52522
NC_052532.1	116391200	116391800	.	1.1829	.	0.242334
NC_052532.1	116402600	116403100	.	0.466544	.	-1.09991
NC_052532.1	117038800	117039400	.	0.545956	.	-0.873143
NC_052532.1	117190500	117191000	.	0.610478	.	-0.711989
NC_052532.1	117230100	117230700	.	0.641085	.	-0.641413
NC_052532.1	117947300	117947900	.	1.51792	.	0.602099
NC_052532.1	117949000	117949500	.	0.853677	.	-0.228238
NC_052532.1	117990000	117990600	.	0.670037	.	-0.577687
NC_052532.1	118028200	118028600	.	0.769302	.	-0.378379
NC_052532.1	118044700	118045200	.	0.476471	.	-1.06954
NC_052532.1	118097400	118097800	.	1.5262	.	0.60994
NC_052532.1	118132100	118132600	.	0.68989	.	-0.535562
NC_052532.1	118160300	118161200	.	5.23621	.	2.38852
NC_052532.1	118286800	118287400	.	0.52114	.	-0.940258
NC_052532.1	118307900	118308400	.	0.461581	.	-1.11534
NC_052532.1	118310300	118310800	.	0.545956	.	-0.873143
NC_052532.1	118312600	118313200	.	3.95405	.	1.98333
NC_052532.1	118342700	118343300	.	1.96048	.	0.971206
NC_052532.1	118350800	118351100	.	0.80239	.	-0.317625
NC_052532.1	118386200	118386700	.	0.913236	.	-0.130941
NC_052532.1	118395700	118396200	.	10.2292	.	3.35463
NC_052532.1	118442000	118442600	.	28.8736	.	4.85168
NC_052532.1	118611200	118611700	.	0.50625	.	-0.982078
NC_052532.1	118622500	118622900	.	0.496324	.	-1.01065
NC_052532.1	118796600	118797100	.	0.585662	.	-0.77186
NC_052532.1	118841100	118841500	.	0.496324	.	-1.01065
NC_052532.1	118887100	118887700	.	0.475644	.	-1.07205
NC_052532.1	119006600	119007200	.	0.475644	.	-1.07205
NC_052532.1	119059700	119060200	.	0.650184	.	-0.62108
NC_052532.1	119121000	119121600	.	1.51379	.	0.598162
NC_052532.1	119123600	119124100	.	2.06471	.	1.04594
NC_052532.1	119461500	119462000	.	1.47904	.	0.564665
NC_052532.1	119464700	119465200	.	0.818934	.	-0.288181
NC_052532.1	119469500	119470100	.	0.620405	.	-0.688719
NC_052532.1	119707000	119707500	.	0.50625	.	-0.982078
NC_052532.1	119726600	119727100	.	0.511213	.	-0.968003
NC_052532.1	119889700	119890200	.	0.555882	.	-0.847148
NC_052532.1	119989300	119989800	.	0.481434	.	-1.05459
NC_052532.1	119998700	119999200	.	8.59136	.	3.10289
NC_052532.1	119999900	120000400	.	2.86875	.	1.52042
NC_052532.1	120064100	120064300	.	20.5726	.	4.36265
NC_052532.1	120084700	120085200	.	0.53603	.	-0.899616
NC_052532.1	120140900	120141500	.	0.905791	.	-0.14275
NC_052532.1	120156800	120157300	.	0.461581	.	-1.11534
NC_052532.1	120260600	120261100	.	0.570772	.	-0.809013
NC_052532.1	120268400	120269000	.	0.769302	.	-0.378379
NC_052532.1	120327300	120327900	.	0.674173	.	-0.568809
NC_052532.1	120371200	120371800	.	0.471507	.	-1.08465
NC_052532.1	120377600	120378100	.	1.24577	.	0.31704
NC_052532.1	120568600	120569100	.	6.47702	.	2.69533
NC_052532.1	120649900	120650400	.	0.868566	.	-0.203292
NC_052532.1	120676500	120677000	.	0.744485	.	-0.425684
NC_052532.1	120680600	120681100	.	0.49136	.	-1.02515
NC_052532.1	120767000	120767600	.	0.508732	.	-0.975023
NC_052532.1	120824500	120825000	.	0.933088	.	-0.0999142
NC_052532.1	120833700	120834300	.	0.595588	.	-0.747612
NC_052532.1	121007800	121008000	.	1.40211	.	0.487604
NC_052532.1	121024000	121024500	.	0.933088	.	-0.0999142
NC_052532.1	121231100	121231700	.	0.740349	.	-0.433722
NC_052532.1	121406600	121408100	.	0.709743	.	-0.494632
NC_052532.1	121507100	121507800	.	0.485688	.	-1.0419
NC_052532.1	121510600	121511100	.	0.461581	.	-1.11534
NC_052532.1	121603700	121604300	.	0.463235	.	-1.11018
NC_052532.1	121657400	121658000	.	0.678309	.	-0.559985
NC_052532.1	121671400	121672000	.	0.525276	.	-0.928853
NC_052532.1	121837800	121838800	.	1.14403	.	0.19412
NC_052532.1	121949600	121950100	.	1.08695	.	0.120284
NC_052532.1	122026900	122027400	.	0.53603	.	-0.899616
NC_052532.1	122043500	122044100	.	1.99357	.	0.995352
NC_052532.1	122044400	122045000	.	0.649357	.	-0.622917
NC_052532.1	122153500	122154100	.	0.628677	.	-0.66961
NC_052532.1	122192700	122193300	.	2.75046	.	1.45967
NC_052532.1	122208600	122209200	.	0.463235	.	-1.11018
NC_052532.1	122253700	122254200	.	0.501287	.	-0.996292
NC_052532.1	122288600	122289200	.	0.512868	.	-0.963341
NC_052532.1	122445600	122446100	.	7.94118	.	2.98935
NC_052532.1	122701700	122702200	.	0.908272	.	-0.138803
NC_052532.1	122934200	122934700	.	0.560846	.	-0.834324
NC_052532.1	122973300	122973900	.	0.794118	.	-0.332575
NC_052532.1	123113100	123113600	.	2.33768	.	1.22508
NC_052532.1	123365900	123366400	.	0.481434	.	-1.05459
NC_052532.1	123385800	123386300	.	0.605515	.	-0.723766
NC_052532.1	123395400	123395900	.	0.665074	.	-0.588414
NC_052532.1	123450500	123451000	.	1.13658	.	0.184701
NC_052532.1	123454800	123455400	.	0.463235	.	-1.11018
NC_052532.1	123482200	123482800	.	0.5625	.	-0.830075
NC_052532.1	123504800	123505100	.	0.47978	.	-1.05956
NC_052532.1	123543400	123544000	.	0.537684	.	-0.89517
NC_052532.1	123585000	123585500	.	0.87353	.	-0.195071
NC_052532.1	123641700	123642200	.	0.595588	.	-0.747612
NC_052532.1	123660300	123660900	.	0.554228	.	-0.851448
NC_052532.1	123735200	123735700	.	0.570772	.	-0.809013
NC_052532.1	123850600	123851200	.	0.475644	.	-1.07205
NC_052532.1	123878500	123879100	.	1.0671	.	0.0936898
NC_052532.1	124121400	124122000	.	0.653493	.	-0.613757
NC_052532.1	124145800	124146400	.	13.409	.	3.74513
NC_052532.1	124180100	124180600	.	0.923162	.	-0.115344
NC_052532.1	124442300	124442900	.	8.64844	.	3.11244
NC_052532.1	124477800	124478400	.	0.50046	.	-0.998674
NC_052532.1	124618400	124618800	.	0.676241	.	-0.564391
NC_052532.1	124719800	124720300	.	0.476471	.	-1.06954
NC_052532.1	124988900	124989400	.	0.49136	.	-1.02515
NC_052532.1	125010900	125011900	.	2.91094	.	1.54148
NC_052532.1	125012400	125012900	.	14.2395	.	3.83183
NC_052532.1	125121700	125122200	.	0.476471	.	-1.06954
NC_052532.1	125179300	125179800	.	0.461581	.	-1.11534
NC_052532.1	125250700	125251200	.	0.456618	.	-1.13094
NC_052532.1	125268300	125268900	.	0.504596	.	-0.9868
NC_052532.1	125369000	125370100	.	0.593332	.	-0.753088
NC_052532.1	125654900	125655400	.	0.456618	.	-1.13094
NC_052532.1	125998600	125999100	.	0.531066	.	-0.913036
NC_052532.1	126223300	126223800	.	0.456618	.	-1.13094
NC_052532.1	126360500	126361100	.	0.50046	.	-0.998674
NC_052532.1	126553400	126553900	.	0.655147	.	-0.610109
NC_052532.1	126616400	126617000	.	11.2169	.	3.4876
NC_052532.1	126675700	126676300	.	0.471507	.	-1.08465
NC_052532.1	126794000	126794600	.	0.620405	.	-0.688719
NC_052532.1	126909700	126910200	.	0.496324	.	-1.01065
NC_052532.1	126963000	126963400	.	0.58318	.	-0.777986
NC_052532.1	127168700	127169200	.	0.555882	.	-0.847148
NC_052532.1	127196500	127197100	.	0.459099	.	-1.12312
NC_052532.1	127498500	127499100	.	0.47978	.	-1.05956
NC_052532.1	128574500	128575000	.	0.466544	.	-1.09991
NC_052532.1	128672400	128672800	.	0.837546	.	-0.255759
NC_052532.1	128677200	128677700	.	20.6222	.	4.36613
NC_052532.1	128703200	128703800	.	0.60386	.	-0.727713
NC_052532.1	128747800	128748400	.	7.07675	.	2.82309
NC_052532.1	128788900	128789300	.	30.5859	.	4.9348
NC_052532.1	128826500	128827100	.	1.99357	.	0.995352
NC_052532.1	128924000	128924600	.	0.459099	.	-1.12312
NC_052532.1	129010600	129011100	.	0.709743	.	-0.494632
NC_052532.1	129019400	129020000	.	0.574908	.	-0.798596
NC_052532.1	129183500	129184000	.	3.42463	.	1.77595
NC_052532.1	129198200	129198700	.	1.13162	.	0.178387
NC_052532.1	129198800	129199300	.	0.531066	.	-0.913036
NC_052532.1	129391300	129391800	.	0.466544	.	-1.09991
NC_052532.1	129483700	129484200	.	0.933088	.	-0.0999142
NC_052532.1	129540100	129540600	.	0.486397	.	-1.03979
NC_052532.1	129568300	129568900	.	0.504596	.	-0.9868
NC_052532.1	129607400	129607900	.	0.620405	.	-0.688719
NC_052532.1	129796400	129796900	.	0.625368	.	-0.677223
NC_052532.1	129813600	129814200	.	0.467371	.	-1.09736
NC_052532.1	129995700	129996000	.	0.992647	.	-0.0106469
NC_052532.1	130071700	130072200	.	0.471507	.	-1.08465
NC_052532.1	130088400	130088900	.	0.70478	.	-0.504756
NC_052532.1	130122000	130122600	.	1.64614	.	0.719087
NC_052532.1	130145600	130146600	.	0.508732	.	-0.975023
NC_052532.1	130273400	130274900	.	0.703125	.	-0.508147
NC_052532.1	130364900	130365200	.	0.777574	.	-0.362949
NC_052532.1	130366000	130366600	.	0.517004	.	-0.951753
NC_052532.1	130423700	130424200	.	0.600552	.	-0.73564
NC_052532.1	130493700	130494200	.	0.823897	.	-0.279464
NC_052532.1	130501900	130502400	.	4.80441	.	2.26436
NC_052532.1	130533100	130533600	.	1.67261	.	0.742102
NC_052532.1	130564100	130564200	.	37.4228	.	5.22585
NC_052532.1	130569800	130570800	.	0.826379	.	-0.275125
NC_052532.1	130629200	130629800	.	1.16222	.	0.216889
NC_052532.1	130659800	130660300	.	1.23585	.	0.305499
NC_052532.1	130666200	130666700	.	0.719669	.	-0.474594
NC_052532.1	130671100	130671600	.	0.893383	.	-0.16265
NC_052532.1	130678300	130678800	.	0.476471	.	-1.06954
NC_052532.1	130680800	130681400	.	1.20358	.	0.267338
NC_052532.1	130696700	130697200	.	0.699816	.	-0.514952
NC_052532.1	130698800	130699400	.	0.992647	.	-0.0106469
NC_052532.1	130702400	130702900	.	0.531066	.	-0.913036
NC_052532.1	131228700	131229700	.	0.496324	.	-1.01065
NC_052532.1	131302600	131303200	.	0.616269	.	-0.698369
NC_052532.1	131330900	131331200	.	0.951287	.	-0.0720474
NC_052532.1	131543300	131543800	.	0.565809	.	-0.821613
NC_052532.1	131716500	131717200	.	0.467962	.	-1.09554
NC_052532.1	132000600	132001200	.	1.32767	.	0.408892
NC_052532.1	132084000	132084500	.	0.615441	.	-0.700307
NC_052532.1	132091800	132092300	.	0.526103	.	-0.926583
NC_052532.1	132335300	132335900	.	0.591452	.	-0.757666
NC_052532.1	132337000	132337500	.	2.28805	.	1.19412
NC_052532.1	132338500	132339900	.	8.55095	.	3.09608
NC_052532.1	132401000	132401300	.	0.60386	.	-0.727713
NC_052532.1	132426700	132427300	.	0.471507	.	-1.08465
NC_052532.1	132468000	132468600	.	0.517004	.	-0.951753
NC_052532.1	132617700	132618300	.	40.3511	.	5.33454
NC_052532.1	132663600	132664100	.	52.5656	.	5.71605
NC_052532.1	132674400	132674900	.	0.575735	.	-0.796522
NC_052532.1	132730900	132731400	.	0.555882	.	-0.847148
NC_052532.1	132735800	132736300	.	12.155	.	3.60347
NC_052532.1	132750500	132751600	.	2.52899	.	1.33856
NC_052532.1	132753600	132754700	.	0.618149	.	-0.693975
NC_052532.1	132770200	132770800	.	0.529412	.	-0.917537
NC_052532.1	132831000	132831600	.	0.624541	.	-0.679133
NC_052532.1	133050300	133050800	.	2.19375	.	1.1334
NC_052532.1	133154000	133154500	.	0.481434	.	-1.05459
NC_052532.1	133174600	133175100	.	0.943015	.	-0.0846475
NC_052532.1	133243100	133243600	.	3.78695	.	1.92104
NC_052532.1	133258600	133259100	.	0.595588	.	-0.747612
NC_052532.1	133270000	133270600	.	12.5611	.	3.65089
NC_052532.1	133375200	133375700	.	0.655147	.	-0.610109
NC_052532.1	133428800	133429400	.	0.60386	.	-0.727713
NC_052532.1	133553300	133553500	.	0.794118	.	-0.332575
NC_052532.1	133585300	133585900	.	0.591452	.	-0.757666
NC_052532.1	133674000	133674500	.	0.615441	.	-0.700307
NC_052532.1	133684900	133685500	.	1.2739	.	0.349249
NC_052532.1	133781500	133782600	.	0.550468	.	-0.861269
NC_052532.1	133790500	133791000	.	1.86618	.	0.900086
NC_052532.1	133808100	133808600	.	0.679963	.	-0.556471
NC_052532.1	133836300	133836800	.	0.511213	.	-0.968003
NC_052532.1	133860100	133860600	.	0.496324	.	-1.01065
NC_052532.1	133918500	133919100	.	1.3318	.	0.413379
NC_052532.1	134010700	134011300	.	1.24081	.	0.311281
NC_052532.1	134106500	134106900	.	2.59329	.	1.37478
NC_052532.1	134122300	134122900	.	0.454963	.	-1.13618
NC_052532.1	134365000	134365600	.	0.901655	.	-0.149353
NC_052532.1	134528700	134529200	.	0.540993	.	-0.886319
NC_052532.1	134670900	134671500	.	0.483916	.	-1.04717
NC_052532.1	134785200	134785800	.	0.612133	.	-0.708084
NC_052532.1	134916000	134916600	.	0.54182	.	-0.884114
NC_052532.1	135077800	135078400	.	0.988511	.	-0.0166707
NC_052532.1	135157500	135158000	.	5.24614	.	2.39126
NC_052532.1	135207800	135208300	.	0.575735	.	-0.796522
NC_052532.1	135480800	135481300	.	0.684927	.	-0.545979
NC_052532.1	135533600	135534600	.	0.692371	.	-0.530382
NC_052532.1	135559000	135559600	.	0.545956	.	-0.873143
NC_052532.1	135812400	135813000	.	4.31802	.	2.11037
NC_052532.1	135848200	135848800	.	1.69164	.	0.75842
NC_052532.1	136003600	136004100	.	0.595588	.	-0.747612
NC_052532.1	136020200	136020800	.	0.694853	.	-0.52522
NC_052532.1	136159700	136161200	.	3.88952	.	1.95959
NC_052532.1	136191700	136192300	.	0.54182	.	-0.884114
NC_052532.1	136208800	136209200	.	0.806526	.	-0.310207
NC_052532.1	136253000	136253500	.	0.580699	.	-0.784138
NC_052532.1	136387800	136388000	.	9.3557	.	3.22585
NC_052532.1	136399500	136400100	.	0.579044	.	-0.788254
NC_052532.1	136402700	136403300	.	1.12914	.	0.17522
NC_052532.1	136407400	136407900	.	0.709743	.	-0.494632
NC_052532.1	136410800	136411000	.	1.71232	.	0.775949
NC_052532.1	136412000	136412500	.	0.888419	.	-0.170687
NC_052532.1	136417300	136417600	.	0.694853	.	-0.52522
NC_052532.1	136844200	136844700	.	0.615441	.	-0.700307
NC_052532.1	136858700	136859200	.	1.22096	.	0.288011
NC_052532.1	136866500	136866600	.	15.8079	.	3.98257
NC_052532.1	136914800	136915600	.	2.96553	.	1.56829
NC_052532.1	137110300	137110800	.	0.461581	.	-1.11534
NC_052532.1	137272500	137273000	.	0.68989	.	-0.535562
NC_052532.1	137286100	137286600	.	1.35993	.	0.443529
NC_052532.1	137331200	137332200	.	1.98529	.	0.989353
NC_052532.1	137347500	137348000	.	0.635294	.	-0.654503
NC_052532.1	137416700	137417200	.	0.50625	.	-0.982078
NC_052532.1	137428400	137428900	.	0.50625	.	-0.982078
NC_052532.1	137560000	137560300	.	1.1829	.	0.242334
NC_052532.1	137564600	137565500	.	1.26563	.	0.33985
NC_052532.1	137602100	137602600	.	0.684927	.	-0.545979
NC_052532.1	137646700	137647300	.	0.512868	.	-0.963341
NC_052532.1	137686600	137687100	.	0.590625	.	-0.759685
NC_052532.1	137689900	137690500	.	0.570772	.	-0.809013
NC_052532.1	137729800	137730400	.	0.454963	.	-1.13618
NC_052532.1	137735100	137735600	.	0.466544	.	-1.09991
NC_052532.1	137741300	137741800	.	10.1051	.	3.33702
NC_052532.1	137840300	137841400	.	2.75008	.	1.45948
NC_052532.1	137948000	137948500	.	0.600552	.	-0.73564
NC_052532.1	137989600	137990100	.	0.531066	.	-0.913036
NC_052532.1	138061900	138062400	.	0.481434	.	-1.05459
NC_052532.1	138127200	138127800	.	0.789982	.	-0.340109
NC_052532.1	138157700	138158300	.	0.512868	.	-0.963341
NC_052532.1	138532300	138532600	.	1.32353	.	0.404391
NC_052532.1	138552800	138553400	.	0.504596	.	-0.9868
NC_052532.1	138710600	138711200	.	0.504596	.	-0.9868
NC_052532.1	138826100	138826600	.	0.625368	.	-0.677223
NC_052532.1	138939100	138939700	.	0.454963	.	-1.13618
NC_052532.1	138960500	138961100	.	9.67831	.	3.27476
NC_052532.1	139315700	139316200	.	1.55846	.	0.640118
NC_052532.1	139386900	139387400	.	0.481434	.	-1.05459
NC_052532.1	139392000	139392500	.	2.01507	.	1.01083
NC_052532.1	139550300	139550800	.	0.516177	.	-0.954063
NC_052532.1	139609500	139610100	.	0.454963	.	-1.13618
NC_052532.1	139821500	139823200	.	2.25973	.	1.17615
NC_052532.1	139853600	139854200	.	0.616269	.	-0.698369
NC_052532.1	139964800	139965300	.	0.476471	.	-1.06954
NC_052532.1	140336300	140337300	.	0.483916	.	-1.04717
NC_052532.1	140370900	140371500	.	0.558364	.	-0.840722
NC_052532.1	140417000	140417500	.	0.615441	.	-0.700307
NC_052532.1	140716600	140717200	.	0.872702	.	-0.196438
NC_052532.1	140914300	140914800	.	0.466544	.	-1.09991
NC_052532.1	141069600	141070200	.	0.54182	.	-0.884114
NC_052532.1	141167400	141167900	.	0.461581	.	-1.11534
NC_052532.1	141218000	141218500	.	1.05717	.	0.0802066
NC_052532.1	141259500	141260100	.	0.512868	.	-0.963341
NC_052532.1	141353000	141353500	.	0.481434	.	-1.05459
NC_052532.1	141377300	141377800	.	0.511213	.	-0.968003
NC_052532.1	141386200	141386700	.	0.784191	.	-0.350722
NC_052532.1	141506800	141507300	.	0.466544	.	-1.09991
NC_052532.1	141541100	141541600	.	0.670037	.	-0.577687
NC_052532.1	141766000	141766600	.	0.463235	.	-1.11018
NC_052532.1	141864400	141865400	.	0.565809	.	-0.821613
NC_052532.1	142290600	142291200	.	0.78171	.	-0.355295
NC_052532.1	142379400	142379900	.	0.560846	.	-0.834324
NC_052532.1	142480300	142480900	.	0.694853	.	-0.52522
NC_052532.1	142485800	142486400	.	0.947151	.	-0.0783337
NC_052532.1	142513400	142513900	.	0.570772	.	-0.809013
NC_052532.1	142768600	142769200	.	0.52114	.	-0.940258
NC_052532.1	142795300	142795800	.	3.22114	.	1.68757
NC_052532.1	142890200	142890700	.	0.928125	.	-0.107609
NC_052532.1	142898900	142899500	.	0.529412	.	-0.917537
NC_052532.1	143150400	143150900	.	1.30533	.	0.384416
NC_052532.1	143190200	143190700	.	0.496324	.	-1.01065
NC_052532.1	143243600	143244200	.	2.79182	.	1.48121
NC_052532.1	143371900	143372500	.	0.483916	.	-1.04717
NC_052532.1	143413600	143414200	.	0.459099	.	-1.12312
NC_052532.1	143537500	143538000	.	0.665074	.	-0.588414
NC_052532.1	143539800	143540300	.	10.6015	.	3.40619
NC_052532.1	143756500	143757100	.	0.467371	.	-1.09736
NC_052532.1	143802000	143802500	.	0.635294	.	-0.654503
NC_052532.1	143852000	143852600	.	0.827206	.	-0.273681
NC_052532.1	143943400	143943900	.	1.17132	.	0.22814
NC_052532.1	143965400	143965900	.	0.50625	.	-0.982078
NC_052532.1	143967100	143967600	.	5.23125	.	2.38716
NC_052532.1	143995600	143996200	.	0.736213	.	-0.441804
NC_052532.1	144000800	144001300	.	0.471507	.	-1.08465
NC_052532.1	144060000	144060500	.	0.540993	.	-0.886319
NC_052532.1	144260300	144260900	.	0.901655	.	-0.149353
NC_052532.1	144262900	144263400	.	0.640258	.	-0.643276
NC_052532.1	144290100	144291300	.	1.08984	.	0.124122
NC_052532.1	144295100	144295700	.	1.02987	.	0.0424645
NC_052532.1	144296300	144296900	.	1.23667	.	0.306464
NC_052532.1	144297200	144297900	.	0.826024	.	-0.275744
NC_052532.1	144301000	144302000	.	0.811489	.	-0.301356
NC_052532.1	144308200	144309300	.	1.21374	.	0.279456
NC_052532.1	144370800	144371300	.	0.635294	.	-0.654503
NC_052532.1	144452100	144452700	.	0.827206	.	-0.273681
NC_052532.1	144485000	144485500	.	11.2765	.	3.49524
NC_052532.1	144502700	144503200	.	0.53603	.	-0.899616
NC_052532.1	144637900	144638400	.	1.30533	.	0.384416
NC_052532.1	144687400	144687900	.	10.7553	.	3.42698
NC_052532.1	144706800	144707400	.	0.47978	.	-1.05956
NC_052532.1	144844800	144845400	.	0.488052	.	-1.03489
NC_052532.1	144955300	144955800	.	0.516177	.	-0.954063
NC_052532.1	145039600	145040200	.	0.810662	.	-0.302828
NC_052532.1	145096600	145097600	.	1.99026	.	0.992955
NC_052532.1	145132400	145132900	.	0.49136	.	-1.02515
NC_052532.1	145156500	145157100	.	18.1282	.	4.18017
NC_052532.1	145166300	145166800	.	5.94596	.	2.57191
NC_052532.1	145316900	145317500	.	0.587316	.	-0.76779
NC_052532.1	145342600	145343100	.	0.630331	.	-0.665818
NC_052532.1	145485300	145485800	.	0.784191	.	-0.350722
NC_052532.1	145636300	145636900	.	0.558364	.	-0.840722
NC_052532.1	145651600	145652100	.	0.724633	.	-0.464679
NC_052532.1	145674400	145674900	.	0.789155	.	-0.34162
NC_052532.1	145715900	145716500	.	0.492188	.	-1.02272
NC_052532.1	145726800	145727400	.	0.715533	.	-0.482909
NC_052532.1	145819000	145819500	.	0.863603	.	-0.21156
NC_052532.1	145950000	145950600	.	0.653493	.	-0.613757
NC_052532.1	146108400	146109000	.	0.595588	.	-0.747612
NC_052532.1	146132400	146133000	.	6.11719	.	2.61287
NC_052532.1	146309200	146309700	.	0.560846	.	-0.834324
NC_052532.1	146314400	146314900	.	0.501287	.	-0.996292
NC_052532.1	146411400	146412000	.	16.5276	.	4.0468
NC_052532.1	146414700	146415200	.	0.928125	.	-0.107609
NC_052532.1	146606400	146607000	.	0.467371	.	-1.09736
NC_052532.1	146766700	146767200	.	0.709743	.	-0.494632
NC_052532.1	147091000	147091600	.	0.918199	.	-0.123122
NC_052532.1	147159900	147160500	.	0.777574	.	-0.362949
NC_052532.1	147255500	147256000	.	2.10441	.	1.07342
NC_052532.1	147399500	147400000	.	0.50625	.	-0.982078
NC_052532.1	147407100	147407600	.	0.66011	.	-0.599221
NC_052532.1	147577300	147578300	.	0.473989	.	-1.07707
NC_052532.1	147680700	147681200	.	0.630331	.	-0.665818
NC_052532.1	148158800	148159300	.	0.694853	.	-0.52522
NC_052532.1	148357600	148358200	.	0.54182	.	-0.884114
NC_052532.1	148408500	148408900	.	0.75069	.	-0.413712
NC_052532.1	148444700	148445300	.	0.566636	.	-0.819505
NC_052532.1	148461900	148462500	.	0.467371	.	-1.09736
NC_052532.1	148559700	148559900	.	0.533548	.	-0.90631
NC_052532.1	148586100	148586600	.	1.39467	.	0.479923
NC_052532.1	148739000	148739300	.	0.47978	.	-1.05956
NC_052532.1	148800300	148800800	.	0.605515	.	-0.723766
NC_052532.1	148895300	148895800	.	0.471507	.	-1.08465
NC_052532.1	149033500	149034000	.	0.560846	.	-0.834324
NC_052532.1	149034300	149034800	.	0.461581	.	-1.11534
NC_052532.1	149379600	149380100	.	0.610478	.	-0.711989
NC_052532.1	149388900	149389400	.	0.461581	.	-1.11534
NC_052532.1	149401500	149402100	.	12.9086	.	3.69026
NC_052532.1	149438800	149439300	.	0.650184	.	-0.62108
NC_052532.1	149530100	149531200	.	0.516628	.	-0.952803
NC_052532.1	149568900	149569500	.	0.47978	.	-1.05956
NC_052532.1	149718000	149719000	.	0.52114	.	-0.940258
NC_052532.1	149896400	149896900	.	0.595588	.	-0.747612
NC_052532.1	149985500	149986000	.	0.471507	.	-1.08465
NC_052532.1	149987100	149987700	.	0.963695	.	-0.0533513
NC_052532.1	150117300	150117900	.	0.554228	.	-0.851448
NC_052532.1	150234800	150235400	.	0.665901	.	-0.586621
NC_052532.1	150321000	150321500	.	0.913236	.	-0.130941
NC_052532.1	150441500	150442000	.	0.625368	.	-0.677223
NC_052532.1	150480700	150481200	.	1.07206	.	0.100384
NC_052532.1	150542500	150542800	.	0.545956	.	-0.873143
NC_052532.1	150817000	150817500	.	0.481434	.	-1.05459
NC_052532.1	150821900	150822900	.	0.952941	.	-0.0695406
NC_052532.1	151074300	151074900	.	0.467371	.	-1.09736
NC_052532.1	151116900	151117400	.	0.461581	.	-1.11534
NC_052532.1	151340100	151340600	.	0.511213	.	-0.968003
NC_052532.1	151430700	151431200	.	0.461581	.	-1.11534
NC_052532.1	151464100	151464600	.	0.486397	.	-1.03979
NC_052532.1	151550700	151551000	.	0.529412	.	-0.917537
NC_052532.1	151591000	151591600	.	0.504596	.	-0.9868
NC_052532.1	151596000	151596500	.	0.68989	.	-0.535562
NC_052532.1	151714000	151714500	.	0.486397	.	-1.03979
NC_052532.1	151728000	151728500	.	1.23585	.	0.305499
NC_052532.1	151771900	151772400	.	1.63787	.	0.711819
NC_052532.1	151774000	151774600	.	0.707261	.	-0.499685
NC_052532.1	151862700	151863200	.	0.699816	.	-0.514952
NC_052532.1	151905000	151905600	.	0.835478	.	-0.259326
NC_052532.1	151955400	151955900	.	0.898346	.	-0.154657
NC_052532.1	151984400	151985000	.	0.512868	.	-0.963341
NC_052532.1	152104400	152105000	.	0.794118	.	-0.332575
NC_052532.1	152174700	152175200	.	0.804044	.	-0.314653
NC_052532.1	152266100	152266500	.	1.47036	.	0.556168
NC_052532.1	152272000	152272500	.	0.600552	.	-0.73564
NC_052532.1	152420600	152421100	.	0.575735	.	-0.796522
NC_052532.1	152437100	152437600	.	0.605515	.	-0.723766
NC_052532.1	152486400	152486900	.	0.749449	.	-0.416098
NC_052532.1	152491200	152491800	.	0.839614	.	-0.252202
NC_052532.1	152538500	152539000	.	0.709743	.	-0.494632
NC_052532.1	152631800	152632300	.	1.11673	.	0.159278
NC_052532.1	152818400	152818700	.	1.04228	.	0.0597424
NC_052532.1	152959700	152960200	.	0.466544	.	-1.09991
NC_052532.1	152966500	152967000	.	0.84375	.	-0.245112
NC_052532.1	152994100	152995000	.	1.28768	.	0.364779
NC_052532.1	152997700	152998200	.	0.679963	.	-0.556471
NC_052532.1	153077700	153078200	.	0.50625	.	-0.982078
NC_052532.1	153084800	153085400	.	0.488052	.	-1.03489
NC_052532.1	153177600	153178200	.	0.54182	.	-0.884114
NC_052532.1	153224200	153224800	.	0.525276	.	-0.928853
NC_052532.1	153489900	153490400	.	0.933088	.	-0.0999142
NC_052532.1	153492800	153493400	.	0.512868	.	-0.963341
NC_052532.1	153684400	153685000	.	0.54182	.	-0.884114
NC_052532.1	153690800	153691400	.	0.769302	.	-0.378379
NC_052532.1	153781900	153782400	.	0.729596	.	-0.454831
NC_052532.1	153965600	153966100	.	0.992647	.	-0.0106469
NC_052532.1	154095900	154096400	.	0.471507	.	-1.08465
NC_052532.1	154104900	154105500	.	0.636949	.	-0.650751
NC_052532.1	154112700	154113200	.	0.719669	.	-0.474594
NC_052532.1	154210200	154210700	.	0.590625	.	-0.759685
NC_052532.1	154237700	154238200	.	0.675	.	-0.56704
NC_052532.1	154242800	154243400	.	0.678309	.	-0.559985
NC_052532.1	154321800	154322300	.	0.53603	.	-0.899616
[truncated: 12,321 more rows]

## Sheet: Significatly expressed BREAST
Significatly expressed enhancers – BREAST
chr	start	end	name	expr	strand	log2
NC_052532.1	280400	280500	.	2.3012	.	1.20239
NC_052532.1	280800	281400	.	1.01046	.	0.0150169
NC_052532.1	310500	311000	.	0.5753	.	-0.797613
NC_052532.1	392500	393100	.	0.479417	.	-1.06065
NC_052532.1	414400	415000	.	1.17273	.	0.229868
NC_052532.1	415700	416200	.	1.0975	.	0.134215
NC_052532.1	500100	500600	.	3.49606	.	1.80573
NC_052532.1	551000	551500	.	2.42511	.	1.27805
NC_052532.1	996800	997400	.	0.737564	.	-0.439159
NC_052532.1	1005800	1006100	.	7.24288	.	2.85656
NC_052532.1	1047500	1048200	.	0.657486	.	-0.604968
NC_052532.1	1093700	1094300	.	0.501544	.	-0.995552
NC_052532.1	1106400	1106700	.	2.80274	.	1.48684
NC_052532.1	1180800	1181400	.	1.14322	.	0.193109
NC_052532.1	1184000	1184500	.	0.495643	.	-1.01263
NC_052532.1	1217900	1218400	.	1.92062	.	0.94157
NC_052532.1	1269200	1269700	.	0.46024	.	-1.11954
NC_052532.1	1284200	1284700	.	0.477942	.	-1.06509
NC_052532.1	1299900	1300400	.	0.929331	.	-0.105735
NC_052532.1	1318000	1318600	.	1.32024	.	0.400801
NC_052532.1	1331600	1332100	.	1.43383	.	0.519869
NC_052532.1	1377700	1378200	.	0.79657	.	-0.328128
NC_052532.1	1403100	1403600	.	5.21311	.	2.38214
NC_052532.1	1412600	1413200	.	1.14322	.	0.193109
NC_052532.1	1445900	1446200	.	16.3739	.	4.03333
NC_052532.1	1498600	1499200	.	0.597427	.	-0.743165
NC_052532.1	1537000	1537600	.	3.19365	.	1.67521
NC_052532.1	1554400	1554700	.	1.04734	.	0.0667319
NC_052532.1	1582200	1582400	.	25.6451	.	4.68061
NC_052532.1	1676300	1676800	.	0.814271	.	-0.296419
NC_052532.1	1700700	1701200	.	0.778868	.	-0.360549
NC_052532.1	1740900	1741400	.	2.06223	.	1.04421
NC_052532.1	1774900	1775400	.	0.539897	.	-0.889243
NC_052532.1	2119000	2119500	.	0.486793	.	-1.03862
NC_052532.1	2366100	2366600	.	18.8875	.	4.23936
NC_052532.1	2369400	2369900	.	20.3833	.	4.34932
NC_052532.1	2827200	2827700	.	0.566449	.	-0.819981
NC_052532.1	2829800	2830300	.	0.672659	.	-0.572053
NC_052532.1	2868100	2868700	.	0.545798	.	-0.873562
NC_052532.1	3036800	3037400	.	0.472041	.	-1.08302
NC_052532.1	3184300	3184900	.	0.45729	.	-1.12882
NC_052532.1	3244500	3245000	.	0.477942	.	-1.06509
NC_052532.1	3302400	3303000	.	0.464666	.	-1.10574
NC_052532.1	3489700	3490200	.	0.469091	.	-1.09206
NC_052532.1	3753300	3753900	.	0.737564	.	-0.439159
NC_052532.1	3856500	3856800	.	4.70566	.	2.2344
NC_052532.1	3857000	3857300	.	1.44563	.	0.531695
NC_052532.1	4064500	4065000	.	12.3026	.	3.62089
NC_052532.1	4072600	4073000	.	0.752316	.	-0.41059
NC_052532.1	4102900	4103400	.	0.46024	.	-1.11954
NC_052532.1	4107200	4107700	.	0.716913	.	-0.480131
NC_052532.1	4116300	4116800	.	1.14175	.	0.191246
NC_052532.1	4124600	4125000	.	3.51818	.	1.81483
NC_052532.1	4173200	4173700	.	0.69036	.	-0.534579
NC_052532.1	4208100	4208600	.	0.557599	.	-0.842701
NC_052532.1	4208800	4209300	.	0.593002	.	-0.753892
NC_052532.1	4234600	4235100	.	2.51362	.	1.32977
NC_052532.1	4244900	4245500	.	2.50772	.	1.32638
NC_052532.1	4263400	4263900	.	0.752316	.	-0.41059
NC_052532.1	4747600	4748100	.	0.734614	.	-0.444941
NC_052532.1	4959700	4960200	.	1.34532	.	0.427947
NC_052532.1	4960900	4961600	.	1.48567	.	0.571109
NC_052532.1	4986100	4986600	.	0.495643	.	-1.01263
NC_052532.1	5277800	5278300	.	0.548748	.	-0.865785
NC_052532.1	5543600	5544200	.	0.494168	.	-1.01693
NC_052532.1	6422100	6422600	.	0.991287	.	-0.0126259
NC_052532.1	6468200	6468700	.	3.26594	.	1.7075
NC_052532.1	6645500	6646000	.	0.672659	.	-0.572053
NC_052532.1	6805400	6805600	.	1.1506	.	0.202387
NC_052532.1	6822600	6823100	.	1.04439	.	0.0626622
NC_052532.1	6855400	6855900	.	62.6281	.	5.96874
NC_052532.1	6866900	6867400	.	22.6049	.	4.49856
NC_052532.1	6898200	6898700	.	1.89407	.	0.921486
NC_052532.1	6920400	6920900	.	8.85077	.	3.1458
NC_052532.1	6956600	6957200	.	0.538422	.	-0.893191
NC_052532.1	6977800	6978100	.	11.1667	.	3.48113
NC_052532.1	7035900	7036400	.	0.469091	.	-1.09206
NC_052532.1	7175300	7175800	.	4.0448	.	2.01607
NC_052532.1	7216200	7217300	.	0.981631	.	-0.026747
NC_052532.1	7294400	7295000	.	0.958834	.	-0.0606474
NC_052532.1	7406200	7406700	.	0.477942	.	-1.06509
NC_052532.1	7423300	7423900	.	1.61527	.	0.691772
NC_052532.1	7448600	7449100	.	0.531046	.	-0.91309
NC_052532.1	7804800	7805800	.	0.504494	.	-0.987091
NC_052532.1	8016300	8016800	.	0.548748	.	-0.865785
NC_052532.1	8039900	8040500	.	22.835	.	4.51317
NC_052532.1	8112400	8113500	.	1.91096	.	0.934299
NC_052532.1	8531500	8532000	.	0.68151	.	-0.553194
NC_052532.1	8994400	8994900	.	0.566449	.	-0.819981
NC_052532.1	9445500	9445800	.	1.68165	.	0.749875
NC_052532.1	9742200	9742700	.	0.486793	.	-1.03862
NC_052532.1	10142100	10142700	.	0.508919	.	-0.974491
NC_052532.1	10390300	10390800	.	0.531046	.	-0.91309
NC_052532.1	10585300	10585900	.	0.501544	.	-0.995552
NC_052532.1	10643100	10643600	.	1.58429	.	0.663835
NC_052532.1	10708600	10709100	.	0.513345	.	-0.962
NC_052532.1	10843400	10843900	.	0.601853	.	-0.732518
NC_052532.1	11312400	11312900	.	1.28336	.	0.359928
NC_052532.1	12661200	12661700	.	1.22141	.	0.288544
NC_052532.1	12669300	12669800	.	23.1271	.	4.53151
NC_052532.1	12700900	12701500	.	0.604803	.	-0.725463
NC_052532.1	12702000	12702300	.	83.2268	.	6.37898
NC_052532.1	12762500	12763100	.	0.516295	.	-0.953732
NC_052532.1	12909700	12910100	.	0.5753	.	-0.797613
NC_052532.1	12910300	12910900	.	0.774443	.	-0.36877
NC_052532.1	13128700	13129300	.	1.48988	.	0.575196
NC_052532.1	13178600	13179200	.	1.38662	.	0.471574
NC_052532.1	13185000	13186000	.	0.553173	.	-0.854197
NC_052532.1	13189600	13190100	.	3.92974	.	1.97444
NC_052532.1	13217300	13217900	.	2.2717	.	1.18377
NC_052532.1	13223500	13224000	.	355.783	.	8.47486
NC_052532.1	13297000	13297600	.	0.472041	.	-1.08302
NC_052532.1	13447300	13447800	.	0.80542	.	-0.312186
NC_052532.1	13935600	13936200	.	0.472041	.	-1.08302
NC_052532.1	14261500	14262100	.	0.604803	.	-0.725463
NC_052532.1	14442600	14443200	.	0.516295	.	-0.953732
NC_052532.1	14482400	14483000	.	0.826072	.	-0.27566
NC_052532.1	14567300	14567900	.	7.36827	.	2.88133
NC_052532.1	14740700	14741200	.	41.7137	.	5.38245
NC_052532.1	14898200	14898800	.	0.553173	.	-0.854197
NC_052532.1	14933900	14934900	.	3.30134	.	1.72305
NC_052532.1	14962900	14963400	.	0.752316	.	-0.41059
NC_052532.1	14967400	14968000	.	0.855575	.	-0.225034
NC_052532.1	15163600	15163900	.	0.531046	.	-0.91309
NC_052532.1	15237700	15238200	.	0.778868	.	-0.360549
NC_052532.1	15304500	15305100	.	0.678559	.	-0.559453
NC_052532.1	15537000	15537500	.	0.522196	.	-0.937338
NC_052532.1	15625200	15626200	.	1.02226	.	0.0317682
NC_052532.1	15702900	15703500	.	0.45729	.	-1.12882
NC_052532.1	15715100	15715700	.	1.26861	.	0.34325
NC_052532.1	15902200	15902700	.	2.42511	.	1.27805
NC_052532.1	16128700	16129200	.	0.814271	.	-0.296419
NC_052532.1	16141900	16142500	.	0.516295	.	-0.953732
NC_052532.1	16155900	16156500	.	1.27599	.	0.351613
NC_052532.1	16176400	16176900	.	0.522196	.	-0.937338
NC_052532.1	16383400	16384000	.	53.0825	.	5.73016
NC_052532.1	17232800	17233300	.	0.513345	.	-0.962
NC_052532.1	17763700	17764300	.	0.567925	.	-0.816229
NC_052532.1	18145300	18145800	.	0.504494	.	-0.987091
NC_052532.1	18881100	18881700	.	0.523671	.	-0.933268
NC_052532.1	19025300	19025900	.	0.604803	.	-0.725463
NC_052532.1	19549200	19549500	.	1.03259	.	0.0462678
NC_052532.1	19699800	19700300	.	0.469091	.	-1.09206
NC_052532.1	19822500	19823100	.	0.501544	.	-0.995552
NC_052532.1	20420200	20420800	.	3.23053	.	1.69177
NC_052532.1	20472600	20473100	.	0.947033	.	-0.0785138
NC_052532.1	20564000	20564600	.	0.464666	.	-1.10574
NC_052532.1	21056400	21057000	.	0.693311	.	-0.528426
NC_052532.1	21912200	21912700	.	4.75287	.	2.2488
NC_052532.1	22129100	22129500	.	0.752316	.	-0.41059
NC_052532.1	22466600	22467200	.	1.95455	.	0.966833
NC_052532.1	22526100	22526600	.	0.584151	.	-0.775587
NC_052532.1	22566800	22567300	.	0.531046	.	-0.91309
NC_052532.1	23038200	23038800	.	3.09777	.	1.63123
NC_052532.1	23389200	23390100	.	8.6295	.	3.10928
NC_052532.1	23870200	23870800	.	0.45729	.	-1.12882
NC_052532.1	24244400	24244900	.	0.699211	.	-0.5162
NC_052532.1	24671400	24671900	.	0.955883	.	-0.0650933
NC_052532.1	24831300	24831800	.	0.92048	.	-0.119541
NC_052532.1	24963100	24963600	.	0.68151	.	-0.553194
NC_052532.1	25029500	25030100	.	1.453	.	0.539037
NC_052532.1	26517100	26517700	.	1.13585	.	0.183771
NC_052532.1	26535600	26536100	.	1.88521	.	0.914729
NC_052532.1	26542800	26543300	.	2.81455	.	1.4929
NC_052532.1	26829400	26829900	.	1.46923	.	0.555059
NC_052532.1	26921100	26921300	.	54.9412	.	5.77982
NC_052532.1	27068300	27068800	.	0.46024	.	-1.11954
NC_052532.1	27347600	27348100	.	0.486793	.	-1.03862
NC_052532.1	27761400	27761900	.	0.531046	.	-0.91309
NC_052532.1	27918200	27918700	.	0.947033	.	-0.0785138
NC_052532.1	28035300	28036300	.	0.504494	.	-0.987091
NC_052532.1	28669300	28669600	.	2.71424	.	1.44055
NC_052532.1	28973100	28974900	.	3.25512	.	1.70271
NC_052532.1	29544900	29545500	.	0.545798	.	-0.873562
NC_052532.1	30252000	30252500	.	2.73489	.	1.45148
NC_052532.1	30353000	30353600	.	0.494168	.	-1.01693
NC_052532.1	30569700	30570300	.	0.604803	.	-0.725463
NC_052532.1	30771300	30772000	.	0.954619	.	-0.0670029
NC_052532.1	30789000	30789500	.	0.991287	.	-0.0126259
NC_052532.1	30889500	30890000	.	0.504494	.	-0.987091
NC_052532.1	30901200	30902000	.	0.719125	.	-0.475685
NC_052532.1	30927000	30927700	.	0.524724	.	-0.930368
NC_052532.1	30951900	30952600	.	0.847145	.	-0.239318
NC_052532.1	31026200	31027200	.	0.74789	.	-0.419101
NC_052532.1	31047200	31048400	.	1.36081	.	0.444462
NC_052532.1	31110300	31110500	.	0.641681	.	-0.640072
NC_052532.1	31192800	31193300	.	0.504494	.	-0.987091
NC_052532.1	31257400	31257900	.	0.699211	.	-0.5162
NC_052532.1	31538400	31538900	.	0.513345	.	-0.962
NC_052532.1	31582900	31583400	.	20.0824	.	4.32786
NC_052532.1	31762500	31763000	.	0.469091	.	-1.09206
NC_052532.1	33111400	33112000	.	0.62693	.	-0.673624
NC_052532.1	33361400	33361900	.	0.734614	.	-0.444941
NC_052532.1	33523300	33523800	.	5.46978	.	2.45148
NC_052532.1	33702900	33703400	.	0.654957	.	-0.610527
NC_052532.1	33723800	33724400	.	0.531046	.	-0.91309
NC_052532.1	33727200	33727700	.	2.54902	.	1.34994
NC_052532.1	33727900	33728400	.	4.43424	.	2.14869
NC_052532.1	33739000	33739500	.	13.2319	.	3.72595
NC_052532.1	33769400	33770000	.	9.7801	.	3.28985
NC_052532.1	33891500	33891900	.	1.36081	.	0.444462
NC_052532.1	34293300	34293800	.	1.32762	.	0.408838
NC_052532.1	34494000	34494500	.	0.593002	.	-0.753892
NC_052532.1	34543600	34544100	.	0.637256	.	-0.650056
NC_052532.1	34907900	34908400	.	13.0549	.	3.70652
NC_052532.1	35340400	35341000	.	1.37187	.	0.456144
NC_052532.1	35341900	35342400	.	1.50463	.	0.58941
NC_052532.1	35376500	35377000	.	11.1343	.	3.47694
NC_052532.1	35551500	35552000	.	1.92062	.	0.94157
NC_052532.1	35632000	35632600	.	1.65952	.	0.730766
NC_052532.1	35672300	35672800	.	7.47005	.	2.90112
NC_052532.1	36016000	36016500	.	0.672659	.	-0.572053
NC_052532.1	36031400	36032000	.	2.13156	.	1.09191
NC_052532.1	36044500	36045100	.	0.567925	.	-0.816229
NC_052532.1	36239400	36239900	.	0.584151	.	-0.775587
NC_052532.1	36276800	36277300	.	0.531046	.	-0.91309
NC_052532.1	36567100	36567700	.	1.12847	.	0.174373
NC_052532.1	36686400	36687100	.	0.455183	.	-1.13548
NC_052532.1	36745800	36746300	.	0.79657	.	-0.328128
NC_052532.1	37204100	37204500	.	0.851887	.	-0.231266
NC_052532.1	37907900	37908400	.	0.513345	.	-0.962
NC_052532.1	38052700	38053200	.	34.1728	.	5.09478
NC_052532.1	38330700	38331200	.	0.68151	.	-0.553194
NC_052532.1	38337900	38338400	.	0.513345	.	-0.962
NC_052532.1	38401700	38402800	.	0.494839	.	-1.01497
NC_052532.1	39279800	39280300	.	0.699211	.	-0.5162
NC_052532.1	39404600	39405100	.	0.548748	.	-0.865785
NC_052532.1	39785700	39786200	.	1.22141	.	0.288544
NC_052532.1	40094100	40094400	.	92.3431	.	6.52893
NC_052532.1	40098900	40099400	.	1.55774	.	0.639451
NC_052532.1	40257300	40257800	.	0.80542	.	-0.312186
NC_052532.1	40593100	40593600	.	0.531046	.	-0.91309
NC_052532.1	40928600	40928900	.	0.885077	.	-0.176125
NC_052532.1	40974100	40974700	.	0.590052	.	-0.761087
NC_052532.1	41228800	41229300	.	0.477942	.	-1.06509
NC_052532.1	41658700	41659200	.	0.486793	.	-1.03862
NC_052532.1	41842200	41842700	.	0.504494	.	-0.987091
NC_052532.1	42184700	42185200	.	0.823122	.	-0.280822
NC_052532.1	42231200	42231800	.	1.1211	.	0.164912
NC_052532.1	42346500	42347100	.	0.464666	.	-1.10574
NC_052532.1	42353700	42354200	.	0.734614	.	-0.444941
NC_052532.1	42849700	42850300	.	0.45729	.	-1.12882
NC_052532.1	44108100	44108700	.	85.5132	.	6.41808
NC_052532.1	44248400	44249000	.	0.472041	.	-1.08302
NC_052532.1	44837300	44837800	.	0.486793	.	-1.03862
NC_052532.1	45028000	45028500	.	0.566449	.	-0.819981
NC_052532.1	45204200	45205100	.	0.732647	.	-0.448809
NC_052532.1	45490500	45490600	.	66.9118	.	6.06419
NC_052532.1	45591500	45592000	.	11.8335	.	3.5648
NC_052532.1	45888700	45889200	.	2.19499	.	1.13422
NC_052532.1	46705800	46706100	.	0.486793	.	-1.03862
NC_052532.1	46717700	46718300	.	0.833448	.	-0.262836
NC_052532.1	46724200	46725600	.	8.71169	.	3.12295
NC_052532.1	46853100	46853600	.	0.557599	.	-0.842701
NC_052532.1	47261600	47262200	.	0.951458	.	-0.071788
NC_052532.1	47266900	47267500	.	3.85746	.	1.94765
NC_052532.1	47350300	47350800	.	0.513345	.	-0.962
NC_052532.1	47478800	47479300	.	0.495643	.	-1.01263
NC_052532.1	47693000	47693600	.	0.671184	.	-0.575221
NC_052532.1	47716600	47717100	.	0.557599	.	-0.842701
NC_052532.1	47752200	47752800	.	48.5907	.	5.60261
NC_052532.1	47870700	47871200	.	0.548748	.	-0.865785
NC_052532.1	48072800	48073400	.	241.479	.	7.91575
[truncated: 6,953 more rows]

## Sheet: Significatly expressed HEART
Significatly expressed enhancers – HEART
[truncated: 17,751 more rows]

[truncated: 3 more sheets: Significatly expressed KIDNEY, Significatly expressed LEG, Significatly expressed LIVER]
