# Supplementary material for: Prediction of Enhancer RNAs in Chicken Genome
Source: Int J Mol Sci. 2025 Nov 13;26(22):10986. doi: 10.3390/ijms262210986 (PMC12652509; doi:10.3390/ijms262210986)
Supplement: Supplementary file 1 [file ijms-26-10986-s001.zip › Table S3 - IsoSeq and CpG validated enhancers.xlsx]

## Sheet: CpG filtered IsoSeq validated
eHMM enhancers overlapping IsoSeq reads, CpG filtered
chr	start	end	CpG	C	orphCpG	len	logP(G|C)	logFreqOrph
NC_052532.1	17900	18400	12	109	7	500	-2.20644	-4.2687
NC_052532.1	23000	23500	14	135	9	500	-2.26622	-4.01738
NC_052532.1	26800	27800	27	268	11	1000	-2.29515	-4.50986
NC_052532.1	28500	29000	11	117	8	500	-2.36428	-4.13517
NC_052532.1	37100	37600	4	89	3	500	-3.10234	-5.116
NC_052532.1	38300	38900	50	182	25	600	-1.29198	-3.17805
NC_052532.1	40100	41000	6	167	5	900	-3.32623	-5.19296
NC_052532.1	56000	56500	25	181	13	500	-1.97962	-3.64966
NC_052532.1	56800	57800	19	284	7	1000	-2.70454	-4.96185
NC_052532.1	65200	65700	16	207	7	500	-2.56013	-4.2687
NC_052532.1	71400	71900	7	192	2	500	-3.31159	-5.52146
NC_052532.1	77200	77700	6	117	6	500	-2.97041	-4.42285
NC_052532.1	78200	78700	22	110	11	500	-1.60944	-3.81671
NC_052532.1	79300	79600	28	138	16	300	-1.59505	-2.93119
NC_052532.1	137000	137500	25	183	15	500	-1.99061	-3.50656
NC_052532.1	138100	139100	16	241	11	1000	-2.71221	-4.50986
NC_052532.1	139400	139900	11	135	8	500	-2.50738	-4.13517
NC_052532.1	140800	141400	9	154	7	600	-2.83973	-4.45102
NC_052532.1	141800	142500	21	218	11	700	-2.33997	-4.15319
NC_052532.1	144700	145100	30	110	14	400	-1.29928	-3.35241
NC_052532.1	145300	145900	27	185	15	600	-1.92452	-3.68888
NC_052532.1	147600	148100	15	104	7	500	-1.93634	-4.2687
NC_052532.1	150600	151100	49	111	17	500	-0.81771	-3.38139
NC_052532.1	153500	154700	55	288	29	1200	-1.65563	-3.72278
NC_052532.1	155500	156000	69	183	18	500	-0.97538	-3.32424
NC_052532.1	159600	160100	17	126	10	500	-2.00307	-3.91202
NC_052532.1	160900	161400	20	130	9	500	-1.8718	-4.01738
NC_052532.1	169000	169600	22	167	14	600	-2.02695	-3.75787
NC_052532.1	170600	171500	33	242	19	900	-1.99243	-3.85796
NC_052532.1	171600	172200	13	207	6	600	-2.76777	-4.60517
NC_052532.1	174100	174300	3	64	1	200	-3.06027	-5.29832
NC_052532.1	182500	183100	35	186	23	600	-1.6704	-3.26144
NC_052532.1	184100	184700	12	171	7	600	-2.65676	-4.45102
NC_052532.1	185400	185900	11	152	6	500	-2.62599	-4.42285
NC_052532.1	186100	187000	50	289	26	900	-1.7544	-3.5443
NC_052532.1	193500	194100	25	172	12	600	-1.92862	-3.91202
NC_052532.1	202900	203000	3	24	3	100	-2.07944	-3.50656
NC_052532.1	219800	220300	24	137	12	500	-1.74193	-3.7297
NC_052532.1	230200	230800	15	182	10	600	-2.49596	-4.09434
NC_052532.1	235400	236000	42	202	20	600	-1.5706	-3.4012
NC_052532.1	237600	237900	26	91	14	300	-1.25276	-3.06473
NC_052532.1	244300	244900	12	156	7	600	-2.56495	-4.45102
NC_052532.1	248700	249200	44	126	10	500	-1.05209	-3.91202
NC_052532.1	254000	254600	24	146	18	600	-1.80555	-3.50656
NC_052532.1	259000	259500	19	113	9	500	-1.78295	-4.01738
NC_052532.1	263300	263800	68	183	25	500	-0.989978	-2.99573
NC_052532.1	266900	267400	19	135	12	500	-1.96084	-3.7297
NC_052532.1	273200	273800	40	200	13	600	-1.60944	-3.83198
NC_052532.1	277600	278200	29	183	12	600	-1.84219	-3.91202
NC_052532.1	280400	280500	4	36	2	100	-2.19722	-3.91202
NC_052532.1	280800	281400	60	149	21	600	-0.909602	-3.35241
NC_052532.1	283300	283800	14	133	11	500	-2.25129	-3.81671
NC_052532.1	284400	285000	41	137	21	600	-1.20641	-3.35241
NC_052532.1	289600	291400	92	510	49	1800	-1.71262	-3.60372
NC_052532.1	298100	298500	33	163	8	400	-1.59724	-3.91202
NC_052532.1	302100	302600	25	165	16	500	-1.88707	-3.44202
NC_052532.1	304900	305100	23	92	8	200	-1.38629	-3.21888
NC_052532.1	310500	311000	15	97	9	500	-1.86666	-4.01738
NC_052532.1	311800	312800	59	213	31	1000	-1.28375	-3.47377
NC_052532.1	313200	313500	19	81	9	300	-1.45001	-3.50656
NC_052532.1	316200	317200	64	284	27	1000	-1.49009	-3.61192
NC_052532.1	322800	323500	29	138	15	700	-1.55996	-3.84303
NC_052532.1	325100	326200	45	280	29	1100	-1.82813	-3.63577
NC_052532.1	330700	331300	37	208	21	600	-1.72662	-3.35241
NC_052532.1	336300	336900	13	98	8	600	-2.02002	-4.31749
NC_052532.1	337400	337800	9	68	3	400	-2.02228	-4.89285
NC_052532.1	338700	339200	46	113	26	500	-0.898746	-2.95651
NC_052532.1	340900	342100	44	333	24	1200	-2.02395	-3.91202
NC_052532.1	357300	357800	7	26	5	500	-1.31219	-4.60517
NC_052532.1	358600	359200	44	114	9	600	-0.952009	-4.19971
NC_052532.1	362300	362900	4	118	2	600	-3.38439	-5.70378
NC_052532.1	364400	364900	44	67	19	500	-0.420503	-3.27017
NC_052532.1	367500	368100	35	289	15	600	-2.11108	-3.68888
NC_052532.1	373800	374400	32	214	30	600	-1.90024	-2.99573
NC_052532.1	381200	381800	7	268	7	600	-3.64508	-4.45102
NC_052532.1	383600	384100	3	218	3	500	-4.28588	-5.116
NC_052532.1	386200	386700	5	220	2	500	-3.78419	-5.52146
NC_052532.1	391200	391700	13	148	9	500	-2.43226	-4.01738
NC_052532.1	392500	393100	18	165	10	600	-2.21557	-4.09434
NC_052532.1	400900	401400	11	141	9	500	-2.55086	-4.01738
NC_052532.1	405500	406100	22	137	14	600	-1.82894	-3.75787
NC_052532.1	414400	415000	14	164	8	600	-2.46081	-4.31749
NC_052532.1	415700	416200	12	132	9	500	-2.3979	-4.01738
NC_052532.1	420600	421100	18	125	12	500	-1.93794	-3.7297
NC_052532.1	425100	425600	24	128	16	500	-1.67398	-3.44202
NC_052532.1	426100	426600	30	143	18	500	-1.56165	-3.32424
NC_052532.1	426700	427300	39	189	20	600	-1.57819	-3.4012
NC_052532.1	432500	432700	33	67	8	200	-0.708185	-3.21888
NC_052532.1	443500	444000	9	113	7	500	-2.53016	-4.2687
NC_052532.1	444700	445400	19	157	15	700	-2.11181	-3.84303
NC_052532.1	446200	446700	16	147	6	500	-2.21784	-4.42285
NC_052532.1	448900	449500	15	174	6	600	-2.45101	-4.60517
NC_052532.1	452700	453300	7	159	7	600	-3.12299	-4.45102
NC_052532.1	454200	454800	3	159	3	600	-3.97029	-5.29832
NC_052532.1	458900	459500	11	124	8	600	-2.42239	-4.31749
NC_052532.1	462100	462400	4	62	3	300	-2.74084	-4.60517
NC_052532.1	469300	470300	9	241	5	1000	-3.28757	-5.29832
NC_052532.1	470900	471400	5	106	4	500	-3.054	-4.82831
NC_052532.1	473200	473800	3	108	3	600	-3.58352	-5.29832
NC_052532.1	474200	474700	7	79	4	500	-2.42354	-4.82831
NC_052532.1	475200	475700	8	98	5	500	-2.50553	-4.60517
NC_052532.1	490800	491400	4	113	2	600	-3.34109	-5.70378
NC_052532.1	496600	497200	16	178	8	600	-2.40919	-4.31749
NC_052532.1	500100	500600	19	141	10	500	-2.00432	-3.91202
NC_052532.1	507500	508200	12	185	8	700	-2.73545	-4.47164
NC_052532.1	512700	513700	9	297	5	1000	-3.49651	-5.29832
NC_052532.1	518500	519100	12	134	8	600	-2.41293	-4.31749
NC_052532.1	527600	528200	5	152	3	600	-3.41444	-5.29832
NC_052532.1	530700	531200	15	173	9	500	-2.44524	-4.01738
NC_052532.1	542600	543200	6	169	5	600	-3.33814	-4.78749
NC_052532.1	550200	550700	11	162	8	500	-2.6897	-4.13517
NC_052532.1	551000	551500	17	192	10	500	-2.42428	-3.91202
NC_052532.1	559900	560400	19	135	2	500	-1.96084	-5.52146
NC_052532.1	561100	562100	33	298	16	1000	-2.20059	-4.13517
NC_052532.1	563100	563600	15	153	10	500	-2.32239	-3.91202
NC_052532.1	564100	564600	16	134	9	500	-2.12525	-4.01738
NC_052532.1	568400	569000	6	100	4	600	-2.81341	-5.01064
NC_052532.1	572300	572800	61	166	27	500	-1.00111	-2.91877
NC_052532.1	573400	574000	25	165	13	600	-1.88707	-3.83198
NC_052532.1	574500	575100	19	156	7	600	-2.10542	-4.45102
NC_052532.1	578200	578700	13	119	9	500	-2.21417	-4.01738
NC_052532.1	579500	580400	10	218	8	900	-3.08191	-4.72295
NC_052532.1	582400	583000	9	151	7	600	-2.82006	-4.45102
NC_052532.1	584800	585300	12	103	7	500	-2.14982	-4.2687
NC_052532.1	588400	588900	26	111	11	500	-1.45143	-3.81671
NC_052532.1	591800	592300	3	121	3	500	-3.69718	-5.116
NC_052532.1	594100	594700	10	140	6	600	-2.63906	-4.60517
NC_052532.1	596800	597400	9	104	6	600	-2.44717	-4.60517
NC_052532.1	598800	599900	15	258	12	1100	-2.84491	-4.51816
NC_052532.1	601900	602500	9	179	2	600	-2.99016	-5.70378
NC_052532.1	604600	605200	12	168	6	600	-2.63906	-4.60517
NC_052532.1	606800	607900	16	240	10	1100	-2.70805	-4.70048
NC_052532.1	608700	609200	4	152	3	500	-3.63759	-5.116
NC_052532.1	613100	613600	8	115	5	500	-2.66549	-4.60517
NC_052532.1	615100	616200	12	260	8	1100	-3.07577	-4.92362
NC_052532.1	617300	617900	7	158	5	600	-3.11668	-4.78749
NC_052532.1	620600	621100	7	127	4	500	-2.89828	-4.82831
NC_052532.1	626100	626600	8	130	3	500	-2.78809	-5.116
NC_052532.1	628100	628700	5	144	3	600	-3.36038	-5.29832
NC_052532.1	628900	629900	18	276	11	1000	-2.73003	-4.50986
NC_052532.1	630800	631400	2	141	2	600	-4.25561	-5.70378
NC_052532.1	634300	634900	11	132	7	600	-2.48491	-4.45102
NC_052532.1	638400	638900	4	143	3	500	-3.57655	-5.116
NC_052532.1	640900	641500	7	160	5	600	-3.12926	-4.78749
NC_052532.1	643800	644300	6	123	4	500	-3.02042	-4.82831
NC_052532.1	646900	648500	12	355	9	1600	-3.38721	-5.18053
NC_052532.1	651600	652100	11	185	3	500	-2.82246	-5.116
NC_052532.1	656900	657400	17	133	10	500	-2.05714	-3.91202
NC_052532.1	658400	658900	16	101	7	500	-1.84253	-4.2687
NC_052532.1	661100	661700	6	163	3	600	-3.30199	-5.29832
NC_052532.1	666100	666600	16	157	7	500	-2.28366	-4.2687
NC_052532.1	667800	668400	12	141	7	600	-2.46385	-4.45102
NC_052532.1	669700	670300	11	128	8	600	-2.45413	-4.31749
NC_052532.1	675600	676200	18	146	8	600	-2.09323	-4.31749
NC_052532.1	680600	681100	14	148	13	500	-2.35815	-3.64966
NC_052532.1	687700	688400	16	196	10	700	-2.50553	-4.2485
NC_052532.1	693000	693500	6	159	3	500	-3.27714	-5.116
NC_052532.1	696200	696800	8	183	6	600	-3.13004	-4.60517
NC_052532.1	702600	703100	11	121	6	500	-2.3979	-4.42285
NC_052532.1	704700	706200	30	403	18	1500	-2.59774	-4.42285
NC_052532.1	707000	707500	11	120	8	500	-2.3896	-4.13517
NC_052532.1	710400	710900	8	149	6	500	-2.9245	-4.42285
NC_052532.1	712200	712700	6	141	2	500	-3.157	-5.52146
NC_052532.1	715700	716200	15	121	8	500	-2.08774	-4.13517
NC_052532.1	716600	717200	12	195	7	600	-2.78809	-4.45102
NC_052532.1	719700	720200	12	113	6	500	-2.24248	-4.42285
NC_052532.1	720700	721700	20	275	11	1000	-2.62104	-4.50986
NC_052532.1	721800	722400	16	157	7	600	-2.28366	-4.45102
NC_052532.1	724600	725200	6	115	2	600	-2.95317	-5.70378
NC_052532.1	728800	729300	9	113	6	500	-2.53016	-4.42285
NC_052532.1	729800	730300	6	139	4	500	-3.14271	-4.82831
NC_052532.1	730500	731000	5	115	4	500	-3.13549	-4.82831
NC_052532.1	735100	735700	10	139	7	600	-2.63189	-4.45102
NC_052532.1	736400	736900	12	124	6	500	-2.33537	-4.42285
NC_052532.1	738800	739300	10	111	8	500	-2.40695	-4.13517
NC_052532.1	739700	740300	8	142	7	600	-2.87639	-4.45102
NC_052532.1	744900	745400	14	134	7	500	-2.25878	-4.2687
NC_052532.1	745800	746300	9	124	7	500	-2.62306	-4.2687
NC_052532.1	746900	747400	19	167	11	500	-2.17355	-3.81671
NC_052532.1	747500	748100	59	188	14	600	-1.1589	-3.75787
NC_052532.1	748200	748700	22	190	8	500	-2.15598	-4.13517
NC_052532.1	749600	750100	16	114	7	500	-1.96361	-4.2687
NC_052532.1	750900	751500	8	108	3	600	-2.60269	-5.29832
NC_052532.1	759800	760300	5	106	4	500	-3.054	-4.82831
NC_052532.1	761300	761900	6	142	3	600	-3.16407	-5.29832
NC_052532.1	764200	764800	6	120	2	600	-2.99573	-5.70378
NC_052532.1	767900	768400	14	94	6	500	-1.90424	-4.42285
NC_052532.1	768900	769500	8	195	2	600	-3.19356	-5.70378
NC_052532.1	770700	771200	16	130	8	500	-2.09495	-4.13517
NC_052532.1	775000	775600	10	146	6	600	-2.68102	-4.60517
NC_052532.1	779700	780800	22	282	9	1100	-2.55086	-4.80584
NC_052532.1	786900	787500	25	140	12	600	-1.72277	-3.91202
NC_052532.1	790000	790500	30	159	12	500	-1.66771	-3.7297
NC_052532.1	792300	792800	10	152	4	500	-2.7213	-4.82831
NC_052532.1	794600	795200	6	137	6	600	-3.12822	-4.60517
NC_052532.1	800500	801000	12	148	12	500	-2.51231	-3.7297
NC_052532.1	803000	803600	15	147	5	600	-2.28238	-4.78749
NC_052532.1	804100	804600	10	133	6	500	-2.58776	-4.42285
NC_052532.1	804800	805300	5	141	2	500	-3.33932	-5.52146
NC_052532.1	808400	808900	12	125	4	500	-2.34341	-4.82831
NC_052532.1	809500	810100	15	151	8	600	-2.30923	-4.31749
NC_052532.1	815300	815800	59	196	29	500	-1.20058	-2.84731
NC_052532.1	816200	816800	27	118	8	600	-1.47485	-4.31749
NC_052532.1	824800	825400	64	236	26	600	-1.30495	-3.13883
NC_052532.1	827900	828500	47	194	24	600	-1.41771	-3.21888
NC_052532.1	830600	831200	32	203	19	600	-1.84747	-3.45249
NC_052532.1	831900	832500	23	178	15	600	-2.04629	-3.68888
NC_052532.1	835000	835600	30	147	17	600	-1.58924	-3.56372
NC_052532.1	837100	838100	40	282	17	1000	-1.95303	-4.07454
NC_052532.1	839100	839600	19	138	10	500	-1.98281	-3.91202
NC_052532.1	839800	840400	25	193	10	600	-2.04381	-4.09434
NC_052532.1	845900	846500	17	278	12	600	-2.79441	-3.91202
NC_052532.1	846800	848200	32	362	30	1400	-2.42591	-3.84303
NC_052532.1	877000	877900	18	211	7	900	-2.46149	-4.85648
NC_052532.1	883400	884000	11	262	7	600	-3.17045	-4.45102
NC_052532.1	884900	886300	11	72	8	1400	-1.87877	-5.16479
NC_052532.1	889900	890400	3	26	2	500	-2.15948	-5.52146
NC_052532.1	892000	892700	5	40	5	700	-2.07944	-4.94164
NC_052532.1	915000	915600	8	66	8	600	-2.11021	-4.31749
NC_052532.1	954900	955500	9	226	6	600	-3.22331	-4.60517
NC_052532.1	961900	962500	8	57	3	600	-1.96361	-5.29832
NC_052532.1	965600	966100	3	69	3	500	-3.13549	-5.116
NC_052532.1	986300	986900	19	215	10	600	-2.4262	-4.09434
NC_052532.1	989200	989800	14	160	10	600	-2.43612	-4.09434
NC_052532.1	995000	995500	27	159	19	500	-1.77307	-3.27017
NC_052532.1	996800	997400	13	158	9	600	-2.49765	-4.19971
NC_052532.1	1005800	1006100	41	151	7	300	-1.30371	-3.75787
NC_052532.1	1011600	1012100	13	124	10	500	-2.25533	-3.91202
NC_052532.1	1022100	1022700	10	169	7	600	-2.82731	-4.45102
NC_052532.1	1043600	1044100	8	105	2	500	-2.57452	-5.52146
NC_052532.1	1047500	1048200	8	153	6	700	-2.951	-4.75932
NC_052532.1	1048600	1049200	5	181	3	600	-3.58906	-5.29832
NC_052532.1	1054900	1055500	7	206	4	600	-3.38197	-5.01064
NC_052532.1	1058900	1059400	4	89	4	500	-3.10234	-4.82831
NC_052532.1	1060800	1061400	8	135	6	600	-2.82583	-4.60517
NC_052532.1	1070200	1070800	7	154	4	600	-3.09104	-5.01064
NC_052532.1	1071000	1071500	6	94	5	500	-2.75154	-4.60517
NC_052532.1	1078000	1078500	3	105	2	500	-3.55535	-5.52146
NC_052532.1	1081800	1082400	7	188	4	600	-3.29053	-5.01064
NC_052532.1	1092800	1093400	7	145	5	600	-3.03082	-4.78749
NC_052532.1	1093700	1094300	10	138	6	600	-2.62467	-4.60517
NC_052532.1	1094500	1095100	8	139	8	600	-2.85503	-4.31749
NC_052532.1	1102100	1102600	6	127	4	500	-3.05243	-4.82831
NC_052532.1	1102900	1103400	9	124	7	500	-2.62306	-4.2687
NC_052532.1	1106400	1106700	13	72	9	300	-1.71172	-3.50656
NC_052532.1	1112600	1113200	11	236	7	600	-3.06594	-4.45102
NC_052532.1	1118500	1119100	17	143	12	600	-2.12963	-3.91202
NC_052532.1	1123000	1123500	4	85	3	500	-3.05636	-5.116
NC_052532.1	1130000	1130600	10	143	5	600	-2.66026	-4.78749
NC_052532.1	1130900	1131400	16	174	5	500	-2.38647	-4.60517
NC_052532.1	1136000	1136500	5	113	3	500	-3.11795	-5.116
NC_052532.1	1148100	1148600	11	156	6	500	-2.65196	-4.42285
NC_052532.1	1149000	1149600	18	174	11	600	-2.26868	-3.99903
NC_052532.1	1151400	1151900	20	132	9	500	-1.88707	-4.01738
NC_052532.1	1157300	1157900	5	115	3	600	-3.13549	-5.29832
NC_052532.1	1158200	1158700	30	179	15	500	-1.78619	-3.50656
NC_052532.1	1160500	1161100	13	203	10	600	-2.74826	-4.09434
NC_052532.1	1161700	1162200	8	152	5	500	-2.94444	-4.60517
NC_052532.1	1163000	1163700	7	155	5	700	-3.09751	-4.94164
NC_052532.1	1165800	1166300	5	145	5	500	-3.3673	-4.60517
NC_052532.1	1172200	1172700	9	167	5	500	-2.92077	-4.60517
NC_052532.1	1177900	1178400	42	129	13	500	-1.12214	-3.64966
NC_052532.1	1180800	1181400	28	123	12	600	-1.47998	-3.91202
NC_052532.1	1184000	1184500	26	243	17	500	-2.23496	-3.38139
NC_052532.1	1192700	1193200	14	156	10	500	-2.4108	-3.91202
NC_052532.1	1193400	1194000	7	205	6	600	-3.3771	-4.60517
NC_052532.1	1197300	1197900	8	154	5	600	-2.95751	-4.78749
NC_052532.1	1198600	1199200	9	190	5	600	-3.0498	-4.78749
NC_052532.1	1201900	1202500	15	182	7	600	-2.49596	-4.45102
NC_052532.1	1210400	1210900	8	222	8	500	-3.32324	-4.13517
NC_052532.1	1213100	1213700	13	159	8	600	-2.50395	-4.31749
NC_052532.1	1217900	1218400	30	155	13	500	-1.64223	-3.64966
NC_052532.1	1227600	1228200	13	122	7	600	-2.23907	-4.45102
NC_052532.1	1228900	1229800	3	186	3	900	-4.12713	-5.70378
NC_052532.1	1230900	1231400	10	131	7	500	-2.57261	-4.2687
NC_052532.1	1231900	1232400	8	135	3	500	-2.82583	-5.116
NC_052532.1	1233200	1233700	7	138	5	500	-2.98134	-4.60517
NC_052532.1	1238200	1238700	16	171	2	500	-2.36907	-5.52146
NC_052532.1	1259400	1259900	3	110	3	500	-3.60187	-5.116
NC_052532.1	1261500	1262000	6	92	4	500	-2.73003	-4.82831
NC_052532.1	1265900	1266500	5	101	4	600	-3.00568	-5.01064
NC_052532.1	1268400	1268900	16	133	5	500	-2.11776	-4.60517
NC_052532.1	1270800	1271400	8	132	5	600	-2.80336	-4.78749
NC_052532.1	1275600	1276200	5	106	3	600	-3.054	-5.29832
NC_052532.1	1278500	1279100	9	137	6	600	-2.72276	-4.60517
NC_052532.1	1280500	1281700	8	420	6	1200	-3.96081	-5.29832
NC_052532.1	1284200	1284700	5	111	2	500	-3.10009	-5.52146
NC_052532.1	1285100	1285600	6	83	6	500	-2.62708	-4.42285
NC_052532.1	1288200	1288700	4	107	3	500	-3.28653	-5.116
NC_052532.1	1290100	1290600	9	118	3	500	-2.57346	-5.116
NC_052532.1	1292000	1292600	12	151	7	600	-2.53237	-4.45102
NC_052532.1	1293200	1293700	6	165	5	500	-3.31419	-4.60517
NC_052532.1	1295600	1296200	5	60	3	600	-2.48491	-5.29832
NC_052532.1	1299900	1300400	14	140	10	500	-2.30259	-3.91202
NC_052532.1	1306400	1307000	10	164	8	600	-2.79728	-4.31749
NC_052532.1	1311800	1312900	8	226	6	1100	-3.34109	-5.21131
NC_052532.1	1313700	1314200	3	104	2	500	-3.54578	-5.52146
NC_052532.1	1314400	1315400	12	234	8	1000	-2.97041	-4.82831
NC_052532.1	1315900	1316500	4	98	3	600	-3.19867	-5.29832
NC_052532.1	1318000	1318600	12	126	5	600	-2.35138	-4.78749
NC_052532.1	1322900	1323400	6	100	4	500	-2.81341	-4.82831
NC_052532.1	1323500	1324100	4	114	3	600	-3.3499	-5.29832
NC_052532.1	1327000	1327500	5	131	3	500	-3.26576	-5.116
NC_052532.1	1331600	1332100	8	110	4	500	-2.62104	-4.82831
NC_052532.1	1338500	1339000	4	113	4	500	-3.34109	-4.82831
NC_052532.1	1343600	1344200	6	117	2	600	-2.97041	-5.70378
NC_052532.1	1351100	1352000	8	209	7	900	-3.26289	-4.85648
NC_052532.1	1353700	1354200	6	125	3	500	-3.03655	-5.116
NC_052532.1	1354400	1355000	12	116	8	600	-2.26868	-4.31749
NC_052532.1	1355600	1356100	6	110	3	500	-2.90872	-5.116
NC_052532.1	1356200	1356700	5	107	3	500	-3.06339	-5.116
NC_052532.1	1358200	1358900	4	124	3	700	-3.43399	-5.45247
NC_052532.1	1360900	1362000	12	243	6	1100	-3.00815	-5.21131
NC_052532.1	1366500	1367000	12	121	9	500	-2.31088	-4.01738
NC_052532.1	1367100	1367700	14	146	8	600	-2.34455	-4.31749
NC_052532.1	1367800	1368300	8	131	5	500	-2.79576	-4.60517
NC_052532.1	1368700	1369300	8	147	6	600	-2.91099	-4.60517
NC_052532.1	1372700	1373200	11	121	6	500	-2.3979	-4.42285
NC_052532.1	1374000	1375100	18	270	8	1100	-2.70805	-4.92362
NC_052532.1	1375200	1375800	12	151	10	600	-2.53237	-4.09434
NC_052532.1	1377700	1378200	19	120	10	500	-1.84305	-3.91202
NC_052532.1	1383200	1383800	24	202	13	600	-2.13021	-3.83198
NC_052532.1	1384500	1385100	21	109	13	600	-1.64683	-3.83198
NC_052532.1	1391400	1391900	10	118	3	500	-2.4681	-5.116
NC_052532.1	1396700	1397200	2	131	2	500	-4.18205	-5.52146
NC_052532.1	1403100	1403600	3	119	2	500	-3.68051	-5.52146
NC_052532.1	1404800	1405400	13	138	7	600	-2.3623	-4.45102
NC_052532.1	1412600	1413200	11	138	5	600	-2.52936	-4.78749
NC_052532.1	1413900	1414400	7	104	6	500	-2.69848	-4.42285
NC_052532.1	1417600	1418100	5	122	4	500	-3.19458	-4.82831
NC_052532.1	1418200	1419600	20	340	17	1400	-2.83321	-4.41101
NC_052532.1	1421300	1421900	8	131	6	600	-2.79576	-4.60517
NC_052532.1	1424200	1424800	6	149	2	600	-3.21219	-5.70378
NC_052532.1	1436300	1436900	17	167	6	600	-2.28478	-4.60517
NC_052532.1	1445900	1446200	31	128	13	300	-1.41804	-3.13883
NC_052532.1	1450700	1451200	4	112	4	500	-3.3322	-4.82831
NC_052532.1	1464000	1464700	8	196	4	700	-3.19867	-5.16479
NC_052532.1	1468400	1468900	26	67	13	500	-0.946596	-3.64966
NC_052532.1	1469500	1470100	10	53	2	600	-1.66771	-5.70378
NC_052532.1	1471700	1472300	8	114	5	600	-2.65676	-4.78749
NC_052532.1	1473100	1473600	4	113	3	500	-3.34109	-5.116
NC_052532.1	1474400	1475000	7	132	5	600	-2.93689	-4.78749
NC_052532.1	1475400	1476000	9	143	8	600	-2.76562	-4.31749
NC_052532.1	1476200	1476700	3	103	3	500	-3.53612	-5.116
NC_052532.1	1486100	1486700	4	117	3	600	-3.37588	-5.29832
NC_052532.1	1488600	1489100	6	121	4	500	-3.00403	-4.82831
NC_052532.1	1490600	1491100	2	85	2	500	-3.7495	-5.52146
NC_052532.1	1494500	1495000	6	122	2	500	-3.01226	-5.52146
NC_052532.1	1497700	1498200	11	154	6	500	-2.63906	-4.42285
NC_052532.1	1498600	1499200	4	149	3	600	-3.61765	-5.29832
NC_052532.1	1499900	1500400	7	134	6	500	-2.95193	-4.42285
NC_052532.1	1501400	1501900	4	127	3	500	-3.45789	-5.116
NC_052532.1	1502400	1502900	5	122	5	500	-3.19458	-4.60517
NC_052532.1	1507700	1508300	6	141	2	600	-3.157	-5.70378
NC_052532.1	1512900	1513300	6	89	3	400	-2.69688	-4.89285
NC_052532.1	1513700	1514200	4	124	3	500	-3.43399	-5.116
NC_052532.1	1514700	1515200	11	109	7	500	-2.29345	-4.2687
NC_052532.1	1515700	1516200	8	131	7	500	-2.79576	-4.2687
NC_052532.1	1519800	1520400	8	135	7	600	-2.82583	-4.45102
NC_052532.1	1520500	1521000	4	106	2	500	-3.27714	-5.52146
NC_052532.1	1524900	1525400	6	111	6	500	-2.91777	-4.42285
NC_052532.1	1526900	1527500	3	134	3	600	-3.79923	-5.29832
NC_052532.1	1528200	1528800	4	157	3	600	-3.66995	-5.29832
NC_052532.1	1532100	1532600	3	125	3	500	-3.7297	-5.116
NC_052532.1	1536200	1536800	8	164	4	600	-3.02042	-5.01064
NC_052532.1	1537000	1537600	2	126	2	600	-4.14313	-5.70378
NC_052532.1	1542600	1543200	3	90	3	600	-3.4012	-5.29832
NC_052532.1	1544800	1545400	5	154	3	600	-3.42751	-5.29832
NC_052532.1	1545900	1546500	8	147	5	600	-2.91099	-4.78749
NC_052532.1	1550000	1550600	3	128	3	600	-3.75342	-5.29832
NC_052532.1	1553000	1553500	5	112	4	500	-3.10906	-4.82831
NC_052532.1	1554400	1554700	4	76	4	300	-2.94444	-4.31749
NC_052532.1	1555900	1556400	5	120	3	500	-3.17805	-5.116
NC_052532.1	1556500	1557100	7	146	5	600	-3.0377	-4.78749
NC_052532.1	1559700	1560200	9	105	6	500	-2.45674	-4.42285
NC_052532.1	1566700	1567200	2	113	2	500	-4.03424	-5.52146
NC_052532.1	1570500	1571100	5	135	5	600	-3.29584	-4.78749
NC_052532.1	1573300	1573900	4	128	3	600	-3.46574	-5.29832
NC_052532.1	1582200	1582400	11	89	5	200	-2.09074	-3.68888
NC_052532.1	1584100	1584600	4	117	3	500	-3.37588	-5.116
NC_052532.1	1584700	1585300	4	134	3	600	-3.51155	-5.29832
NC_052532.1	1585400	1585900	4	111	3	500	-3.32324	-5.116
NC_052532.1	1586700	1587200	3	118	2	500	-3.67207	-5.52146
NC_052532.1	1587800	1588300	10	126	5	500	-2.5337	-4.60517
NC_052532.1	1589200	1589700	10	111	3	500	-2.40695	-5.116
NC_052532.1	1590400	1591500	8	289	6	1100	-3.58699	-5.21131
NC_052532.1	1596800	1597300	6	132	2	500	-3.09104	-5.52146
NC_052532.1	1597800	1598400	5	148	5	600	-3.38777	-4.78749
NC_052532.1	1600500	1601100	8	234	3	600	-3.37588	-5.29832
NC_052532.1	1607300	1607600	4	61	2	300	-2.72458	-5.01064
NC_052532.1	1611100	1611700	7	126	4	600	-2.89037	-5.01064
NC_052532.1	1627200	1627700	5	111	3	500	-3.10009	-5.116
NC_052532.1	1632800	1633400	5	148	4	600	-3.38777	-5.01064
NC_052532.1	1636000	1636500	3	130	2	500	-3.76892	-5.52146
NC_052532.1	1637000	1637600	4	138	3	600	-3.54096	-5.29832
NC_052532.1	1639600	1640100	5	122	5	500	-3.19458	-4.60517
NC_052532.1	1642200	1642700	6	109	2	500	-2.89959	-5.52146
NC_052532.1	1645000	1645500	3	105	2	500	-3.55535	-5.52146
NC_052532.1	1647100	1647600	3	112	3	500	-3.61989	-5.116
NC_052532.1	1650300	1650900	3	134	2	600	-3.79923	-5.70378
NC_052532.1	1651000	1651600	9	120	7	600	-2.59027	-4.45102
NC_052532.1	1652600	1653100	2	87	2	500	-3.77276	-5.52146
NC_052532.1	1653600	1654100	7	102	4	500	-2.67906	-4.82831
NC_052532.1	1654400	1654900	9	127	4	500	-2.64696	-4.82831
NC_052532.1	1661000	1662000	12	220	7	1000	-2.90872	-4.96185
NC_052532.1	1667900	1668400	7	116	5	500	-2.80768	-4.60517
NC_052532.1	1669400	1670100	4	172	3	700	-3.7612	-5.45247
NC_052532.1	1672500	1673000	27	164	11	500	-1.80403	-3.81671
NC_052532.1	1673400	1673900	11	140	8	500	-2.54375	-4.13517
NC_052532.1	1676300	1676800	9	93	9	500	-2.33537	-4.01738
NC_052532.1	1681100	1681600	10	129	6	500	-2.55723	-4.42285
NC_052532.1	1696000	1698000	17	414	14	2000	-3.19265	-4.96185
NC_052532.1	1699800	1700300	5	117	4	500	-3.15274	-4.82831
NC_052532.1	1700700	1701200	4	109	3	500	-3.30505	-5.116
NC_052532.1	1706500	1707100	2	114	2	600	-4.04305	-5.70378
NC_052532.1	1717500	1718500	7	244	3	1000	-3.55126	-5.80914
NC_052532.1	1720300	1720900	7	112	6	600	-2.77259	-4.60517
NC_052532.1	1721800	1722400	5	115	2	600	-3.13549	-5.70378
NC_052532.1	1724400	1724900	9	110	5	500	-2.50326	-4.60517
NC_052532.1	1727900	1728400	15	130	11	500	-2.15948	-3.81671
NC_052532.1	1728600	1729100	5	103	3	500	-3.02529	-5.116
NC_052532.1	1731600	1732600	11	182	7	1000	-2.80611	-4.96185
NC_052532.1	1733100	1733700	7	110	3	600	-2.75457	-5.29832
NC_052532.1	1734200	1735800	14	362	9	1600	-3.25259	-5.18053
NC_052532.1	1736400	1736800	2	108	1	400	-3.98898	-5.99146
NC_052532.1	1740900	1741400	3	81	2	500	-3.29584	-5.52146
NC_052532.1	1742300	1742900	24	177	12	600	-1.9981	-3.91202
NC_052532.1	1749400	1749900	3	109	2	500	-3.59274	-5.52146
NC_052532.1	1760400	1760900	3	113	2	500	-3.62878	-5.52146
NC_052532.1	1762300	1763500	14	312	12	1200	-3.10395	-4.60517
NC_052532.1	1763900	1764400	5	111	2	500	-3.10009	-5.52146
NC_052532.1	1764900	1765400	4	105	4	500	-3.26767	-4.82831
NC_052532.1	1769600	1770200	3	148	2	600	-3.8986	-5.70378
NC_052532.1	1773600	1774100	7	129	2	500	-2.9139	-5.52146
NC_052532.1	1774900	1775400	5	124	4	500	-3.21084	-4.82831
NC_052532.1	1779300	1779900	3	135	3	600	-3.80666	-5.29832
NC_052532.1	1780900	1781500	6	141	4	600	-3.157	-5.01064
NC_052532.1	1782000	1783100	9	248	8	1100	-3.3162	-4.92362
NC_052532.1	1787100	1788300	14	263	11	1200	-2.9331	-4.69218
NC_052532.1	1799900	1800400	2	114	2	500	-4.04305	-5.52146
NC_052532.1	1800600	1801600	9	249	8	1000	-3.32023	-4.82831
NC_052532.1	1804600	1805200	3	182	3	600	-4.10539	-5.29832
NC_052532.1	1812200	1812700	2	106	2	500	-3.97029	-5.52146
NC_052532.1	1813600	1814700	8	246	5	1100	-3.42589	-5.39363
NC_052532.1	1815900	1816400	6	107	4	500	-2.88107	-4.82831
NC_052532.1	1821800	1822400	2	144	2	600	-4.27667	-5.70378
NC_052532.1	1823100	1823600	4	117	3	500	-3.37588	-5.116
NC_052532.1	1827900	1828400	2	109	2	500	-3.9982	-5.52146
NC_052532.1	1829400	1829900	6	90	4	500	-2.70805	-4.82831
NC_052532.1	1830600	1831200	4	97	2	600	-3.18842	-5.70378
NC_052532.1	1833600	1834200	3	130	2	600	-3.76892	-5.70378
NC_052532.1	1888200	1888700	6	101	5	500	-2.82336	-4.60517
NC_052532.1	1889100	1889700	4	141	2	600	-3.56247	-5.70378
NC_052532.1	1891200	1891700	2	126	2	500	-4.14313	-5.52146
NC_052532.1	1893900	1894400	2	106	2	500	-3.97029	-5.52146
NC_052532.1	1895900	1897000	8	254	3	1100	-3.45789	-5.90445
NC_052532.1	1897500	1898000	4	108	3	500	-3.29584	-5.116
NC_052532.1	1901200	1901800	5	110	3	600	-3.09104	-5.29832
NC_052532.1	1950600	1951100	7	120	5	500	-2.84158	-4.60517
NC_052532.1	1955600	1956200	11	140	7	600	-2.54375	-4.45102
NC_052532.1	1956500	1957000	4	109	4	500	-3.30505	-4.82831
NC_052532.1	1958600	1959200	6	144	4	600	-3.17805	-5.01064
NC_052532.1	2141900	2142500	5	120	3	600	-3.17805	-5.29832
NC_052532.1	2144700	2145200	3	93	2	500	-3.43399	-5.52146
NC_052532.1	2147500	2148100	5	138	4	600	-3.31782	-5.01064
NC_052532.1	2148200	2148900	8	145	7	700	-2.89729	-4.60517
NC_052532.1	2149200	2149800	6	126	4	600	-3.04452	-5.01064
NC_052532.1	2152000	2152600	3	103	3	600	-3.53612	-5.29832
NC_052532.1	2153300	2153900	13	115	7	600	-2.17998	-4.45102
NC_052532.1	2156600	2157200	12	140	7	600	-2.45674	-4.45102
NC_052532.1	2158300	2158900	9	125	4	600	-2.63109	-5.01064
NC_052532.1	2159200	2159700	5	85	4	500	-2.83321	-4.82831
NC_052532.1	2160400	2160900	6	113	5	500	-2.93563	-4.60517
NC_052532.1	2161000	2161600	5	128	3	600	-3.24259	-5.29832
NC_052532.1	2162000	2162600	5	149	3	600	-3.39451	-5.29832
NC_052532.1	2164600	2165100	3	109	3	500	-3.59274	-5.116
NC_052532.1	2169000	2169600	10	127	7	600	-2.5416	-4.45102
NC_052532.1	2172800	2173400	17	186	9	600	-2.39253	-4.19971
NC_052532.1	2199900	2200500	44	196	20	600	-1.49393	-3.4012
NC_052532.1	2206500	2207100	14	139	9	600	-2.29542	-4.19971
NC_052532.1	2209200	2210500	45	431	18	1300	-2.25945	-4.27975
NC_052532.1	2218600	2219200	4	145	3	600	-3.59044	-5.29832
NC_052532.1	2219600	2220200	5	140	3	600	-3.3322	-5.29832
NC_052532.1	2220300	2220900	4	131	2	600	-3.4889	-5.70378
NC_052532.1	2221400	2221900	3	118	2	500	-3.67207	-5.52146
NC_052532.1	2224800	2225400	2	137	2	600	-4.22683	-5.70378
NC_052532.1	2226700	2227300	3	126	2	600	-3.73767	-5.70378
NC_052532.1	2228900	2229400	12	112	7	500	-2.23359	-4.2687
NC_052532.1	2229600	2230200	7	165	4	600	-3.16004	-5.01064
NC_052532.1	2234400	2235600	8	284	7	1200	-3.56953	-5.14417
NC_052532.1	2236000	2236500	3	93	3	500	-3.43399	-5.116
NC_052532.1	2240400	2240900	6	124	5	500	-3.02852	-4.60517
NC_052532.1	2241300	2241900	5	122	4	600	-3.19458	-5.01064
NC_052532.1	2244300	2244800	5	99	2	500	-2.98568	-5.52146
NC_052532.1	2247300	2247800	3	108	2	500	-3.58352	-5.52146
NC_052532.1	2252600	2253100	3	110	2	500	-3.60187	-5.52146
NC_052532.1	2253400	2254000	4	130	2	600	-3.48124	-5.70378
NC_052532.1	2254700	2255200	4	119	3	500	-3.39283	-5.116
NC_052532.1	2256500	2257000	4	97	4	500	-3.18842	-4.82831
NC_052532.1	2258500	2259100	4	120	2	600	-3.4012	-5.70378
NC_052532.1	2263900	2265900	17	420	10	2000	-3.20704	-5.29832
NC_052532.1	2266900	2267500	4	113	2	600	-3.34109	-5.70378
NC_052532.1	2267700	2268300	6	141	6	600	-3.157	-4.60517
NC_052532.1	2268900	2269500	8	130	4	600	-2.78809	-5.01064
NC_052532.1	2271800	2272300	5	102	3	500	-3.01553	-5.116
NC_052532.1	2274000	2274600	11	161	6	600	-2.68351	-4.60517
NC_052532.1	2280500	2281400	8	185	7	900	-3.14091	-4.85648
NC_052532.1	2281500	2282200	3	165	2	700	-4.00733	-5.85793
NC_052532.1	2283600	2284600	8	216	7	1000	-3.29584	-4.96185
NC_052532.1	2287000	2287500	3	89	2	500	-3.39002	-5.52146
NC_052532.1	2296000	2296500	8	101	6	500	-2.53568	-4.42285
NC_052532.1	2298300	2299300	10	226	4	1000	-3.11795	-5.52146
NC_052532.1	2299500	2300500	8	232	3	1000	-3.3673	-5.80914
NC_052532.1	2301200	2301800	7	115	6	600	-2.79902	-4.60517
NC_052532.1	2303800	2304400	8	139	6	600	-2.85503	-4.60517
NC_052532.1	2304700	2305200	4	113	3	500	-3.34109	-5.116
NC_052532.1	2305600	2306200	4	135	2	600	-3.51898	-5.70378
NC_052532.1	2307700	2308400	4	139	3	700	-3.54818	-5.45247
NC_052532.1	2309400	2309900	5	101	5	500	-3.00568	-4.60517
NC_052532.1	2310300	2310800	7	106	3	500	-2.71753	-5.116
NC_052532.1	2311600	2312700	9	241	6	1100	-3.28757	-5.21131
NC_052532.1	2314400	2314900	8	101	5	500	-2.53568	-4.60517
NC_052532.1	2318100	2318600	7	98	4	500	-2.63906	-4.82831
NC_052532.1	2319400	2320000	7	129	5	600	-2.9139	-4.78749
NC_052532.1	2322000	2322600	4	138	4	600	-3.54096	-5.01064
NC_052532.1	2325000	2325500	4	100	3	500	-3.21888	-5.116
NC_052532.1	2326900	2328100	9	259	5	1200	-3.3596	-5.48064
NC_052532.1	2330200	2330700	2	109	2	500	-3.9982	-5.52146
NC_052532.1	2341900	2342400	2	97	2	500	-3.88156	-5.52146
NC_052532.1	2343900	2344400	3	90	2	500	-3.4012	-5.52146
NC_052532.1	2344800	2345300	4	90	3	500	-3.11352	-5.116
NC_052532.1	2348200	2348800	4	142	3	600	-3.56953	-5.29832
NC_052532.1	2351400	2352500	5	240	4	1100	-3.8712	-5.61677
NC_052532.1	2354800	2355500	4	133	3	700	-3.50405	-5.45247
NC_052532.1	2357300	2358400	10	222	3	1100	-3.10009	-5.90445
NC_052532.1	2358800	2359300	3	91	3	500	-3.41225	-5.116
NC_052532.1	2362300	2363400	11	219	7	1100	-2.99118	-5.05716
NC_052532.1	2367100	2367700	5	129	3	600	-3.25037	-5.29832
NC_052532.1	2369400	2369900	3	99	3	500	-3.49651	-5.116
NC_052532.1	2371300	2372300	10	231	5	1000	-3.13983	-5.29832
NC_052532.1	2373500	2374000	2	127	2	500	-4.15104	-5.52146
NC_052532.1	2376500	2377000	3	117	2	500	-3.66356	-5.52146
NC_052532.1	2377900	2378500	4	132	2	600	-3.49651	-5.70378
NC_052532.1	2378800	2379300	5	118	2	500	-3.16125	-5.52146
NC_052532.1	2382300	2382800	4	115	4	500	-3.35864	-4.82831
NC_052532.1	2385200	2385800	5	136	2	600	-3.30322	-5.70378
NC_052532.1	2392600	2393200	5	105	4	600	-3.04452	-5.01064
NC_052532.1	2475700	2476300	3	129	2	600	-3.7612	-5.70378
NC_052532.1	2476800	2477400	5	116	3	600	-3.14415	-5.29832
NC_052532.1	2477800	2478400	4	121	3	600	-3.4095	-5.29832
NC_052532.1	2484200	2484700	3	118	3	500	-3.67207	-5.116
NC_052532.1	2484800	2485300	3	73	2	500	-3.19185	-5.52146
NC_052532.1	2489000	2490100	9	212	6	1100	-3.15936	-5.21131
NC_052532.1	2490600	2491100	6	102	5	500	-2.83321	-4.60517
NC_052532.1	2491600	2492700	9	215	6	1100	-3.17341	-5.21131
NC_052532.1	2492900	2493400	3	108	3	500	-3.58352	-5.116
NC_052532.1	2493600	2494100	2	97	2	500	-3.88156	-5.52146
NC_052532.1	2497100	2497800	5	146	5	700	-3.37417	-4.94164
NC_052532.1	2499000	2499700	5	133	3	700	-3.28091	-5.45247
NC_052532.1	2500200	2500700	2	100	2	500	-3.91202	-5.52146
NC_052532.1	2504200	2504800	3	99	3	600	-3.49651	-5.29832
NC_052532.1	2505000	2505500	2	98	2	500	-3.89182	-5.52146
NC_052532.1	2505600	2507000	5	260	5	1400	-3.95124	-5.63479
NC_052532.1	2509100	2509600	4	96	3	500	-3.17805	-5.116
NC_052532.1	2510900	2511400	34	169	12	500	-1.60354	-3.7297
NC_052532.1	2512500	2513100	5	121	2	600	-3.18635	-5.70378
NC_052532.1	2516000	2516500	4	73	2	500	-2.90417	-5.52146
NC_052532.1	2525400	2526500	12	211	9	1100	-2.86695	-4.80584
NC_052532.1	2526600	2527100	6	104	5	500	-2.85263	-4.60517
NC_052532.1	2527800	2528300	5	104	4	500	-3.03495	-4.82831
NC_052532.1	2532600	2533100	7	90	4	500	-2.5539	-4.82831
NC_052532.1	2541600	2542100	4	78	2	500	-2.97041	-5.52146
NC_052532.1	2543100	2543700	3	127	2	600	-3.74557	-5.70378
NC_052532.1	2545800	2546400	6	132	4	600	-3.09104	-5.01064
NC_052532.1	2550800	2551400	4	113	4	600	-3.34109	-5.01064
NC_052532.1	2601100	2601600	5	83	5	500	-2.8094	-4.60517
NC_052532.1	2606200	2607500	8	200	6	1300	-3.21888	-5.37836
NC_052532.1	2608700	2610100	7	224	6	1400	-3.46574	-5.45247
NC_052532.1	2611200	2611800	8	114	8	600	-2.65676	-4.31749
NC_052532.1	2615300	2615800	2	113	2	500	-4.03424	-5.52146
NC_052532.1	2617400	2617900	6	77	6	500	-2.55205	-4.42285
NC_052532.1	2622200	2622700	3	84	2	500	-3.3322	-5.52146
NC_052532.1	2622900	2623400	3	90	2	500	-3.4012	-5.52146
NC_052532.1	2624600	2625800	4	198	3	1200	-3.90197	-5.99146
NC_052532.1	2628300	2629300	8	169	6	1000	-3.05046	-5.116
NC_052532.1	2631700	2632300	7	90	3	600	-2.5539	-5.29832
NC_052532.1	2633200	2634200	11	170	9	1000	-2.7379	-4.71053
NC_052532.1	2636400	2637000	4	121	3	600	-3.4095	-5.29832
NC_052532.1	2640600	2641200	4	112	2	600	-3.3322	-5.70378
NC_052532.1	2647700	2648800	6	196	5	1100	-3.48636	-5.39363
NC_052532.1	2651300	2651800	4	77	2	500	-2.95751	-5.52146
NC_052532.1	2661500	2662800	9	234	7	1300	-3.2581	-5.22421
NC_052532.1	2663300	2663800	7	95	6	500	-2.60797	-4.42285
NC_052532.1	2665400	2665900	4	87	4	500	-3.07961	-4.82831
NC_052532.1	2668700	2669300	3	119	2	600	-3.68051	-5.70378
NC_052532.1	2669800	2670300	7	95	6	500	-2.60797	-4.42285
NC_052532.1	2671100	2672700	14	310	9	1600	-3.09751	-5.18053
NC_052532.1	2673300	2674400	5	184	3	1100	-3.6055	-5.90445
NC_052532.1	2676100	2676600	5	92	4	500	-2.91235	-4.82831
NC_052532.1	2678700	2679200	3	135	3	500	-3.80666	-5.116
NC_052532.1	2680200	2680800	6	123	3	600	-3.02042	-5.29832
NC_052532.1	2681800	2682400	4	92	2	600	-3.13549	-5.70378
NC_052532.1	2682800	2684000	6	221	5	1200	-3.6064	-5.48064
NC_052532.1	2685200	2685700	3	87	2	500	-3.3673	-5.52146
NC_052532.1	2699500	2700100	4	105	4	600	-3.26767	-5.01064
NC_052532.1	2700300	2700900	2	99	2	600	-3.90197	-5.70378
NC_052532.1	2702600	2703200	6	116	2	600	-2.96183	-5.70378
NC_052532.1	2703400	2704100	3	136	3	700	-3.81404	-5.45247
NC_052532.1	2711300	2712400	17	229	11	1100	-2.60051	-4.60517
NC_052532.1	2715300	2715900	11	152	7	600	-2.62599	-4.45102
NC_052532.1	2716900	2717900	11	195	6	1000	-2.8751	-5.116
NC_052532.1	2718200	2718800	5	116	4	600	-3.14415	-5.01064
NC_052532.1	2721500	2722000	8	89	5	500	-2.40919	-4.60517
NC_052532.1	2725200	2726300	9	229	7	1100	-3.2365	-5.05716
NC_052532.1	2728200	2728700	3	116	2	500	-3.65498	-5.52146
NC_052532.1	2732000	2732500	10	112	8	500	-2.41591	-4.13517
NC_052532.1	2744200	2745100	5	152	3	900	-3.41444	-5.70378
NC_052532.1	2752100	2753200	6	249	3	1100	-3.72569	-5.90445
NC_052532.1	2755500	2756600	11	228	6	1100	-3.03145	-5.21131
NC_052532.1	2756800	2757300	2	109	2	500	-3.9982	-5.52146
NC_052532.1	2757400	2757900	13	122	6	500	-2.23907	-4.42285
NC_052532.1	2758800	2759400	4	121	4	600	-3.4095	-5.01064
NC_052532.1	2761000	2762000	11	212	8	1000	-2.95869	-4.82831
NC_052532.1	2764300	2764800	6	105	4	500	-2.8622	-4.82831
NC_052532.1	2770000	2770600	4	148	2	600	-3.61092	-5.70378
NC_052532.1	2772000	2772500	4	111	2	500	-3.32324	-5.52146
NC_052532.1	2772600	2773700	5	212	3	1100	-3.74715	-5.90445
NC_052532.1	2778300	2778800	5	82	3	500	-2.79728	-5.116
NC_052532.1	2784600	2785600	58	309	30	1000	-1.6729	-3.50656
NC_052532.1	2786000	2786500	12	107	7	500	-2.18792	-4.2687
NC_052532.1	2791100	2791700	11	158	5	600	-2.6647	-4.78749
NC_052532.1	2793500	2794200	4	155	2	700	-3.65713	-5.85793
NC_052532.1	2797700	2798300	8	116	5	600	-2.67415	-4.78749
NC_052532.1	2800900	2801400	3	113	2	500	-3.62878	-5.52146
NC_052532.1	2803400	2803900	3	97	2	500	-3.4761	-5.52146
NC_052532.1	2811400	2811900	11	117	7	500	-2.36428	-4.2687
NC_052532.1	2819000	2819600	3	115	2	600	-3.64632	-5.70378
NC_052532.1	2820700	2821300	3	124	2	600	-3.72167	-5.70378
NC_052532.1	2822500	2823000	10	102	5	500	-2.32239	-4.60517
NC_052532.1	2826100	2826600	7	109	6	500	-2.74544	-4.42285
NC_052532.1	2827200	2827700	26	124	11	500	-1.56219	-3.81671
NC_052532.1	2829800	2830300	23	117	13	500	-1.62668	-3.64966
NC_052532.1	2839200	2839700	5	141	2	500	-3.33932	-5.52146
NC_052532.1	2844700	2845300	5	154	5	600	-3.42751	-4.78749
NC_052532.1	2847400	2847900	5	110	4	500	-3.09104	-4.82831
NC_052532.1	2848600	2849200	3	128	2	600	-3.75342	-5.70378
NC_052532.1	2850300	2851300	4	195	3	1000	-3.88671	-5.80914
NC_052532.1	2851500	2852100	2	128	2	600	-4.15888	-5.70378
NC_052532.1	2854500	2855600	8	233	7	1100	-3.3716	-5.05716
NC_052532.1	2861600	2862200	4	78	3	600	-2.97041	-5.29832
NC_052532.1	2862300	2862900	8	149	5	600	-2.9245	-4.78749
NC_052532.1	2863200	2863700	4	95	4	500	-3.16758	-4.82831
NC_052532.1	2866300	2866900	5	117	2	600	-3.15274	-5.70378
NC_052532.1	2868100	2868700	7	156	4	600	-3.10395	-5.01064
NC_052532.1	2870700	2871300	4	122	3	600	-3.41773	-5.29832
NC_052532.1	2871900	2872500	3	131	2	600	-3.77659	-5.70378
NC_052532.1	2874600	2875100	6	115	4	500	-2.95317	-4.82831
NC_052532.1	2879400	2880000	5	107	5	600	-3.06339	-4.78749
NC_052532.1	2881000	2881600	6	128	4	600	-3.06027	-5.01064
NC_052532.1	2886500	2887000	4	99	3	500	-3.20883	-5.116
NC_052532.1	2891800	2892300	7	116	4	500	-2.80768	-4.82831
NC_052532.1	2893400	2894000	4	122	3	600	-3.41773	-5.29832
NC_052532.1	2895800	2896400	8	118	8	600	-2.69124	-4.31749
NC_052532.1	2897000	2897500	6	114	6	500	-2.94444	-4.42285
NC_052532.1	2899600	2900200	3	120	3	600	-3.68888	-5.29832
NC_052532.1	2900600	2901200	4	147	3	600	-3.60414	-5.29832
NC_052532.1	2903600	2904200	6	88	3	600	-2.68558	-5.29832
NC_052532.1	2915400	2915900	3	83	3	500	-3.32023	-5.116
NC_052532.1	2921500	2922000	4	94	2	500	-3.157	-5.52146
NC_052532.1	2924400	2924900	7	126	2	500	-2.89037	-5.52146
NC_052532.1	2925900	2926500	11	132	10	600	-2.48491	-4.09434
NC_052532.1	2928900	2929400	3	138	2	500	-3.82864	-5.52146
NC_052532.1	3182500	3183000	7	124	4	500	-2.87437	-4.82831
NC_052532.1	3184300	3184900	3	122	2	600	-3.70541	-5.70378
NC_052532.1	3185800	3186400	4	137	2	600	-3.53369	-5.70378
NC_052532.1	3186600	3187200	5	122	5	600	-3.19458	-4.78749
NC_052532.1	3195100	3195700	3	200	3	600	-4.19971	-5.29832
NC_052532.1	3197500	3198100	4	124	4	600	-3.43399	-5.01064
NC_052532.1	3207500	3208200	9	143	4	700	-2.76562	-5.16479
NC_052532.1	3214700	3215200	2	119	2	500	-4.08598	-5.52146
NC_052532.1	3217300	3217900	3	137	3	600	-3.82137	-5.29832
NC_052532.1	3218300	3218900	5	122	4	600	-3.19458	-5.01064
NC_052532.1	3223800	3224300	3	109	3	500	-3.59274	-5.116
NC_052532.1	3225900	3226500	7	125	4	600	-2.8824	-5.01064
NC_052532.1	3228200	3229400	7	226	3	1200	-3.47462	-5.99146
NC_052532.1	3235500	3236100	3	114	3	600	-3.63759	-5.29832
NC_052532.1	3236800	3237300	5	108	2	500	-3.07269	-5.52146
NC_052532.1	3237500	3238000	4	104	4	500	-3.2581	-4.82831
NC_052532.1	3247200	3247700	4	97	2	500	-3.18842	-5.52146
NC_052532.1	3248600	3249200	3	132	2	600	-3.78419	-5.70378
NC_052532.1	3249300	3250400	11	241	9	1100	-3.0869	-4.80584
NC_052532.1	3251000	3251600	4	123	4	600	-3.42589	-5.01064
NC_052532.1	3261600	3262100	6	110	5	500	-2.90872	-4.60517
NC_052532.1	3265300	3265900	6	123	5	600	-3.02042	-4.78749
NC_052532.1	3268700	3269300	2	124	2	600	-4.12713	-5.70378
NC_052532.1	3270600	3272000	15	331	13	1400	-3.09407	-4.67928
NC_052532.1	3272100	3273100	8	246	7	1000	-3.42589	-4.96185
NC_052532.1	3273600	3274200	5	121	3	600	-3.18635	-5.29832
NC_052532.1	3275700	3276300	5	147	4	600	-3.38099	-5.01064
NC_052532.1	3278000	3278500	3	121	2	500	-3.69718	-5.52146
NC_052532.1	3282900	3283500	2	131	2	600	-4.18205	-5.70378
NC_052532.1	3606300	3606800	2	106	2	500	-3.97029	-5.52146
NC_052532.1	3611900	3612500	6	142	2	600	-3.16407	-5.70378
NC_052532.1	3614000	3614600	4	126	3	600	-3.44999	-5.29832
NC_052532.1	3629000	3629500	3	88	2	500	-3.37872	-5.52146
NC_052532.1	3634400	3635400	10	228	8	1000	-3.12676	-4.82831
NC_052532.1	3641000	3641500	8	123	5	500	-2.73274	-4.60517
NC_052532.1	3643500	3644100	4	87	2	600	-3.07961	-5.70378
NC_052532.1	3645000	3645500	5	115	5	500	-3.13549	-4.60517
NC_052532.1	3645700	3646200	3	102	3	500	-3.52636	-5.116
NC_052532.1	3652200	3652700	6	98	3	500	-2.79321	-5.116
NC_052532.1	3652800	3653300	5	89	5	500	-2.8792	-4.60517
NC_052532.1	3661500	3662000	3	99	2	500	-3.49651	-5.52146
NC_052532.1	3662300	3662800	4	86	3	500	-3.06805	-5.116
NC_052532.1	3668000	3668500	6	117	2	500	-2.97041	-5.52146
NC_052532.1	3668600	3669100	12	127	5	500	-2.35928	-4.60517
NC_052532.1	3669900	3670500	9	162	5	600	-2.89037	-4.78749
NC_052532.1	3678000	3678600	5	127	2	600	-3.23475	-5.70378
NC_052532.1	3686600	3687200	6	132	4	600	-3.09104	-5.01064
NC_052532.1	3688400	3689000	5	123	3	600	-3.20275	-5.29832
NC_052532.1	3692000	3692500	2	116	2	500	-4.06044	-5.52146
NC_052532.1	3695600	3696100	3	80	3	500	-3.28341	-5.116
NC_052532.1	3699400	3700000	6	141	3	600	-3.157	-5.29832
NC_052532.1	3705500	3706000	6	108	4	500	-2.89037	-4.82831
NC_052532.1	3709500	3710500	7	201	3	1000	-3.35739	-5.80914
NC_052532.1	3710900	3711400	6	108	5	500	-2.89037	-4.60517
NC_052532.1	3711500	3712100	4	134	2	600	-3.51155	-5.70378
NC_052532.1	3713200	3713700	4	100	4	500	-3.21888	-4.82831
NC_052532.1	3715100	3715700	4	125	4	600	-3.44202	-5.01064
NC_052532.1	3725500	3726500	4	211	3	1000	-3.96556	-5.80914
NC_052532.1	3728500	3729100	5	106	5	600	-3.054	-4.78749
NC_052532.1	3731700	3732900	13	236	7	1200	-2.89888	-5.14417
NC_052532.1	3740000	3740500	4	94	2	500	-3.157	-5.52146
NC_052532.1	3743100	3743700	7	135	3	600	-2.95936	-5.29832
NC_052532.1	3748900	3749400	5	121	2	500	-3.18635	-5.52146
NC_052532.1	3751100	3752100	5	184	4	1000	-3.6055	-5.52146
NC_052532.1	3753300	3753900	3	118	3	600	-3.67207	-5.29832
NC_052532.1	3754000	3754600	3	94	3	600	-3.44468	-5.29832
NC_052532.1	3756000	3756600	5	142	3	600	-3.34639	-5.29832
NC_052532.1	3757700	3758900	11	255	6	1200	-3.14337	-5.29832
NC_052532.1	3759100	3759800	3	150	2	700	-3.91202	-5.85793
NC_052532.1	3764800	3765300	5	114	2	500	-3.12676	-5.52146
NC_052532.1	3766600	3767100	8	105	6	500	-2.57452	-4.42285
NC_052532.1	3767700	3768800	10	206	9	1100	-3.02529	-4.80584
NC_052532.1	3769200	3769600	3	78	2	400	-3.2581	-5.29832
NC_052532.1	3772600	3773700	10	234	7	1100	-3.15274	-5.05716
NC_052532.1	3778600	3779300	4	123	4	700	-3.42589	-5.16479
NC_052532.1	3781000	3781600	4	126	3	600	-3.44999	-5.29832
NC_052532.1	3782300	3782900	4	111	3	600	-3.32324	-5.29832
NC_052532.1	4041000	4041600	4	105	2	600	-3.26767	-5.70378
NC_052532.1	4042000	4042500	7	105	4	500	-2.70805	-4.82831
NC_052532.1	4044300	4044800	8	104	5	500	-2.56495	-4.60517
NC_052532.1	4045700	4046300	3	114	2	600	-3.63759	-5.70378
NC_052532.1	4047200	4048300	5	264	4	1100	-3.96651	-5.61677
NC_052532.1	4048400	4049100	3	145	3	700	-3.87812	-5.45247
NC_052532.1	4049600	4051400	10	365	7	1800	-3.59731	-5.54963
NC_052532.1	4053800	4054300	4	80	3	500	-2.99573	-5.116
NC_052532.1	4054500	4055000	4	100	3	500	-3.21888	-5.116
NC_052532.1	4055100	4055700	4	128	2	600	-3.46574	-5.70378
NC_052532.1	4056800	4057900	24	255	18	1100	-2.36321	-4.11269
NC_052532.1	4059500	4060100	6	148	2	600	-3.20545	-5.70378
NC_052532.1	4063200	4063900	8	105	7	700	-2.57452	-4.60517
NC_052532.1	4064000	4064300	1	46	1	300	-3.82864	-5.70378
NC_052532.1	4064500	4065000	6	89	4	500	-2.69688	-4.82831
NC_052532.1	4067800	4068300	4	64	2	500	-2.77259	-5.52146
NC_052532.1	4068600	4069100	4	89	2	500	-3.10234	-5.52146
NC_052532.1	4072600	4073000	2	65	1	400	-3.48124	-5.99146
NC_052532.1	4075900	4076500	4	116	4	600	-3.3673	-5.01064
NC_052532.1	4083200	4083700	2	108	2	500	-3.98898	-5.52146
NC_052532.1	4084500	4085000	6	119	4	500	-2.98736	-4.82831
NC_052532.1	4087100	4087600	8	141	5	500	-2.86932	-4.60517
NC_052532.1	4099500	4100000	6	111	4	500	-2.91777	-4.82831
NC_052532.1	4102900	4103400	6	102	3	500	-2.83321	-5.116
NC_052532.1	4107200	4107700	26	99	9	500	-1.33702	-4.01738
NC_052532.1	4109600	4110100	7	116	3	500	-2.80768	-5.116
NC_052532.1	4118500	4119000	5	121	3	500	-3.18635	-5.116
NC_052532.1	4121800	4122300	3	100	2	500	-3.50656	-5.52146
NC_052532.1	4124600	4125000	5	67	1	400	-2.59525	-5.99146
NC_052532.1	4129000	4129500	12	106	7	500	-2.17853	-4.2687
NC_052532.1	4130800	4131300	4	110	2	500	-3.31419	-5.52146
NC_052532.1	4132900	4133800	11	184	10	900	-2.81704	-4.49981
NC_052532.1	4136900	4137400	9	114	6	500	-2.53897	-4.42285
NC_052532.1	4138400	4139000	13	116	8	600	-2.18864	-4.31749
NC_052532.1	4139900	4141000	16	252	10	1100	-2.75684	-4.70048
NC_052532.1	4142700	4143300	6	123	4	600	-3.02042	-5.01064
NC_052532.1	4143400	4143900	3	103	3	500	-3.53612	-5.116
NC_052532.1	4144100	4144600	4	137	4	500	-3.53369	-4.82831
NC_052532.1	4145800	4146700	11	170	6	900	-2.7379	-5.01064
NC_052532.1	4147100	4147600	4	98	3	500	-3.19867	-5.116
NC_052532.1	4149000	4149600	4	137	2	600	-3.53369	-5.70378
NC_052532.1	4151400	4151900	8	99	6	500	-2.51568	-4.42285
NC_052532.1	4152600	4153200	5	117	5	600	-3.15274	-4.78749
NC_052532.1	4154700	4155300	6	112	2	600	-2.92674	-5.70378
NC_052532.1	4158000	4159400	12	268	6	1400	-3.10608	-5.45247
NC_052532.1	4162100	4162600	2	128	2	500	-4.15888	-5.52146
NC_052532.1	4208100	4208600	4	129	4	500	-3.47352	-4.82831
NC_052532.1	4475600	4476200	3	146	2	600	-3.88499	-5.70378
NC_052532.1	4478700	4479600	8	172	5	900	-3.06805	-5.19296
NC_052532.1	4857800	4858400	6	136	5	600	-3.1209	-4.78749
NC_052532.1	4879100	4879600	6	84	3	500	-2.63906	-5.116
NC_052532.1	4886000	4886600	7	99	5	600	-2.64921	-4.78749
NC_052532.1	4887700	4888800	7	167	4	1100	-3.17208	-5.61677
NC_052532.1	4890800	4891900	5	195	3	1100	-3.66356	-5.90445
NC_052532.1	4892900	4893400	8	104	6	500	-2.56495	-4.42285
NC_052532.1	4895100	4896400	12	229	8	1300	-2.94882	-5.09068
NC_052532.1	4897600	4898200	11	125	8	600	-2.43042	-4.31749
NC_052532.1	4900300	4900900	5	119	5	600	-3.16969	-4.78749
NC_052532.1	4901900	4902500	7	112	6	600	-2.77259	-4.60517
NC_052532.1	4903000	4904100	7	230	6	1100	-3.49217	-5.21131
NC_052532.1	4906000	4906500	7	103	3	500	-2.68882	-5.116
NC_052532.1	4909000	4909600	8	113	5	600	-2.64795	-4.78749
NC_052532.1	4913000	4913500	6	95	5	500	-2.76212	-4.60517
NC_052532.1	4913600	4914500	10	179	6	900	-2.8848	-5.01064
NC_052532.1	4917200	4917700	2	91	2	500	-3.81771	-5.52146
NC_052532.1	4924200	4924800	10	125	5	600	-2.52573	-4.78749
NC_052532.1	4927300	4927800	6	90	2	500	-2.70805	-5.52146
NC_052532.1	4928400	4929100	8	113	5	700	-2.64795	-4.94164
NC_052532.1	4929800	4930400	10	130	6	600	-2.56495	-4.60517
NC_052532.1	4933000	4933600	9	115	4	600	-2.54771	-5.01064
NC_052532.1	4934400	4935000	7	102	3	600	-2.67906	-5.29832
NC_052532.1	4935500	4936000	4	110	2	500	-3.31419	-5.52146
NC_052532.1	4940400	4940900	6	125	5	500	-3.03655	-4.60517
NC_052532.1	4941300	4941900	8	115	5	600	-2.66549	-4.78749
NC_052532.1	4944600	4945100	5	112	5	500	-3.10906	-4.60517
NC_052532.1	4945500	4946100	5	121	3	600	-3.18635	-5.29832
NC_052532.1	4946200	4947200	7	181	4	1000	-3.25259	-5.52146
NC_052532.1	4949000	4949500	6	99	4	500	-2.80336	-4.82831
NC_052532.1	4952900	4953900	6	152	5	1000	-3.23212	-5.29832
NC_052532.1	4955700	4956300	3	111	2	600	-3.61092	-5.70378
NC_052532.1	4957100	4958000	12	184	10	900	-2.73003	-4.49981
NC_052532.1	4958700	4959000	1	59	1	300	-4.07754	-5.70378
NC_052532.1	4959700	4960200	10	119	10	500	-2.47654	-3.91202
NC_052532.1	4962500	4963100	4	101	2	600	-3.22883	-5.70378
NC_052532.1	4963500	4964100	5	99	4	600	-2.98568	-5.01064
NC_052532.1	4966400	4967500	5	227	5	1100	-3.81551	-5.39363
NC_052532.1	4977200	4977700	4	95	3	500	-3.16758	-5.116
NC_052532.1	4979600	4980100	5	102	3	500	-3.01553	-5.116
NC_052532.1	4981200	4981700	8	96	5	500	-2.48491	-4.60517
NC_052532.1	4982700	4983200	2	130	2	500	-4.17439	-5.52146
NC_052532.1	4983400	4984000	3	94	2	600	-3.44468	-5.70378
NC_052532.1	4984100	4984700	8	113	7	600	-2.64795	-4.45102
NC_052532.1	4986100	4986600	9	80	7	500	-2.1848	-4.2687
NC_052532.1	4988400	4989500	18	218	14	1100	-2.49412	-4.36401
NC_052532.1	4990200	4990900	13	143	6	700	-2.3979	-4.75932
NC_052532.1	4991300	4991900	2	101	2	600	-3.92197	-5.70378
NC_052532.1	4995500	4996100	10	140	3	600	-2.63906	-5.29832
NC_052532.1	4996700	4997200	8	122	2	500	-2.72458	-5.52146
NC_052532.1	4998600	4999100	7	103	5	500	-2.68882	-4.60517
NC_052532.1	5000700	5001300	11	184	7	600	-2.81704	-4.45102
NC_052532.1	5006200	5007400	48	268	20	1200	-1.71979	-4.09434
NC_052532.1	5009100	5009600	14	89	8	500	-1.84958	-4.13517
NC_052532.1	5011800	5013000	74	276	35	1200	-1.31634	-3.53473
NC_052532.1	5027000	5027600	5	108	3	600	-3.07269	-5.29832
NC_052532.1	5028700	5029300	9	106	4	600	-2.46621	-5.01064
NC_052532.1	5031000	5032100	8	216	5	1100	-3.29584	-5.39363
NC_052532.1	5032700	5033200	8	107	5	500	-2.59339	-4.60517
NC_052532.1	5033700	5034200	4	108	2	500	-3.29584	-5.52146
NC_052532.1	5034700	5035300	5	150	3	600	-3.4012	-5.29832
NC_052532.1	5037900	5038400	4	75	2	500	-2.93119	-5.52146
NC_052532.1	5038700	5039200	2	89	2	500	-3.79549	-5.52146
NC_052532.1	5044100	5044700	4	134	3	600	-3.51155	-5.29832
NC_052532.1	5044800	5045400	2	144	2	600	-4.27667	-5.70378
NC_052532.1	5053100	5053700	9	117	5	600	-2.56495	-4.78749
NC_052532.1	5055700	5056200	3	110	3	500	-3.60187	-5.116
NC_052532.1	5059200	5059700	3	98	2	500	-3.48636	-5.52146
NC_052532.1	5060200	5060800	7	126	5	600	-2.89037	-4.78749
NC_052532.1	5061000	5061600	3	111	3	600	-3.61092	-5.29832
NC_052532.1	6283700	6284200	4	98	3	500	-3.19867	-5.116
NC_052532.1	6287000	6287600	4	109	2	600	-3.30505	-5.70378
NC_052532.1	6289900	6291000	8	191	6	1100	-3.17283	-5.21131
NC_052532.1	6292500	6293100	3	101	3	600	-3.51651	-5.29832
NC_052532.1	6293200	6293700	3	74	3	500	-3.20545	-5.116
NC_052532.1	6303500	6304500	8	211	7	1000	-3.27242	-4.96185
NC_052532.1	6308300	6309300	13	199	8	1000	-2.72836	-4.82831
NC_052532.1	6311800	6313700	16	372	9	1900	-3.14631	-5.35238
NC_052532.1	6313900	6314400	5	118	2	500	-3.16125	-5.52146
NC_052532.1	6314500	6315000	11	97	5	500	-2.17682	-4.60517
NC_052532.1	6320500	6322000	17	272	11	1500	-2.77259	-4.91533
NC_052532.1	6322300	6322900	4	96	2	600	-3.17805	-5.70378
NC_052532.1	6323900	6325000	8	226	7	1100	-3.34109	-5.05716
NC_052532.1	6330000	6330600	7	126	4	600	-2.89037	-5.01064
NC_052532.1	6333700	6334300	5	145	5	600	-3.3673	-4.78749
NC_052532.1	6335300	6335800	2	107	2	500	-3.97968	-5.52146
NC_052532.1	6336400	6336900	5	94	4	500	-2.93386	-4.82831
NC_052532.1	6343900	6344400	7	95	3	500	-2.60797	-5.116
NC_052532.1	6345600	6346700	5	184	4	1100	-3.6055	-5.61677
NC_052532.1	6349900	6350400	5	107	4	500	-3.06339	-4.82831
NC_052532.1	6351400	6352000	10	111	6	600	-2.40695	-4.60517
NC_052532.1	6352100	6352600	5	87	3	500	-2.85647	-5.116
NC_052532.1	6357200	6357800	3	90	3	600	-3.4012	-5.29832
NC_052532.1	6359600	6360200	4	125	3	600	-3.44202	-5.29832
NC_052532.1	6365800	6366400	8	129	6	600	-2.78037	-4.60517
NC_052532.1	6367700	6368300	6	117	3	600	-2.97041	-5.29832
NC_052532.1	6369100	6370700	11	310	8	1600	-3.33868	-5.29832
NC_052532.1	6374000	6374500	9	115	6	500	-2.54771	-4.42285
NC_052532.1	6377700	6378300	4	122	3	600	-3.41773	-5.29832
NC_052532.1	6380900	6381400	8	86	6	500	-2.37491	-4.42285
NC_052532.1	6383500	6384700	7	264	4	1200	-3.63004	-5.70378
NC_052532.1	6385000	6385600	3	98	3	600	-3.48636	-5.29832
NC_052532.1	6388700	6389300	4	108	4	600	-3.29584	-5.01064
NC_052532.1	6390600	6392400	12	323	7	1800	-3.29275	-5.54963
NC_052532.1	6396500	6397000	3	87	2	500	-3.3673	-5.52146
NC_052532.1	6402800	6403900	15	235	5	1100	-2.75154	-5.39363
NC_052532.1	6411700	6412200	7	80	4	500	-2.43612	-4.82831
NC_052532.1	6415900	6416400	8	102	6	500	-2.54553	-4.42285
NC_052532.1	6417800	6418400	8	112	5	600	-2.63906	-4.78749
NC_052532.1	6422100	6422600	5	78	5	500	-2.74727	-4.60517
NC_052532.1	6566900	6567500	14	127	6	600	-2.20513	-4.60517
NC_052532.1	6569100	6569800	7	111	5	700	-2.76362	-4.94164
NC_052532.1	6571800	6572300	2	110	2	500	-4.00733	-5.52146
NC_052532.1	6576300	6576800	5	141	3	500	-3.33932	-5.116
NC_052532.1	6577700	6578300	2	120	2	600	-4.09434	-5.70378
NC_052532.1	6581400	6581900	3	109	2	500	-3.59274	-5.52146
NC_052532.1	6583500	6584100	4	126	3	600	-3.44999	-5.29832
NC_052532.1	6584700	6585400	5	144	3	700	-3.36038	-5.45247
NC_052532.1	6585800	6586400	6	116	4	600	-2.96183	-5.01064
NC_052532.1	6587800	6588700	6	193	3	900	-3.47093	-5.70378
NC_052532.1	6591600	6592800	8	235	6	1200	-3.38014	-5.29832
NC_052532.1	6593900	6594500	3	132	3	600	-3.78419	-5.29832
NC_052532.1	6594600	6595200	2	120	2	600	-4.09434	-5.70378
NC_052532.1	6595800	6596900	7	232	5	1100	-3.50083	-5.39363
NC_052532.1	6597200	6597700	10	117	8	500	-2.45959	-4.13517
NC_052532.1	6598300	6598800	5	99	3	500	-2.98568	-5.116
NC_052532.1	6600200	6600900	9	158	6	700	-2.86537	-4.75932
NC_052532.1	6602600	6603200	5	106	4	600	-3.054	-5.01064
NC_052532.1	6621200	6621900	8	117	5	700	-2.68273	-4.94164
NC_052532.1	6716100	6716700	9	109	6	600	-2.49412	-4.60517
NC_052532.1	6718500	6719000	4	94	2	500	-3.157	-5.52146
NC_052532.1	6719900	6720500	7	110	3	600	-2.75457	-5.29832
NC_052532.1	6721400	6721900	3	103	2	500	-3.53612	-5.52146
NC_052532.1	6722100	6722600	3	130	3	500	-3.76892	-5.116
NC_052532.1	6723200	6724200	10	217	5	1000	-3.07731	-5.29832
NC_052532.1	6726500	6727500	9	217	7	1000	-3.18267	-4.96185
NC_052532.1	6730000	6730600	7	134	6	600	-2.95193	-4.60517
NC_052532.1	6732700	6733200	6	97	3	500	-2.78295	-5.116
NC_052532.1	6736000	6736500	3	106	2	500	-3.56483	-5.52146
NC_052532.1	6739700	6740200	10	91	7	500	-2.20827	-4.2687
NC_052532.1	6741100	6741700	2	111	2	600	-4.01638	-5.70378
NC_052532.1	6741800	6742300	4	111	3	500	-3.32324	-5.116
NC_052532.1	6743200	6743800	6	123	4	600	-3.02042	-5.01064
NC_052532.1	6749800	6750300	4	111	3	500	-3.32324	-5.116
NC_052532.1	6750700	6751300	5	129	2	600	-3.25037	-5.70378
NC_052532.1	6755500	6756100	7	147	6	600	-3.04452	-4.60517
NC_052532.1	6760600	6761200	4	125	3	600	-3.44202	-5.29832
NC_052532.1	6762300	6762900	2	103	2	600	-3.94158	-5.70378
NC_052532.1	6766600	6767700	5	214	4	1100	-3.75654	-5.61677
NC_052532.1	6768800	6769400	5	131	3	600	-3.26576	-5.29832
NC_052532.1	6769800	6770800	8	195	4	1000	-3.19356	-5.52146
NC_052532.1	6773600	6774200	8	170	3	600	-3.05636	-5.29832
NC_052532.1	6775200	6775700	9	140	5	500	-2.74442	-4.60517
NC_052532.1	6778600	6779100	5	91	5	500	-2.90142	-4.60517
NC_052532.1	6780000	6780500	3	103	3	500	-3.53612	-5.116
NC_052532.1	6780900	6781400	9	122	6	500	-2.6068	-4.42285
NC_052532.1	6782600	6783100	8	97	6	500	-2.49527	-4.42285
NC_052532.1	6786900	6787500	5	115	4	600	-3.13549	-5.01064
NC_052532.1	6792800	6793400	7	161	6	600	-3.13549	-4.60517
NC_052532.1	6794400	6794900	4	126	4	500	-3.44999	-4.82831
NC_052532.1	6797400	6797900	8	119	4	500	-2.69968	-4.82831
NC_052532.1	6799600	6800100	9	141	4	500	-2.75154	-4.82831
NC_052532.1	6805400	6805600	3	42	1	200	-2.63906	-5.29832
NC_052532.1	6807800	6809200	14	275	8	1400	-2.97771	-5.16479
NC_052532.1	6809300	6809900	6	117	4	600	-2.97041	-5.01064
NC_052532.1	6813400	6814000	4	105	2	600	-3.26767	-5.70378
NC_052532.1	6814100	6815600	9	267	7	1500	-3.39002	-5.36731
NC_052532.1	6817700	6818800	6	211	4	1100	-3.5601	-5.61677
NC_052532.1	6827800	6828400	2	108	2	600	-3.98898	-5.70378
NC_052532.1	6831300	6832400	5	222	3	1100	-3.79324	-5.90445
NC_052532.1	6844200	6844800	6	150	5	600	-3.21888	-4.78749
NC_052532.1	6855400	6855900	3	92	3	500	-3.42318	-5.116
NC_052532.1	6858600	6859100	5	111	3	500	-3.10009	-5.116
NC_052532.1	6861400	6862000	12	128	8	600	-2.36712	-4.31749
NC_052532.1	6865100	6865600	24	98	10	500	-1.40691	-3.91202
NC_052532.1	6866900	6867400	6	88	4	500	-2.68558	-4.82831
NC_052532.1	6873000	6873500	2	94	2	500	-3.85015	-5.52146
NC_052532.1	6879400	6880000	2	114	2	600	-4.04305	-5.70378
NC_052532.1	6882900	6883500	5	106	4	600	-3.054	-5.01064
NC_052532.1	6883600	6884200	2	142	2	600	-4.26268	-5.70378
NC_052532.1	6884400	6884900	2	102	2	500	-3.93183	-5.52146
NC_052532.1	6886100	6886700	4	96	3	600	-3.17805	-5.29832
NC_052532.1	6898200	6898700	3	76	2	500	-3.23212	-5.52146
NC_052532.1	6913400	6914000	4	130	3	600	-3.48124	-5.29832
NC_052532.1	6914800	6915300	5	91	2	500	-2.90142	-5.52146
NC_052532.1	6922100	6922700	2	132	2	600	-4.18965	-5.70378
NC_052532.1	6925600	6926200	3	96	2	600	-3.46574	-5.70378
NC_052532.1	6929200	6930200	5	190	5	1000	-3.63759	-5.29832
NC_052532.1	6930400	6930900	5	82	2	500	-2.79728	-5.52146
NC_052532.1	6931200	6931800	6	105	5	600	-2.8622	-4.78749
NC_052532.1	6933300	6933800	3	82	2	500	-3.30811	-5.52146
NC_052532.1	6934000	6935100	7	205	4	1100	-3.3771	-5.61677
NC_052532.1	6937100	6938200	4	175	3	1100	-3.77849	-5.90445
NC_052532.1	6939700	6940200	5	103	3	500	-3.02529	-5.116
NC_052532.1	6943700	6944200	8	101	6	500	-2.53568	-4.42285
NC_052532.1	6945100	6946000	5	162	3	900	-3.47816	-5.70378
NC_052532.1	6947200	6947800	2	106	2	600	-3.97029	-5.70378
NC_052532.1	6948000	6948500	4	93	2	500	-3.14631	-5.52146
NC_052532.1	6955100	6955600	2	93	2	500	-3.83945	-5.52146
NC_052532.1	6956600	6957200	13	83	7	600	-1.85389	-4.45102
NC_052532.1	6957400	6958000	13	141	4	600	-2.38381	-5.01064
NC_052532.1	6960000	6960500	8	114	5	500	-2.65676	-4.60517
NC_052532.1	6961400	6962000	5	116	3	600	-3.14415	-5.29832
NC_052532.1	6965200	6966800	9	367	8	1600	-3.70814	-5.29832
NC_052532.1	6969100	6969600	4	108	4	500	-3.29584	-4.82831
NC_052532.1	6971800	6972400	6	133	3	600	-3.09859	-5.29832
NC_052532.1	6973700	6974200	4	137	2	500	-3.53369	-5.52146
NC_052532.1	6976800	6977300	18	126	12	500	-1.94591	-3.7297
NC_052532.1	6977800	6978100	14	41	8	300	-1.07451	-3.62434
NC_052532.1	6983000	6983500	8	130	6	500	-2.78809	-4.42285
NC_052532.1	6986600	6987200	4	101	2	600	-3.22883	-5.70378
NC_052532.1	6988100	6988700	3	101	2	600	-3.51651	-5.70378
NC_052532.1	7214600	7215100	2	85	2	500	-3.7495	-5.52146
NC_052532.1	7216200	7217300	4	220	3	1100	-4.00733	-5.90445
NC_052532.1	7218700	7219700	5	221	4	1000	-3.78872	-5.52146
NC_052532.1	7220400	7221000	4	152	3	600	-3.63759	-5.29832
NC_052532.1	7222000	7222600	5	143	5	600	-3.35341	-4.78749
NC_052532.1	7222800	7223300	9	142	5	500	-2.7586	-4.60517
NC_052532.1	7223600	7224600	9	211	7	1000	-3.15463	-4.96185
NC_052532.1	7228700	7229300	5	117	2	600	-3.15274	-5.70378
NC_052532.1	7232700	7233300	5	127	3	600	-3.23475	-5.29832
NC_052532.1	7234500	7235000	4	115	3	500	-3.35864	-5.116
NC_052532.1	7238400	7239000	5	157	3	600	-3.44681	-5.29832
NC_052532.1	7241000	7241500	7	106	4	500	-2.71753	-4.82831
NC_052532.1	7250300	7250900	6	138	4	600	-3.13549	-5.01064
NC_052532.1	7253700	7254300	11	149	6	600	-2.60605	-4.60517
NC_052532.1	7296600	7297000	4	68	3	400	-2.83321	-4.89285
NC_052532.1	7298000	7299000	8	188	5	1000	-3.157	-5.29832
NC_052532.1	7317500	7318000	6	121	2	500	-3.00403	-5.52146
NC_052532.1	7318500	7319100	6	130	4	600	-3.07577	-5.01064
NC_052532.1	7339800	7341000	15	268	10	1200	-2.88294	-4.78749
NC_052532.1	7341900	7343100	7	213	6	1200	-3.41538	-5.29832
NC_052532.1	7346300	7347300	6	218	4	1000	-3.59274	-5.52146
NC_052532.1	7351500	7352000	6	111	5	500	-2.91777	-4.60517
NC_052532.1	7352300	7352800	5	78	3	500	-2.74727	-5.116
NC_052532.1	7353400	7354400	6	196	4	1000	-3.48636	-5.52146
NC_052532.1	7356000	7356600	2	121	2	600	-4.10264	-5.70378
NC_052532.1	7357600	7358100	2	80	2	500	-3.68888	-5.52146
NC_052532.1	7358600	7359100	7	115	5	500	-2.79902	-4.60517
NC_052532.1	7359800	7360400	4	136	3	600	-3.52636	-5.29832
NC_052532.1	7362200	7362800	4	102	4	600	-3.23868	-5.01064
NC_052532.1	7364000	7364500	5	117	4	500	-3.15274	-4.82831
NC_052532.1	7367900	7368500	13	150	6	600	-2.44569	-4.60517
NC_052532.1	7370800	7371400	10	144	8	600	-2.66723	-4.31749
NC_052532.1	7375200	7375700	3	136	2	500	-3.81404	-5.52146
NC_052532.1	7377500	7378000	9	120	7	500	-2.59027	-4.2687
NC_052532.1	7378200	7378800	19	160	14	600	-2.13073	-3.75787
NC_052532.1	7380200	7380700	9	98	4	500	-2.38774	-4.82831
NC_052532.1	7383900	7384500	5	132	4	600	-3.27336	-5.01064
NC_052532.1	7385400	7386000	17	174	6	600	-2.32584	-4.60517
NC_052532.1	7386400	7386900	6	99	5	500	-2.80336	-4.60517
NC_052532.1	7387400	7388000	2	123	2	600	-4.11904	-5.70378
NC_052532.1	7393600	7394200	4	141	3	600	-3.56247	-5.29832
NC_052532.1	7395600	7396200	3	125	3	600	-3.7297	-5.29832
NC_052532.1	7396500	7397000	4	109	3	500	-3.30505	-5.116
NC_052532.1	7397900	7398400	6	106	5	500	-2.87168	-4.60517
NC_052532.1	7403500	7404100	8	123	4	600	-2.73274	-5.01064
NC_052532.1	7406200	7406700	12	116	8	500	-2.26868	-4.13517
NC_052532.1	7411600	7412100	2	101	2	500	-3.92197	-5.52146
NC_052532.1	7415400	7415900	3	122	2	500	-3.70541	-5.52146
NC_052532.1	7421300	7421800	6	106	4	500	-2.87168	-4.82831
NC_052532.1	7423300	7423900	7	123	6	600	-2.86627	-4.60517
NC_052532.1	7424200	7424800	8	136	5	600	-2.83321	-4.78749
NC_052532.1	7425800	7426300	7	106	5	500	-2.71753	-4.60517
NC_052532.1	7428700	7430700	27	398	17	2000	-2.69062	-4.76769
NC_052532.1	7431000	7431700	4	128	3	700	-3.46574	-5.45247
NC_052532.1	7432500	7433100	4	104	3	600	-3.2581	-5.29832
NC_052532.1	7436300	7436800	5	90	3	500	-2.89037	-5.116
NC_052532.1	7442800	7443400	3	114	2	600	-3.63759	-5.70378
NC_052532.1	7444600	7445200	5	105	3	600	-3.04452	-5.29832
NC_052532.1	7447800	7448300	5	77	2	500	-2.73437	-5.52146
NC_052532.1	7452700	7453200	13	100	8	500	-2.04022	-4.13517
NC_052532.1	7453500	7454100	7	133	5	600	-2.94444	-4.78749
NC_052532.1	7880600	7881200	5	120	4	600	-3.17805	-5.01064
NC_052532.1	7884100	7884700	2	143	2	600	-4.2697	-5.70378
NC_052532.1	7885700	7886300	5	126	2	600	-3.22684	-5.70378
NC_052532.1	7889000	7889600	3	100	2	600	-3.50656	-5.70378
NC_052532.1	7890300	7890900	6	157	2	600	-3.26449	-5.70378
NC_052532.1	7891600	7893000	12	299	7	1400	-3.21554	-5.29832
NC_052532.1	7895600	7896100	5	100	4	500	-2.99573	-4.82831
NC_052532.1	7896200	7896800	5	138	2	600	-3.31782	-5.70378
NC_052532.1	7898400	7899600	8	227	5	1200	-3.34551	-5.48064
NC_052532.1	7901500	7902700	10	265	9	1200	-3.27714	-4.89285
NC_052532.1	7905400	7905900	7	105	5	500	-2.70805	-4.60517
NC_052532.1	7907800	7908300	7	104	4	500	-2.69848	-4.82831
NC_052532.1	7908400	7909000	8	111	4	600	-2.63009	-5.01064
NC_052532.1	7909300	7909800	3	116	2	500	-3.65498	-5.52146
NC_052532.1	7910300	7910800	5	105	5	500	-3.04452	-4.60517
NC_052532.1	7910900	7911400	5	111	3	500	-3.10009	-5.116
NC_052532.1	7911800	7912300	4	115	2	500	-3.35864	-5.52146
NC_052532.1	7912600	7913200	3	129	2	600	-3.7612	-5.70378
NC_052532.1	7914100	7915000	8	187	5	900	-3.15167	-5.19296
NC_052532.1	7915200	7915900	7	196	5	700	-3.3322	-4.94164
NC_052532.1	7917300	7917900	3	125	2	600	-3.7297	-5.70378
NC_052532.1	7920300	7920800	2	102	2	500	-3.93183	-5.52146
NC_052532.1	7926000	7927000	9	224	7	1000	-3.21442	-4.96185
NC_052532.1	7929300	7929900	6	120	6	600	-2.99573	-4.60517
NC_052532.1	7935600	7936100	3	105	3	500	-3.55535	-5.116
NC_052532.1	7938200	7938700	4	122	4	500	-3.41773	-4.82831
NC_052532.1	8031200	8032200	7	146	5	1000	-3.0377	-5.29832
NC_052532.1	8032600	8033700	6	197	5	1100	-3.49144	-5.39363
NC_052532.1	8038000	8038500	10	109	5	500	-2.38876	-4.60517
NC_052532.1	8039900	8040500	7	101	5	600	-2.66921	-4.78749
NC_052532.1	8042400	8044500	25	363	22	2100	-2.67553	-4.55865
NC_052532.1	8045200	8045700	2	105	2	500	-3.96081	-5.52146
NC_052532.1	8046600	8047100	3	72	2	500	-3.17805	-5.52146
NC_052532.1	8050900	8051500	6	123	4	600	-3.02042	-5.01064
NC_052532.1	8060600	8061100	5	106	2	500	-3.054	-5.52146
NC_052532.1	8061300	8061900	9	110	6	600	-2.50326	-4.60517
NC_052532.1	8062700	8063300	5	118	5	600	-3.16125	-4.78749
NC_052532.1	8066300	8067000	4	137	4	700	-3.53369	-5.16479
NC_052532.1	8068200	8068700	5	108	2	500	-3.07269	-5.52146
NC_052532.1	8070200	8070700	11	120	5	500	-2.3896	-4.60517
NC_052532.1	8080700	8081300	14	154	11	600	-2.3979	-3.99903
NC_052532.1	8081600	8082100	11	115	9	500	-2.34704	-4.01738
NC_052532.1	8088600	8089100	4	104	3	500	-3.2581	-5.116
NC_052532.1	8089400	8089900	7	112	7	500	-2.77259	-4.2687
NC_052532.1	8091300	8091900	2	106	2	600	-3.97029	-5.70378
NC_052532.1	8092700	8093400	4	155	2	700	-3.65713	-5.85793
NC_052532.1	8094500	8095100	8	136	5	600	-2.83321	-4.78749
NC_052532.1	8097000	8097500	4	102	3	500	-3.23868	-5.116
NC_052532.1	8104000	8105000	10	197	5	1000	-2.98062	-5.29832
NC_052532.1	8107400	8108600	10	255	7	1200	-3.23868	-5.14417
NC_052532.1	8111000	8111500	6	109	3	500	-2.89959	-5.116
NC_052532.1	8238700	8239300	7	97	5	600	-2.6288	-4.78749
NC_052532.1	8239800	8240300	4	87	4	500	-3.07961	-4.82831
NC_052532.1	8240800	8241400	9	114	6	600	-2.53897	-4.60517
NC_052532.1	8243700	8244300	5	112	4	600	-3.10906	-5.01064
NC_052532.1	8327500	8328100	4	107	4	600	-3.28653	-5.01064
NC_052532.1	8332900	8333500	2	105	2	600	-3.96081	-5.70378
NC_052532.1	8335400	8336600	11	211	6	1200	-2.95396	-5.29832
NC_052532.1	8341600	8342100	2	72	2	500	-3.58352	-5.52146
NC_052532.1	8343100	8343800	9	124	7	700	-2.62306	-4.60517
NC_052532.1	8344600	8345300	4	131	4	700	-3.4889	-5.16479
NC_052532.1	8349900	8350400	4	98	3	500	-3.19867	-5.116
NC_052532.1	8350700	8351600	5	145	5	900	-3.3673	-5.19296
NC_052532.1	8980800	8982000	7	231	7	1200	-3.49651	-5.14417
NC_052532.1	8989700	8990200	5	84	5	500	-2.82138	-4.60517
NC_052532.1	8991100	8992200	8	173	5	1100	-3.07385	-5.39363
NC_052532.1	8992300	8992900	4	113	4	600	-3.34109	-5.01064
NC_052532.1	8993100	8994000	4	197	3	900	-3.89691	-5.70378
NC_052532.1	8994400	8994900	6	94	5	500	-2.75154	-4.60517
NC_052532.1	8995500	8996400	6	152	4	900	-3.23212	-5.4161
NC_052532.1	8998400	8999600	6	226	3	1200	-3.62878	-5.99146
NC_052532.1	8999700	9000300	4	87	2	600	-3.07961	-5.70378
NC_052532.1	9001900	9002400	3	101	2	500	-3.51651	-5.52146
NC_052532.1	9009100	9009600	6	111	3	500	-2.91777	-5.116
NC_052532.1	9010100	9010700	3	128	2	600	-3.75342	-5.70378
NC_052532.1	9010900	9011400	2	125	2	500	-4.13517	-5.52146
NC_052532.1	9027000	9027600	2	112	2	600	-4.02535	-5.70378
NC_052532.1	9028400	9028900	4	117	2	500	-3.37588	-5.52146
NC_052532.1	9035300	9035900	2	90	2	600	-3.80666	-5.70378
NC_052532.1	9038400	9039000	4	121	4	600	-3.4095	-5.01064
NC_052532.1	9043100	9043700	3	109	3	600	-3.59274	-5.29832
NC_052532.1	9573100	9573600	2	85	2	500	-3.7495	-5.52146
NC_052532.1	9578400	9578900	2	91	2	500	-3.81771	-5.52146
NC_052532.1	9581700	9582500	3	138	3	800	-3.82864	-5.586
NC_052532.1	9583700	9584300	3	106	2	600	-3.56483	-5.70378
NC_052532.1	9591100	9592100	6	167	5	1000	-3.32623	-5.29832
NC_052532.1	9601700	9602300	4	99	4	600	-3.20883	-5.01064
NC_052532.1	9602500	9603100	2	103	2	600	-3.94158	-5.70378
NC_052532.1	9624300	9624800	3	100	2	500	-3.50656	-5.52146
NC_052532.1	9627800	9631000	12	544	9	3200	-3.81404	-5.87368
NC_052532.1	9632500	9633100	5	116	2	600	-3.14415	-5.70378
NC_052532.1	9637700	9638300	11	115	5	600	-2.34704	-4.78749
NC_052532.1	10712800	10713400	2	86	2	600	-3.7612	-5.70378
NC_052532.1	10724800	10725300	6	86	5	500	-2.66259	-4.60517
NC_052532.1	10725600	10726200	4	101	3	600	-3.22883	-5.29832
NC_052532.1	10729900	10731100	4	164	3	1200	-3.71357	-5.99146
NC_052532.1	10732000	10732600	3	105	2	600	-3.55535	-5.70378
NC_052532.1	10733200	10734500	6	229	5	1300	-3.64196	-5.56068
NC_052532.1	10747400	10747900	8	79	7	500	-2.29001	-4.2687
NC_052532.1	10749200	10749800	4	142	3	600	-3.56953	-5.29832
NC_052532.1	10750900	10751500	4	94	2	600	-3.157	-5.70378
NC_052532.1	10758600	10759100	4	70	4	500	-2.8622	-4.82831
NC_052532.1	10760300	10760800	5	69	2	500	-2.62467	-5.52146
NC_052532.1	10764500	10765100	4	85	2	600	-3.05636	-5.70378
NC_052532.1	10765200	10766200	5	162	4	1000	-3.47816	-5.52146
NC_052532.1	10771800	10772300	4	83	3	500	-3.03255	-5.116
NC_052532.1	10776000	10777000	8	186	7	1000	-3.14631	-4.96185
NC_052532.1	10778000	10779600	7	233	6	1600	-3.50513	-5.586
NC_052532.1	10780500	10781100	4	169	2	600	-3.7436	-5.70378
NC_052532.1	10782300	10782900	3	85	2	600	-3.34404	-5.70378
NC_052532.1	10791200	10791800	4	106	3	600	-3.27714	-5.29832
NC_052532.1	10800200	10800700	4	86	3	500	-3.06805	-5.116
NC_052532.1	10811400	10812000	3	108	2	600	-3.58352	-5.70378
NC_052532.1	10813200	10813700	3	114	2	500	-3.63759	-5.52146
NC_052532.1	10814100	10814700	2	123	2	600	-4.11904	-5.70378
NC_052532.1	10822500	10823100	2	123	2	600	-4.11904	-5.70378
NC_052532.1	10872400	10874600	12	399	7	2200	-3.50405	-5.7503
NC_052532.1	10920800	10921400	3	106	2	600	-3.56483	-5.70378
NC_052532.1	10922100	10922700	6	89	6	600	-2.69688	-4.60517
NC_052532.1	10931300	10931900	4	81	4	600	-3.00815	-5.01064
NC_052532.1	10933400	10933900	4	140	3	500	-3.55535	-5.116
NC_052532.1	10936300	10936900	8	131	7	600	-2.79576	-4.45102
NC_052532.1	10939700	10940400	4	119	3	700	-3.39283	-5.45247
NC_052532.1	10941200	10942300	4	181	3	1100	-3.8122	-5.90445
NC_052532.1	10943200	10944200	7	182	4	1000	-3.2581	-5.52146
NC_052532.1	10948100	10948700	3	125	3	600	-3.7297	-5.29832
NC_052532.1	10948900	10950500	7	267	5	1600	-3.64134	-5.76832
NC_052532.1	10951500	10952000	2	96	2	500	-3.8712	-5.52146
NC_052532.1	10952100	10953000	4	141	3	900	-3.56247	-5.70378
NC_052532.1	10953700	10954300	6	116	6	600	-2.96183	-4.60517
NC_052532.1	10954400	10955100	3	131	2	700	-3.77659	-5.85793
NC_052532.1	10959600	10960300	3	147	3	700	-3.89182	-5.45247
NC_052532.1	10962100	10963000	4	169	4	900	-3.7436	-5.4161
NC_052532.1	10981200	10982400	6	204	5	1200	-3.52636	-5.48064
NC_052532.1	10986100	10987200	6	207	5	1100	-3.54096	-5.39363
NC_052532.1	11000900	11001600	3	116	2	700	-3.65498	-5.85793
NC_052532.1	11011200	11011800	5	132	3	600	-3.27336	-5.29832
NC_052532.1	11016800	11017700	4	132	3	900	-3.49651	-5.70378
NC_052532.1	11019000	11019500	3	94	3	500	-3.44468	-5.116
NC_052532.1	11288200	11288800	4	93	4	600	-3.14631	-5.01064
NC_052532.1	11291100	11291700	2	106	2	600	-3.97029	-5.70378
NC_052532.1	11294400	11295500	8	188	7	1100	-3.157	-5.05716
NC_052532.1	11305800	11306300	4	90	3	500	-3.11352	-5.116
NC_052532.1	11308100	11309700	9	310	6	1600	-3.53935	-5.586
NC_052532.1	11310400	11311200	2	127	2	800	-4.15104	-5.99146
NC_052532.1	11312400	11312900	5	91	2	500	-2.90142	-5.52146
NC_052532.1	11322000	11322900	7	174	6	900	-3.21315	-5.01064
NC_052532.1	11335600	11336200	3	117	2	600	-3.66356	-5.70378
NC_052532.1	11342100	11343200	7	189	4	1100	-3.29584	-5.61677
NC_052532.1	11343400	11344000	5	110	5	600	-3.09104	-4.78749
NC_052532.1	11349500	11350700	5	238	3	1200	-3.86283	-5.99146
NC_052532.1	11355400	11355900	2	88	2	500	-3.78419	-5.52146
NC_052532.1	11369500	11370100	3	76	3	600	-3.23212	-5.29832
NC_052532.1	11567700	11568300	5	118	3	600	-3.16125	-5.29832
NC_052532.1	11568900	11569800	9	172	6	900	-2.95027	-5.01064
NC_052532.1	11570900	11571400	3	94	2	500	-3.44468	-5.52146
NC_052532.1	11577100	11577700	4	93	2	600	-3.14631	-5.70378
NC_052532.1	11591400	11591900	3	91	2	500	-3.41225	-5.52146
NC_052532.1	11594000	11594600	3	103	3	600	-3.53612	-5.29832
NC_052532.1	11598700	11599300	6	105	2	600	-2.8622	-5.70378
NC_052532.1	11600000	11600600	5	105	4	600	-3.04452	-5.01064
NC_052532.1	11601800	11602300	4	106	2	500	-3.27714	-5.52146
NC_052532.1	11605400	11606000	4	106	2	600	-3.27714	-5.70378
NC_052532.1	11607100	11608100	5	172	4	1000	-3.53806	-5.52146
NC_052532.1	11608500	11609000	4	89	3	500	-3.10234	-5.116
NC_052532.1	11926100	11926600	6	74	5	500	-2.51231	-4.60517
NC_052532.1	11931200	11931700	5	100	4	500	-2.99573	-4.82831
NC_052532.1	11931900	11932500	5	112	4	600	-3.10906	-5.01064
NC_052532.1	11933600	11934100	3	84	2	500	-3.3322	-5.52146
NC_052532.1	11934900	11935500	5	114	3	600	-3.12676	-5.29832
NC_052532.1	11935600	11936200	3	101	2	600	-3.51651	-5.70378
NC_052532.1	11940600	11943000	13	426	9	2400	-3.48949	-5.586
NC_052532.1	11943200	11943700	5	82	5	500	-2.79728	-4.60517
NC_052532.1	11946900	11947500	3	106	2	600	-3.56483	-5.70378
NC_052532.1	11947800	11948300	2	88	2	500	-3.78419	-5.52146
NC_052532.1	11948700	11949200	4	97	4	500	-3.18842	-4.82831
NC_052532.1	11950400	11951200	5	151	5	800	-3.40784	-5.07517
NC_052532.1	11952900	11953400	3	80	3	500	-3.28341	-5.116
NC_052532.1	11958500	11959100	9	141	7	600	-2.75154	-4.45102
NC_052532.1	11959300	11959900	6	115	4	600	-2.95317	-5.01064
NC_052532.1	11960300	11960800	5	116	4	500	-3.14415	-4.82831
NC_052532.1	11961100	11961700	11	162	5	600	-2.6897	-4.78749
NC_052532.1	11962700	11963300	4	128	3	600	-3.46574	-5.29832
NC_052532.1	11964000	11964500	4	88	2	500	-3.09104	-5.52146
NC_052532.1	11965000	11965500	3	72	2	500	-3.17805	-5.52146
NC_052532.1	11965700	11966800	9	174	4	1100	-2.96183	-5.61677
NC_052532.1	11972500	11973500	11	192	8	1000	-2.8596	-4.82831
NC_052532.1	11974700	11975300	7	99	4	600	-2.64921	-5.01064
NC_052532.1	11977700	11978300	4	113	2	600	-3.34109	-5.70378
NC_052532.1	12703400	12704300	8	196	5	900	-3.19867	-5.19296
NC_052532.1	12704900	12705500	5	117	3	600	-3.15274	-5.29832
NC_052532.1	12706700	12707300	4	104	4	600	-3.2581	-5.01064
NC_052532.1	12714400	12715500	27	233	18	1100	-2.1552	-4.11269
NC_052532.1	12716600	12717800	12	256	10	1200	-3.06027	-4.78749
NC_052532.1	12723600	12724200	4	128	3	600	-3.46574	-5.29832
NC_052532.1	12724300	12724800	9	122	5	500	-2.6068	-4.60517
NC_052532.1	12728400	12729000	5	127	2	600	-3.23475	-5.70378
NC_052532.1	12730600	12731100	3	109	3	500	-3.59274	-5.116
NC_052532.1	12731700	12732300	9	117	7	600	-2.56495	-4.45102
NC_052532.1	12733900	12734400	4	107	4	500	-3.28653	-4.82831
NC_052532.1	12736800	12737300	4	121	2	500	-3.4095	-5.52146
NC_052532.1	12738400	12739000	3	140	2	600	-3.84303	-5.70378
NC_052532.1	12739900	12740400	4	126	2	500	-3.44999	-5.52146
NC_052532.1	12742400	12743000	5	135	2	600	-3.29584	-5.70378
NC_052532.1	12743900	12744500	4	151	4	600	-3.63099	-5.01064
NC_052532.1	12748200	12748700	5	98	4	500	-2.97553	-4.82831
NC_052532.1	12749400	12749900	4	119	3	500	-3.39283	-5.116
NC_052532.1	12750300	12750900	8	129	6	600	-2.78037	-4.60517
NC_052532.1	12754300	12754800	8	150	2	500	-2.93119	-5.52146
NC_052532.1	12760100	12760700	14	128	8	600	-2.21297	-4.31749
NC_052532.1	12761000	12761500	6	108	4	500	-2.89037	-4.82831
NC_052532.1	12762500	12763100	13	125	6	600	-2.26336	-4.60517
NC_052532.1	12763500	12764000	16	133	12	500	-2.11776	-3.7297
NC_052532.1	12766600	12767100	11	143	5	500	-2.56495	-4.60517
NC_052532.1	12769200	12769800	7	132	7	600	-2.93689	-4.45102
NC_052532.1	12772900	12773400	5	80	4	500	-2.77259	-4.82831
NC_052532.1	12774000	12774700	7	148	7	700	-3.0513	-4.60517
NC_052532.1	12778200	12779700	11	313	9	1500	-3.34831	-5.116
NC_052532.1	12779900	12780500	4	122	3	600	-3.41773	-5.29832
NC_052532.1	12781600	12782800	6	250	5	1200	-3.7297	-5.48064
NC_052532.1	12784900	12785500	3	104	3	600	-3.54578	-5.29832
NC_052532.1	12786700	12787200	4	84	2	500	-3.04452	-5.52146
NC_052532.1	12788600	12789100	4	105	2	500	-3.26767	-5.52146
NC_052532.1	12789500	12790000	4	96	3	500	-3.17805	-5.116
NC_052532.1	12798700	12799300	4	116	3	600	-3.3673	-5.29832
NC_052532.1	12799700	12800400	4	146	3	700	-3.59731	-5.45247
NC_052532.1	12801900	12802400	3	106	3	500	-3.56483	-5.116
NC_052532.1	12840700	12841300	31	116	13	600	-1.3196	-3.83198
NC_052532.1	12981000	12982000	5	142	3	1000	-3.34639	-5.80914
NC_052532.1	12997000	12998200	9	234	4	1200	-3.2581	-5.70378
NC_052532.1	13001000	13001600	6	96	2	600	-2.77259	-5.70378
NC_052532.1	13005800	13006300	4	81	2	500	-3.00815	-5.52146
NC_052532.1	13009200	13010300	8	191	7	1100	-3.17283	-5.05716
NC_052532.1	13019100	13019700	2	108	2	600	-3.98898	-5.70378
NC_052532.1	13024200	13025400	18	214	13	1200	-2.4756	-4.52513
NC_052532.1	13026100	13026700	5	124	3	600	-3.21084	-5.29832
NC_052532.1	13028000	13028500	3	73	3	500	-3.19185	-5.116
NC_052532.1	13030600	13031200	7	115	4	600	-2.79902	-5.01064
NC_052532.1	13033200	13033800	4	101	3	600	-3.22883	-5.29832
NC_052532.1	13035100	13035800	8	130	4	700	-2.78809	-5.16479
NC_052532.1	13038900	13039500	4	124	3	600	-3.43399	-5.29832
NC_052532.1	13045200	13045900	3	153	2	700	-3.93183	-5.85793
NC_052532.1	13047000	13047600	4	113	4	600	-3.34109	-5.01064
NC_052532.1	13051100	13051700	4	108	3	600	-3.29584	-5.29832
NC_052532.1	13054700	13055700	8	189	7	1000	-3.16231	-4.96185
NC_052532.1	13067100	13067700	6	98	3	600	-2.79321	-5.29832
NC_052532.1	13074500	13075100	6	96	3	600	-2.77259	-5.29832
NC_052532.1	13080000	13080500	3	89	2	500	-3.39002	-5.52146
NC_052532.1	13082000	13082500	3	89	2	500	-3.39002	-5.52146
NC_052532.1	13085000	13086000	4	180	4	1000	-3.80666	-5.52146
NC_052532.1	13086400	13087000	5	95	5	600	-2.94444	-4.78749
NC_052532.1	13087300	13087900	6	94	2	600	-2.75154	-5.70378
NC_052532.1	13089600	13090200	4	105	2	600	-3.26767	-5.70378
NC_052532.1	13096800	13097400	3	102	3	600	-3.52636	-5.29832
NC_052532.1	13106700	13107200	5	82	4	500	-2.79728	-4.82831
NC_052532.1	13109300	13109900	3	104	2	600	-3.54578	-5.70378
NC_052532.1	13110400	13110900	2	118	2	500	-4.07754	-5.52146
NC_052532.1	13112100	13113200	9	300	5	1100	-3.50656	-5.39363
NC_052532.1	13114600	13115100	61	174	23	500	-1.04818	-3.07911
NC_052532.1	13115600	13116200	6	122	4	600	-3.01226	-5.01064
NC_052532.1	13118500	13119100	3	101	2	600	-3.51651	-5.70378
NC_052532.1	13120000	13120600	2	106	2	600	-3.97029	-5.70378
NC_052532.1	13121600	13122100	3	87	3	500	-3.3673	-5.116
NC_052532.1	13122500	13123500	4	173	3	1000	-3.767	-5.80914
NC_052532.1	13124500	13125100	3	110	2	600	-3.60187	-5.70378
NC_052532.1	13126400	13127000	5	93	4	600	-2.92316	-5.01064
NC_052532.1	13127100	13128300	7	213	3	1200	-3.41538	-5.99146
NC_052532.1	13128700	13129300	4	115	4	600	-3.35864	-5.01064
NC_052532.1	13132400	13133100	6	147	5	700	-3.19867	-4.94164
NC_052532.1	13139900	13140400	4	96	3	500	-3.17805	-5.116
NC_052532.1	13142800	13143400	11	132	9	600	-2.48491	-4.19971
NC_052532.1	13146400	13147100	4	140	3	700	-3.55535	-5.45247
NC_052532.1	13149100	13149600	5	100	3	500	-2.99573	-5.116
NC_052532.1	13149800	13150400	7	139	4	600	-2.98856	-5.01064
NC_052532.1	13161800	13162400	8	123	6	600	-2.73274	-4.60517
NC_052532.1	13163500	13164000	8	92	6	500	-2.44235	-4.42285
NC_052532.1	13169900	13170900	13	190	10	1000	-2.68207	-4.60517
NC_052532.1	13172700	13173300	7	92	4	600	-2.57588	-5.01064
NC_052532.1	13178600	13179200	4	144	3	600	-3.58352	-5.29832
NC_052532.1	13179300	13180400	9	230	6	1100	-3.24085	-5.21131
NC_052532.1	13185000	13186000	3	199	3	1000	-4.19469	-5.80914
NC_052532.1	13188700	13189300	8	144	6	600	-2.89037	-4.60517
NC_052532.1	13189600	13190100	3	83	2	500	-3.32023	-5.52146
NC_052532.1	13193600	13193800	2	31	2	200	-2.74084	-4.60517
NC_052532.1	13195500	13195800	5	63	2	300	-2.5337	-5.01064
NC_052532.1	13199300	13199900	5	116	4	600	-3.14415	-5.01064
NC_052532.1	13200300	13200800	3	98	2	500	-3.48636	-5.52146
NC_052532.1	13201300	13201800	3	100	3	500	-3.50656	-5.116
NC_052532.1	13203400	13204000	4	132	2	600	-3.49651	-5.70378
NC_052532.1	13206000	13206600	7	124	6	600	-2.87437	-4.60517
NC_052532.1	13212100	13212600	2	94	2	500	-3.85015	-5.52146
NC_052532.1	13222700	13223200	2	90	2	500	-3.80666	-5.52146
NC_052532.1	13223500	13224000	4	109	2	500	-3.30505	-5.52146
NC_052532.1	13230600	13231100	5	99	2	500	-2.98568	-5.52146
NC_052532.1	13237400	13238000	5	149	5	600	-3.39451	-4.78749
NC_052532.1	13242700	13243300	3	111	2	600	-3.61092	-5.70378
NC_052532.1	13243400	13243900	7	106	4	500	-2.71753	-4.82831
NC_052532.1	13244400	13245000	4	105	3	600	-3.26767	-5.29832
NC_052532.1	13252100	13252700	9	120	4	600	-2.59027	-5.01064
NC_052532.1	13253600	13254200	3	102	2	600	-3.52636	-5.70378
NC_052532.1	13255900	13256400	3	104	3	500	-3.54578	-5.116
NC_052532.1	13259000	13259500	6	103	5	500	-2.84297	-4.60517
NC_052532.1	13261000	13261500	5	94	4	500	-2.93386	-4.82831
NC_052532.1	13261600	13262200	5	114	5	600	-3.12676	-4.78749
NC_052532.1	13280600	13281100	3	105	2	500	-3.55535	-5.52146
NC_052532.1	13281600	13282100	2	110	2	500	-4.00733	-5.52146
NC_052532.1	13288600	13289200	4	112	3	600	-3.3322	-5.29832
NC_052532.1	13290300	13290900	4	120	3	600	-3.4012	-5.29832
NC_052532.1	13291100	13291900	5	154	5	800	-3.42751	-5.07517
NC_052532.1	13294000	13294500	3	108	2	500	-3.58352	-5.52146
NC_052532.1	13297000	13297600	5	140	4	600	-3.3322	-5.01064
NC_052532.1	13301200	13301700	6	116	4	500	-2.96183	-4.82831
NC_052532.1	13307700	13308200	4	93	3	500	-3.14631	-5.116
NC_052532.1	13312600	13313500	3	170	3	900	-4.03719	-5.70378
NC_052532.1	13315200	13315700	9	86	5	500	-2.25712	-4.60517
NC_052532.1	13317500	13318400	7	167	5	900	-3.17208	-5.19296
NC_052532.1	13320900	13321500	4	136	3	600	-3.52636	-5.29832
NC_052532.1	13328600	13329200	2	110	2	600	-4.00733	-5.70378
NC_052532.1	13329300	13329800	2	98	2	500	-3.89182	-5.52146
NC_052532.1	13338600	13339400	3	158	2	800	-3.96398	-5.99146
NC_052532.1	13545400	13545900	4	113	3	500	-3.34109	-5.116
NC_052532.1	13546400	13547000	4	100	4	600	-3.21888	-5.01064
NC_052532.1	13548200	13548700	7	74	6	500	-2.35815	-4.42285
NC_052532.1	13548800	13549400	3	103	2	600	-3.53612	-5.70378
NC_052532.1	13549900	13550500	6	128	5	600	-3.06027	-4.78749
NC_052532.1	13552600	13553300	4	142	2	700	-3.56953	-5.85793
NC_052532.1	13554200	13554700	9	117	5	500	-2.56495	-4.60517
NC_052532.1	13557400	13558000	2	125	2	600	-4.13517	-5.70378
NC_052532.1	13564500	13565100	3	115	3	600	-3.64632	-5.29832
NC_052532.1	13565300	13566500	7	270	5	1200	-3.65251	-5.48064
NC_052532.1	13566700	13567700	5	177	3	1000	-3.56671	-5.80914
NC_052532.1	13567800	13568400	2	89	2	600	-3.79549	-5.70378
NC_052532.1	13571200	13572300	4	211	4	1100	-3.96556	-5.61677
NC_052532.1	13574300	13574800	5	81	3	500	-2.78501	-5.116
NC_052532.1	13574900	13575400	3	86	2	500	-3.35574	-5.52146
NC_052532.1	13582300	13582900	6	105	4	600	-2.8622	-5.01064
NC_052532.1	13586500	13587000	3	91	2	500	-3.41225	-5.52146
NC_052532.1	13588500	13589000	4	104	3	500	-3.2581	-5.116
NC_052532.1	13591600	13592200	4	98	3	600	-3.19867	-5.29832
NC_052532.1	13593600	13594700	4	174	3	1100	-3.77276	-5.90445
NC_052532.1	13602000	13602700	4	121	2	700	-3.4095	-5.85793
NC_052532.1	13607500	13608000	5	99	5	500	-2.98568	-4.60517
NC_052532.1	13610100	13610600	3	92	2	500	-3.42318	-5.52146
NC_052532.1	13863700	13864300	7	128	5	600	-2.90612	-4.78749
NC_052532.1	13864900	13865500	3	102	2	600	-3.52636	-5.70378
NC_052532.1	13867400	13868000	5	121	5	600	-3.18635	-4.78749
NC_052532.1	13869400	13870000	9	110	3	600	-2.50326	-5.29832
NC_052532.1	13872000	13872500	2	98	2	500	-3.89182	-5.52146
NC_052532.1	13874700	13875700	5	214	4	1000	-3.75654	-5.52146
NC_052532.1	13876700	13877200	5	116	5	500	-3.14415	-4.60517
NC_052532.1	13881900	13882800	9	203	6	900	-3.11598	-5.01064
NC_052532.1	13886700	13887200	10	92	4	500	-2.2192	-4.82831
NC_052532.1	13888500	13889200	5	134	3	700	-3.2884	-5.45247
NC_052532.1	13890300	13891000	5	137	2	700	-3.31054	-5.85793
NC_052532.1	13892700	13893200	5	95	5	500	-2.94444	-4.60517
NC_052532.1	13895000	13896100	9	260	4	1100	-3.36346	-5.61677
NC_052532.1	13898000	13899100	8	276	5	1100	-3.54096	-5.39363
NC_052532.1	13900100	13900700	4	169	2	600	-3.7436	-5.70378
NC_052532.1	13901900	13903000	11	223	7	1100	-3.00928	-5.05716
NC_052532.1	13903200	13903800	11	130	6	600	-2.46964	-4.60517
NC_052532.1	13917000	13918000	12	258	6	1000	-3.06805	-5.116
NC_052532.1	13928700	13929300	7	127	5	600	-2.89828	-4.78749
NC_052532.1	13929900	13930500	3	121	2	600	-3.69718	-5.70378
NC_052532.1	13931800	13932300	8	93	4	500	-2.45316	-4.82831
NC_052532.1	13932700	13933200	4	94	4	500	-3.157	-4.82831
NC_052532.1	13935600	13936200	3	111	3	600	-3.61092	-5.29832
NC_052532.1	13937600	13938100	2	117	2	500	-4.06903	-5.52146
NC_052532.1	13941600	13942300	12	169	6	700	-2.64499	-4.75932
NC_052532.1	13962900	13963400	14	88	7	500	-1.83828	-4.2687
NC_052532.1	13963500	13964100	9	107	6	600	-2.4756	-4.60517
NC_052532.1	13964300	13964800	9	92	6	500	-2.32456	-4.42285
NC_052532.1	13967500	13968600	5	197	4	1100	-3.67377	-5.61677
NC_052532.1	13971000	13971600	4	82	4	600	-3.02042	-5.01064
NC_052532.1	13974900	13975400	5	78	3	500	-2.74727	-5.116
NC_052532.1	13982000	13982600	6	104	4	600	-2.85263	-5.01064
NC_052532.1	13986000	13986600	6	88	5	600	-2.68558	-4.78749
NC_052532.1	13988700	13989300	6	90	5	600	-2.70805	-4.78749
NC_052532.1	13992000	13992500	4	69	3	500	-2.84781	-5.116
NC_052532.1	13992800	13993300	6	87	2	500	-2.67415	-5.52146
NC_052532.1	13995500	13996100	7	104	6	600	-2.69848	-4.60517
NC_052532.1	13999800	14000400	6	88	5	600	-2.68558	-4.78749
NC_052532.1	14004500	14005100	3	87	3	600	-3.3673	-5.29832
NC_052532.1	14008300	14008800	4	97	2	500	-3.18842	-5.52146
NC_052532.1	14010300	14010900	4	97	3	600	-3.18842	-5.29832
NC_052532.1	14014100	14014600	7	82	3	500	-2.46081	-5.116
NC_052532.1	14020400	14021000	17	167	12	600	-2.28478	-3.91202
NC_052532.1	14024500	14025100	10	147	6	600	-2.68785	-4.60517
NC_052532.1	14027500	14028500	11	236	6	1000	-3.06594	-5.116
NC_052532.1	14031500	14032000	3	86	2	500	-3.35574	-5.52146
NC_052532.1	14033100	14034000	9	170	7	900	-2.93857	-4.85648
NC_052532.1	14034400	14034900	2	97	2	500	-3.88156	-5.52146
NC_052532.1	14035400	14036000	13	140	3	600	-2.37669	-5.29832
NC_052532.1	14039800	14041300	11	266	7	1500	-3.1856	-5.36731
NC_052532.1	14162900	14163500	4	123	2	600	-3.42589	-5.70378
NC_052532.1	14169500	14170000	5	121	4	500	-3.18635	-4.82831
NC_052532.1	14172400	14173000	8	123	6	600	-2.73274	-4.60517
NC_052532.1	14177900	14178400	5	92	3	500	-2.91235	-5.116
NC_052532.1	14189900	14190500	2	91	2	600	-3.81771	-5.70378
NC_052532.1	14192300	14192900	2	140	2	600	-4.2485	-5.70378
NC_052532.1	14194500	14195300	7	125	7	800	-2.8824	-4.7387
NC_052532.1	14196500	14197100	44	164	24	600	-1.31568	-3.21888
NC_052532.1	14200300	14200900	6	96	5	600	-2.77259	-4.78749
NC_052532.1	14201900	14202400	6	100	6	500	-2.81341	-4.42285
NC_052532.1	14206200	14206800	7	114	4	600	-2.79029	-5.01064
NC_052532.1	14213200	14213800	8	157	7	600	-2.9768	-4.45102
NC_052532.1	14214200	14214700	11	101	5	500	-2.21723	-4.60517
NC_052532.1	14216100	14216700	11	110	8	600	-2.30259	-4.31749
NC_052532.1	14216900	14217500	7	105	4	600	-2.70805	-5.01064
NC_052532.1	14220700	14221200	8	80	5	500	-2.30259	-4.60517
NC_052532.1	14222900	14223500	20	159	6	600	-2.07317	-4.60517
NC_052532.1	14224800	14225400	15	137	12	600	-2.21193	-3.91202
NC_052532.1	14227800	14228400	6	147	4	600	-3.19867	-5.01064
NC_052532.1	14229100	14229600	5	95	4	500	-2.94444	-4.82831
NC_052532.1	14233800	14234300	6	117	3	500	-2.97041	-5.116
NC_052532.1	14235800	14236400	4	100	4	600	-3.21888	-5.01064
NC_052532.1	14246300	14247200	16	183	12	900	-2.4369	-4.31749
NC_052532.1	14253500	14254100	25	151	11	600	-1.7984	-3.99903
NC_052532.1	14254400	14254900	8	111	4	500	-2.63009	-4.82831
NC_052532.1	14255100	14255600	14	136	6	500	-2.2736	-4.42285
NC_052532.1	14258800	14259800	17	226	8	1000	-2.58732	-4.82831
NC_052532.1	14261500	14262100	86	233	35	600	-0.996691	-2.84158
NC_052532.1	14262200	14262800	11	171	4	600	-2.74377	-5.01064
NC_052532.1	14266300	14266800	5	103	4	500	-3.02529	-4.82831
NC_052532.1	14267100	14267600	4	111	2	500	-3.32324	-5.52146
NC_052532.1	14270700	14271200	6	93	6	500	-2.74084	-4.42285
NC_052532.1	14272400	14273300	6	188	5	900	-3.44468	-5.19296
NC_052532.1	14278000	14278300	3	57	2	300	-2.94444	-5.01064
NC_052532.1	14278800	14279400	5	152	2	600	-3.41444	-5.70378
NC_052532.1	14279600	14280100	6	119	5	500	-2.98736	-4.60517
NC_052532.1	14281400	14282000	4	122	3	600	-3.41773	-5.29832
NC_052532.1	14283200	14283700	3	88	3	500	-3.37872	-5.116
NC_052532.1	14286300	14286800	9	122	5	500	-2.6068	-4.60517
NC_052532.1	14286900	14287800	8	214	4	900	-3.28653	-5.4161
NC_052532.1	14295700	14296200	5	81	5	500	-2.78501	-4.60517
NC_052532.1	14327400	14328000	5	95	3	600	-2.94444	-5.29832
NC_052532.1	14329400	14329900	4	89	4	500	-3.10234	-4.82831
NC_052532.1	14330000	14330600	4	110	4	600	-3.31419	-5.01064
NC_052532.1	14331100	14331700	6	115	2	600	-2.95317	-5.70378
NC_052532.1	14334100	14334700	4	159	2	600	-3.68261	-5.70378
NC_052532.1	14339000	14339500	9	121	5	500	-2.59857	-4.60517
NC_052532.1	14339600	14340200	5	130	4	600	-3.2581	-5.01064
NC_052532.1	14341000	14341500	9	97	7	500	-2.37749	-4.2687
NC_052532.1	14341700	14342200	5	113	2	500	-3.11795	-5.52146
NC_052532.1	14343400	14343900	6	103	5	500	-2.84297	-4.60517
NC_052532.1	14344400	14345000	5	98	3	600	-2.97553	-5.29832
NC_052532.1	14408700	14409300	10	132	5	600	-2.58022	-4.78749
NC_052532.1	14412300	14412900	6	117	6	600	-2.97041	-4.60517
NC_052532.1	14414700	14415900	7	213	4	1200	-3.41538	-5.70378
NC_052532.1	14416800	14417400	5	109	4	600	-3.08191	-5.01064
NC_052532.1	14417900	14418400	5	114	3	500	-3.12676	-5.116
NC_052532.1	14420400	14421000	9	129	6	600	-2.66259	-4.60517
NC_052532.1	14567300	14567900	43	183	15	600	-1.44829	-3.68888
NC_052532.1	14628700	14629300	7	89	6	600	-2.54273	-4.60517
NC_052532.1	14631400	14631900	8	111	6	500	-2.63009	-4.42285
NC_052532.1	14632500	14633500	10	227	6	1000	-3.12236	-5.116
NC_052532.1	14634900	14635400	5	91	5	500	-2.90142	-4.60517
NC_052532.1	14637800	14639000	9	265	7	1200	-3.38251	-5.14417
NC_052532.1	14639100	14639700	3	119	2	600	-3.68051	-5.70378
NC_052532.1	14640100	14641300	10	228	9	1200	-3.12676	-4.89285
NC_052532.1	14646500	14647100	2	106	2	600	-3.97029	-5.70378
NC_052532.1	14651500	14652000	72	184	16	500	-0.93827	-3.44202
NC_052532.1	14655600	14656300	9	175	8	700	-2.96756	-4.47164
NC_052532.1	14658000	14658600	2	110	2	600	-4.00733	-5.70378
NC_052532.1	14692000	14693200	7	226	6	1200	-3.47462	-5.29832
NC_052532.1	14697500	14698000	8	76	4	500	-2.25129	-4.82831
NC_052532.1	14703900	14704500	5	104	3	600	-3.03495	-5.29832
NC_052532.1	14705900	14706500	3	89	3	600	-3.39002	-5.29832
NC_052532.1	14707600	14708100	10	97	6	500	-2.27213	-4.42285
NC_052532.1	14712400	14713000	4	72	4	600	-2.89037	-5.01064
NC_052532.1	14732100	14732600	3	92	2	500	-3.42318	-5.52146
NC_052532.1	14733400	14734000	10	93	5	600	-2.23001	-4.78749
NC_052532.1	14734200	14735200	5	165	5	1000	-3.49651	-5.29832
NC_052532.1	14735400	14736400	9	192	7	1000	-3.06027	-4.96185
NC_052532.1	14737900	14738400	6	111	4	500	-2.91777	-4.82831
NC_052532.1	14740700	14741200	73	163	25	500	-0.803291	-2.99573
NC_052532.1	14751000	14751700	6	124	4	700	-3.02852	-5.16479
NC_052532.1	14758200	14758700	3	112	2	500	-3.61989	-5.52146
NC_052532.1	14759100	14759700	7	162	2	600	-3.14169	-5.70378
NC_052532.1	14760000	14761700	22	347	10	1700	-2.75828	-5.1358
NC_052532.1	14762200	14762800	6	95	4	600	-2.76212	-5.01064
NC_052532.1	14765600	14766100	3	92	2	500	-3.42318	-5.52146
NC_052532.1	14767900	14769100	8	289	4	1200	-3.58699	-5.70378
NC_052532.1	14772800	14773400	3	127	2	600	-3.74557	-5.70378
NC_052532.1	14775000	14775500	7	110	4	500	-2.75457	-4.82831
NC_052532.1	14778900	14779500	9	113	9	600	-2.53016	-4.19971
NC_052532.1	14780900	14781800	6	175	3	900	-3.37303	-5.70378
NC_052532.1	14785000	14785500	6	100	5	500	-2.81341	-4.60517
NC_052532.1	14786000	14786700	12	158	8	700	-2.57769	-4.47164
NC_052532.1	14789200	14789700	7	100	6	500	-2.65926	-4.42285
NC_052532.1	14791200	14791700	3	87	3	500	-3.3673	-5.116
NC_052532.1	14791900	14792400	8	121	6	500	-2.71635	-4.42285
NC_052532.1	14793000	14793900	11	186	9	900	-2.82785	-4.60517
NC_052532.1	14795200	14795800	3	107	2	600	-3.57422	-5.70378
NC_052532.1	14797200	14797800	3	94	2	600	-3.44468	-5.70378
NC_052532.1	14798000	14798500	3	89	3	500	-3.39002	-5.116
NC_052532.1	14800300	14800900	7	108	7	600	-2.73622	-4.45102
NC_052532.1	14802300	14802800	4	93	3	500	-3.14631	-5.116
NC_052532.1	14805200	14805800	3	127	3	600	-3.74557	-5.29832
NC_052532.1	14809400	14810000	4	125	3	600	-3.44202	-5.29832
NC_052532.1	14816900	14817500	4	128	3	600	-3.46574	-5.29832
NC_052532.1	14829300	14829800	3	93	3	500	-3.43399	-5.116
NC_052532.1	14829900	14831900	13	379	9	2000	-3.37259	-5.40368
NC_052532.1	14838500	14839000	2	89	2	500	-3.79549	-5.52146
NC_052532.1	14839900	14840400	4	92	3	500	-3.13549	-5.116
NC_052532.1	14840800	14841400	6	119	3	600	-2.98736	-5.29832
NC_052532.1	14842900	14843500	6	119	4	600	-2.98736	-5.01064
NC_052532.1	14944600	14945100	3	108	2	500	-3.58352	-5.52146
NC_052532.1	14948300	14948900	2	89	2	600	-3.79549	-5.70378
NC_052532.1	14951800	14952300	4	76	2	500	-2.94444	-5.52146
NC_052532.1	14965300	14965900	3	96	2	600	-3.46574	-5.70378
NC_052532.1	14966300	14966900	6	91	6	600	-2.7191	-4.60517
NC_052532.1	14967400	14968000	5	91	4	600	-2.90142	-5.01064
NC_052532.1	14968800	14969300	3	91	2	500	-3.41225	-5.52146
NC_052532.1	14970400	14970900	4	90	3	500	-3.11352	-5.116
NC_052532.1	14976300	14976900	7	104	5	600	-2.69848	-4.78749
NC_052532.1	14982700	14983300	4	141	4	600	-3.56247	-5.01064
NC_052532.1	14987700	14988200	4	121	4	500	-3.4095	-4.82831
NC_052532.1	14992300	14992900	7	100	5	600	-2.65926	-4.78749
NC_052532.1	14993600	14994100	5	88	3	500	-2.8679	-5.116
NC_052532.1	14996400	14996900	4	92	4	500	-3.13549	-4.82831
NC_052532.1	14998100	14998600	2	80	2	500	-3.68888	-5.52146
NC_052532.1	15004100	15004600	5	103	3	500	-3.02529	-5.116
NC_052532.1	15005000	15005500	2	67	2	500	-3.51155	-5.52146
NC_052532.1	15009300	15009800	9	103	6	500	-2.4375	-4.42285
NC_052532.1	15018300	15018900	8	111	4	600	-2.63009	-5.01064
NC_052532.1	15020800	15021300	9	110	6	500	-2.50326	-4.42285
NC_052532.1	15021500	15023200	21	415	12	1700	-2.98376	-4.95348
NC_052532.1	15023700	15024200	5	91	4	500	-2.90142	-4.82831
NC_052532.1	15024400	15024900	11	117	5	500	-2.36428	-4.60517
NC_052532.1	15025300	15025800	7	109	4	500	-2.74544	-4.82831
NC_052532.1	15029200	15029700	10	103	4	500	-2.33214	-4.82831
NC_052532.1	15031300	15032400	6	246	4	1100	-3.71357	-5.61677
NC_052532.1	15032500	15033000	11	148	7	500	-2.59932	-4.2687
NC_052532.1	15034000	15034600	9	129	6	600	-2.66259	-4.60517
NC_052532.1	15036700	15037700	8	205	6	1000	-3.24357	-5.116
NC_052532.1	15040000	15040500	8	101	4	500	-2.53568	-4.82831
NC_052532.1	15041900	15042400	3	100	2	500	-3.50656	-5.52146
NC_052532.1	15045700	15046200	3	110	3	500	-3.60187	-5.116
NC_052532.1	15050100	15050700	9	118	8	600	-2.57346	-4.31749
NC_052532.1	15053900	15054100	2	37	2	200	-2.91777	-4.60517
NC_052532.1	15055600	15056200	6	121	5	600	-3.00403	-4.78749
NC_052532.1	15061000	15061300	3	42	2	300	-2.63906	-5.01064
NC_052532.1	15067600	15068200	2	105	2	600	-3.96081	-5.70378
NC_052532.1	15069800	15070300	4	89	4	500	-3.10234	-4.82831
NC_052532.1	15079300	15079900	6	146	4	600	-3.19185	-5.01064
NC_052532.1	15082600	15083200	7	127	3	600	-2.89828	-5.29832
NC_052532.1	15085400	15086000	8	154	3	600	-2.95751	-5.29832
NC_052532.1	15086400	15087500	9	273	4	1100	-3.41225	-5.61677
NC_052532.1	15091800	15092300	9	117	6	500	-2.56495	-4.42285
NC_052532.1	15092500	15093100	13	137	7	600	-2.35503	-4.45102
NC_052532.1	15096500	15097100	5	128	2	600	-3.24259	-5.70378
NC_052532.1	15097800	15098400	6	173	4	600	-3.36153	-5.01064
NC_052532.1	15109700	15110200	15	113	7	500	-2.01934	-4.2687
NC_052532.1	15112300	15112800	4	104	3	500	-3.2581	-5.116
NC_052532.1	15114300	15115000	11	151	6	700	-2.61938	-4.75932
NC_052532.1	15118300	15118900	5	128	2	600	-3.24259	-5.70378
NC_052532.1	15123400	15124300	10	163	6	900	-2.79117	-5.01064
NC_052532.1	15128300	15128900	4	115	3	600	-3.35864	-5.29832
NC_052532.1	15139100	15140100	10	194	7	1000	-2.96527	-4.96185
NC_052532.1	15144900	15145500	3	145	2	600	-3.87812	-5.70378
NC_052532.1	15149800	15150300	6	104	5	500	-2.85263	-4.60517
NC_052532.1	15151700	15152300	3	107	2	600	-3.57422	-5.70378
NC_052532.1	15152600	15153100	5	134	2	500	-3.2884	-5.52146
NC_052532.1	15156100	15157000	7	149	6	900	-3.05804	-5.01064
NC_052532.1	15157100	15158400	12	259	6	1300	-3.07192	-5.37836
NC_052532.1	15159200	15160100	9	186	6	900	-3.02852	-5.01064
NC_052532.1	15160700	15161800	10	211	6	1100	-3.04927	-5.21131
NC_052532.1	15162000	15162700	3	122	2	700	-3.70541	-5.85793
NC_052532.1	15163600	15163900	25	107	8	300	-1.45395	-3.62434
NC_052532.1	15164800	15165400	15	132	8	600	-2.17475	-4.31749
NC_052532.1	15166800	15167200	6	73	5	400	-2.4987	-4.38203
NC_052532.1	15169100	15169600	2	96	2	500	-3.8712	-5.52146
NC_052532.1	15170600	15171300	2	118	2	700	-4.07754	-5.85793
NC_052532.1	15172700	15173200	4	87	2	500	-3.07961	-5.52146
NC_052532.1	15173800	15174300	5	84	3	500	-2.82138	-5.116
NC_052532.1	15176400	15176900	3	85	2	500	-3.34404	-5.52146
NC_052532.1	15177800	15178400	6	128	3	600	-3.06027	-5.29832
NC_052532.1	15178600	15179500	5	151	5	900	-3.40784	-5.19296
NC_052532.1	15183500	15184100	8	119	4	600	-2.69968	-5.01064
NC_052532.1	15186400	15186900	7	88	5	500	-2.53143	-4.60517
NC_052532.1	15187500	15188000	6	91	3	500	-2.7191	-5.116
NC_052532.1	15190600	15191100	8	142	3	500	-2.87639	-5.116
NC_052532.1	15193800	15194400	10	135	4	600	-2.60269	-5.01064
NC_052532.1	15197300	15197900	9	120	6	600	-2.59027	-4.60517
NC_052532.1	15198300	15198900	9	120	7	600	-2.59027	-4.45102
NC_052532.1	15205700	15206300	7	114	5	600	-2.79029	-4.78749
NC_052532.1	15208100	15208700	4	103	3	600	-3.24843	-5.29832
NC_052532.1	15209800	15210500	5	127	3	700	-3.23475	-5.45247
NC_052532.1	15247600	15248200	5	111	3	600	-3.10009	-5.29832
NC_052532.1	15248400	15249100	4	134	3	700	-3.51155	-5.45247
NC_052532.1	15255000	15255500	5	111	4	500	-3.10009	-4.82831
NC_052532.1	15258700	15259300	9	110	6	600	-2.50326	-4.60517
NC_052532.1	15265500	15266900	6	262	4	1400	-3.77659	-5.85793
NC_052532.1	15267600	15268200	3	96	2	600	-3.46574	-5.70378
NC_052532.1	15270600	15271200	6	123	5	600	-3.02042	-4.78749
NC_052532.1	15272100	15273400	8	254	4	1300	-3.45789	-5.78383
NC_052532.1	15282200	15282900	6	126	3	700	-3.04452	-5.45247
NC_052532.1	15283100	15285200	9	370	8	2100	-3.71628	-5.57025
NC_052532.1	15287300	15287900	3	143	2	600	-3.86423	-5.70378
NC_052532.1	15289000	15290100	5	261	3	1100	-3.95508	-5.90445
NC_052532.1	15292000	15292500	3	106	2	500	-3.56483	-5.52146
NC_052532.1	15295800	15296400	6	147	6	600	-3.19867	-4.60517
NC_052532.1	15297500	15298500	8	237	5	1000	-3.38862	-5.29832
NC_052532.1	15298600	15299100	7	126	5	500	-2.89037	-4.60517
NC_052532.1	15301100	15301700	5	137	3	600	-3.31054	-5.29832
NC_052532.1	15302000	15302500	43	165	15	500	-1.34475	-3.50656
NC_052532.1	15304500	15305100	12	104	9	600	-2.15948	-4.19971
NC_052532.1	15305200	15305700	6	102	4	500	-2.83321	-4.82831
NC_052532.1	15308500	15309100	7	118	5	600	-2.82477	-4.78749
NC_052532.1	15309300	15309900	8	111	6	600	-2.63009	-4.60517
NC_052532.1	15310700	15311300	3	134	2	600	-3.79923	-5.70378
NC_052532.1	15314500	15315100	8	117	5	600	-2.68273	-4.78749
NC_052532.1	15320600	15321200	6	115	2	600	-2.95317	-5.70378
NC_052532.1	15332500	15333100	4	102	2	600	-3.23868	-5.70378
NC_052532.1	15333200	15334200	7	199	4	1000	-3.34739	-5.52146
NC_052532.1	15337600	15338600	5	172	4	1000	-3.53806	-5.52146
NC_052532.1	15340000	15340600	7	94	4	600	-2.59738	-5.01064
NC_052532.1	15342700	15344200	12	264	8	1500	-3.09104	-5.23378
NC_052532.1	15345300	15346400	5	160	4	1100	-3.46574	-5.61677
NC_052532.1	15348300	15348900	11	95	9	600	-2.15598	-4.19971
NC_052532.1	15349700	15350200	4	69	3	500	-2.84781	-5.116
NC_052532.1	15350500	15351300	5	151	2	800	-3.40784	-5.99146
NC_052532.1	15356800	15357400	8	109	7	600	-2.61191	-4.45102
NC_052532.1	15358600	15359100	6	108	4	500	-2.89037	-4.82831
NC_052532.1	15359400	15360000	3	98	2	600	-3.48636	-5.70378
NC_052532.1	15360600	15361900	7	206	4	1300	-3.38197	-5.78383
NC_052532.1	15362400	15363000	3	99	2	600	-3.49651	-5.70378
NC_052532.1	15363600	15364200	2	84	2	600	-3.73767	-5.70378
NC_052532.1	15366200	15366700	7	118	3	500	-2.82477	-5.116
NC_052532.1	15368300	15368800	3	93	2	500	-3.43399	-5.52146
NC_052532.1	15370800	15371400	4	99	2	600	-3.20883	-5.70378
NC_052532.1	15373700	15374900	6	213	3	1200	-3.56953	-5.99146
NC_052532.1	15378700	15379300	6	129	3	600	-3.06805	-5.29832
NC_052532.1	15380400	15381600	8	240	3	1200	-3.4012	-5.99146
NC_052532.1	15383000	15383500	6	84	4	500	-2.63906	-4.82831
NC_052532.1	15386900	15387500	4	119	2	600	-3.39283	-5.70378
NC_052532.1	15389900	15390500	7	100	5	600	-2.65926	-4.78749
NC_052532.1	15392300	15392800	3	88	2	500	-3.37872	-5.52146
NC_052532.1	15395100	15396300	8	226	4	1200	-3.34109	-5.70378
NC_052532.1	15396600	15397200	8	104	3	600	-2.56495	-5.29832
NC_052532.1	15397500	15398500	21	222	13	1000	-2.35815	-4.34281
NC_052532.1	15399700	15400300	3	137	2	600	-3.82137	-5.70378
NC_052532.1	15404900	15405400	4	122	4	500	-3.41773	-4.82831
NC_052532.1	15407300	15408300	12	213	6	1000	-2.87639	-5.116
NC_052532.1	15408500	15409000	4	84	4	500	-3.04452	-4.82831
NC_052532.1	15409100	15410700	12	286	9	1600	-3.17109	-5.18053
NC_052532.1	15413100	15413700	8	118	5	600	-2.69124	-4.78749
NC_052532.1	15414000	15414600	7	134	4	600	-2.95193	-5.01064
NC_052532.1	15415300	15415800	6	125	2	500	-3.03655	-5.52146
NC_052532.1	15416000	15417000	4	194	3	1000	-3.88156	-5.80914
NC_052532.1	15417900	15418500	7	95	7	600	-2.60797	-4.45102
NC_052532.1	15420000	15421400	13	254	9	1400	-2.97238	-5.047
NC_052532.1	15421800	15422500	6	126	2	700	-3.04452	-5.85793
NC_052532.1	15424000	15425100	11	185	9	1100	-2.82246	-4.80584
NC_052532.1	15427600	15428500	16	173	10	900	-2.3807	-4.49981
NC_052532.1	15428800	15429400	5	135	3	600	-3.29584	-5.29832
NC_052532.1	15438900	15440300	22	322	15	1400	-2.68351	-4.53618
NC_052532.1	15479100	15480200	9	170	8	1100	-2.93857	-4.92362
NC_052532.1	15484300	15484800	2	107	2	500	-3.97968	-5.52146
NC_052532.1	15492200	15492700	3	70	3	500	-3.14988	-5.116
NC_052532.1	15494800	15495300	3	102	2	500	-3.52636	-5.52146
NC_052532.1	15497600	15498200	4	132	3	600	-3.49651	-5.29832
NC_052532.1	15500100	15500600	4	81	3	500	-3.00815	-5.116
NC_052532.1	15505300	15505900	2	123	2	600	-4.11904	-5.70378
NC_052532.1	15506500	15507600	9	180	5	1100	-2.99573	-5.39363
NC_052532.1	15512600	15513200	8	120	7	600	-2.70805	-4.45102
NC_052532.1	15619100	15619600	4	89	2	500	-3.10234	-5.52146
NC_052532.1	15623800	15624700	12	190	6	900	-2.76212	-5.01064
NC_052532.1	15625200	15626200	22	263	11	1000	-2.48111	-4.50986
NC_052532.1	15633500	15634000	6	91	5	500	-2.7191	-4.60517
NC_052532.1	15634800	15635300	6	89	3	500	-2.69688	-5.116
NC_052532.1	15639200	15639800	6	143	4	600	-3.17109	-5.01064
NC_052532.1	15640500	15641000	5	125	3	500	-3.21888	-5.116
NC_052532.1	15645000	15645600	4	131	2	600	-3.4889	-5.70378
NC_052532.1	15647300	15647800	2	83	2	500	-3.72569	-5.52146
NC_052532.1	15649200	15649700	6	79	4	500	-2.57769	-4.82831
NC_052532.1	15652900	15653500	8	141	4	600	-2.86932	-5.01064
NC_052532.1	15653800	15654300	3	93	2	500	-3.43399	-5.52146
NC_052532.1	15656400	15656900	9	100	4	500	-2.40795	-4.82831
NC_052532.1	15657800	15658400	7	107	4	600	-2.72692	-5.01064
NC_052532.1	15660600	15661400	5	160	2	800	-3.46574	-5.99146
NC_052532.1	15662000	15662500	5	133	3	500	-3.28091	-5.116
NC_052532.1	15664100	15664700	6	119	5	600	-2.98736	-4.78749
NC_052532.1	15667400	15668000	5	134	2	600	-3.2884	-5.70378
NC_052532.1	15668300	15669700	12	238	8	1400	-2.98736	-5.16479
NC_052532.1	15670200	15671300	9	195	5	1100	-3.07577	-5.39363
NC_052532.1	15671400	15671900	5	104	3	500	-3.03495	-5.116
NC_052532.1	15672100	15672700	3	121	2	600	-3.69718	-5.70378
NC_052532.1	15676200	15676800	9	92	5	600	-2.32456	-4.78749
NC_052532.1	15679200	15679900	6	150	4	700	-3.21888	-5.16479
NC_052532.1	15680900	15681400	7	108	3	500	-2.73622	-5.116
NC_052532.1	15682200	15682700	6	102	4	500	-2.83321	-4.82831
NC_052532.1	15686100	15686700	6	123	4	600	-3.02042	-5.01064
NC_052532.1	15690000	15690500	7	101	5	500	-2.66921	-4.60517
NC_052532.1	15690800	15691300	3	106	3	500	-3.56483	-5.116
NC_052532.1	15692900	15693400	37	124	17	500	-1.20936	-3.38139
NC_052532.1	15694400	15695000	5	94	2	600	-2.93386	-5.70378
NC_052532.1	15698600	15699100	5	105	5	500	-3.04452	-4.60517
NC_052532.1	15701700	15702600	7	169	7	900	-3.18399	-4.85648
NC_052532.1	15702900	15703500	9	127	5	600	-2.64696	-4.78749
NC_052532.1	15704100	15704700	3	106	2	600	-3.56483	-5.70378
NC_052532.1	15706100	15706700	3	92	2	600	-3.42318	-5.70378
NC_052532.1	15712200	15712800	7	122	3	600	-2.85811	-5.29832
NC_052532.1	15715100	15715700	6	100	4	600	-2.81341	-5.01064
NC_052532.1	15716300	15717300	5	141	4	1000	-3.33932	-5.52146
NC_052532.1	15718200	15718800	6	95	3	600	-2.76212	-5.29832
NC_052532.1	15720800	15721900	8	228	5	1100	-3.3499	-5.39363
NC_052532.1	15722600	15724000	11	264	9	1400	-3.17805	-5.047
NC_052532.1	15726900	15727400	4	92	3	500	-3.13549	-5.116
NC_052532.1	15729300	15729800	2	63	2	500	-3.44999	-5.52146
NC_052532.1	15734900	15735600	7	145	4	700	-3.03082	-5.16479
NC_052532.1	15736600	15737100	6	105	5	500	-2.8622	-4.60517
NC_052532.1	15740900	15741400	3	67	2	500	-3.10608	-5.52146
NC_052532.1	15742600	15743200	2	116	2	600	-4.06044	-5.70378
NC_052532.1	15752400	15752900	2	94	2	500	-3.85015	-5.52146
NC_052532.1	15756500	15757100	4	131	4	600	-3.4889	-5.01064
NC_052532.1	15757300	15757900	3	108	2	600	-3.58352	-5.70378
NC_052532.1	15764900	15765600	2	101	2	700	-3.92197	-5.85793
NC_052532.1	15766000	15766600	2	89	2	600	-3.79549	-5.70378
NC_052532.1	15767000	15767600	6	140	6	600	-3.14988	-4.60517
NC_052532.1	15776200	15776800	3	110	2	600	-3.60187	-5.70378
NC_052532.1	15778500	15779000	3	79	2	500	-3.27084	-5.52146
NC_052532.1	15779900	15780400	3	117	3	500	-3.66356	-5.116
NC_052532.1	15788100	15788700	7	81	5	600	-2.44854	-4.78749
NC_052532.1	15889800	15890400	7	121	3	600	-2.84988	-5.29832
NC_052532.1	15898800	15899500	3	120	2	700	-3.68888	-5.85793
NC_052532.1	15900700	15901600	7	139	5	900	-2.98856	-5.19296
NC_052532.1	15902200	15902700	4	95	3	500	-3.16758	-5.116
NC_052532.1	15904400	15905300	6	153	5	900	-3.23868	-5.19296
NC_052532.1	15906600	15907100	4	90	3	500	-3.11352	-5.116
NC_052532.1	15914500	15915000	3	77	3	500	-3.24519	-5.116
NC_052532.1	15918000	15918500	3	95	2	500	-3.45526	-5.52146
NC_052532.1	15921100	15922800	28	392	14	1700	-2.63906	-4.79933
NC_052532.1	15925300	15926400	57	283	26	1100	-1.6024	-3.74497
NC_052532.1	15927300	15927900	10	188	6	600	-2.93386	-4.60517
NC_052532.1	15930900	15931500	7	130	2	600	-2.92162	-5.70378
NC_052532.1	15934000	15934500	4	113	2	500	-3.34109	-5.52146
NC_052532.1	15935900	15936500	3	130	3	600	-3.76892	-5.29832
NC_052532.1	16108500	16109000	5	98	5	500	-2.97553	-4.60517
NC_052532.1	16109600	16110700	8	256	7	1100	-3.46574	-5.05716
NC_052532.1	16110900	16111400	6	130	5	500	-3.07577	-4.60517
NC_052532.1	16111800	16112400	10	122	6	600	-2.50144	-4.60517
NC_052532.1	16112700	16113400	7	155	5	700	-3.09751	-4.94164
NC_052532.1	16114600	16115100	6	115	3	500	-2.95317	-5.116
NC_052532.1	16116500	16117000	4	147	3	500	-3.60414	-5.116
NC_052532.1	16117700	16118200	7	114	4	500	-2.79029	-4.82831
NC_052532.1	16120800	16121400	19	146	9	600	-2.03917	-4.19971
NC_052532.1	16123700	16124300	18	144	11	600	-2.07944	-3.99903
NC_052532.1	16124700	16125300	10	126	6	600	-2.5337	-4.60517
NC_052532.1	16128700	16129200	6	115	6	500	-2.95317	-4.42285
NC_052532.1	16136900	16137400	6	104	2	500	-2.85263	-5.52146
NC_052532.1	16139100	16139600	5	106	4	500	-3.054	-4.82831
NC_052532.1	16141900	16142500	11	110	6	600	-2.30259	-4.60517
NC_052532.1	16150500	16151000	7	88	5	500	-2.53143	-4.60517
NC_052532.1	16151900	16152400	6	108	4	500	-2.89037	-4.82831
NC_052532.1	16155900	16156500	4	116	3	600	-3.3673	-5.29832
NC_052532.1	16156900	16157500	4	100	3	600	-3.21888	-5.29832
NC_052532.1	16160400	16161000	13	149	3	600	-2.439	-5.29832
NC_052532.1	16161400	16162000	6	116	3	600	-2.96183	-5.29832
NC_052532.1	16197300	16197800	10	104	6	500	-2.34181	-4.42285
NC_052532.1	16199800	16200300	7	98	6	500	-2.63906	-4.42285
NC_052532.1	16200800	16201300	3	99	3	500	-3.49651	-5.116
NC_052532.1	16202200	16202800	7	127	6	600	-2.89828	-4.60517
NC_052532.1	16204200	16204800	7	106	7	600	-2.71753	-4.45102
NC_052532.1	16206900	16207400	6	116	3	500	-2.96183	-5.116
NC_052532.1	16208400	16208900	5	126	2	500	-3.22684	-5.52146
NC_052532.1	16209100	16209800	9	168	6	700	-2.92674	-4.75932
NC_052532.1	16210400	16211000	4	114	2	600	-3.3499	-5.70378
NC_052532.1	16212100	16212700	13	155	11	600	-2.47848	-3.99903
NC_052532.1	16213400	16213900	11	86	6	500	-2.05645	-4.42285
NC_052532.1	16215000	16215500	8	100	7	500	-2.52573	-4.2687
NC_052532.1	16218800	16219300	4	85	3	500	-3.05636	-5.116
NC_052532.1	16220500	16221100	11	129	10	600	-2.46192	-4.09434
NC_052532.1	16221900	16222500	4	122	4	600	-3.41773	-5.01064
NC_052532.1	16225200	16225700	4	104	3	500	-3.2581	-5.116
NC_052532.1	16231100	16231700	4	121	2	600	-3.4095	-5.70378
NC_052532.1	16232900	16233500	7	152	4	600	-3.07797	-5.01064
NC_052532.1	16234900	16235400	5	95	4	500	-2.94444	-4.82831
NC_052532.1	16240500	16241100	7	144	6	600	-3.0239	-4.60517
NC_052532.1	16242100	16242600	5	111	5	500	-3.10009	-4.60517
NC_052532.1	16341600	16342500	6	163	6	900	-3.30199	-5.01064
NC_052532.1	16352900	16353400	4	108	2	500	-3.29584	-5.52146
NC_052532.1	16354800	16355300	6	105	3	500	-2.8622	-5.116
NC_052532.1	16386900	16387400	3	73	3	500	-3.19185	-5.116
NC_052532.1	16387700	16388200	5	76	3	500	-2.7213	-5.116
NC_052532.1	16388500	16389100	3	92	2	600	-3.42318	-5.70378
NC_052532.1	16392400	16393300	5	147	5	900	-3.38099	-5.19296
NC_052532.1	16394800	16395400	8	121	6	600	-2.71635	-4.60517
NC_052532.1	16395500	16396200	4	103	4	700	-3.24843	-5.16479
NC_052532.1	16399700	16400600	6	137	4	900	-3.12822	-5.4161
NC_052532.1	16402500	16403000	3	92	2	500	-3.42318	-5.52146
NC_052532.1	16404000	16405600	6	225	5	1600	-3.62434	-5.76832
NC_052532.1	16405900	16406600	6	104	5	700	-2.85263	-4.94164
NC_052532.1	16408200	16408700	4	56	3	500	-2.63906	-5.116
NC_052532.1	16409900	16410800	6	129	5	900	-3.06805	-5.19296
NC_052532.1	16411900	16413600	11	256	8	1700	-3.14728	-5.35894
NC_052532.1	16415000	16415500	3	82	3	500	-3.30811	-5.116
NC_052532.1	16418100	16418700	4	91	2	600	-3.12457	-5.70378
NC_052532.1	16418900	16419400	3	97	2	500	-3.4761	-5.52146
NC_052532.1	16425100	16425700	6	101	5	600	-2.82336	-4.78749
NC_052532.1	16429200	16429700	4	75	4	500	-2.93119	-4.82831
NC_052532.1	16430100	16431500	10	258	4	1400	-3.25037	-5.85793
NC_052532.1	16431900	16432500	9	92	6	600	-2.32456	-4.60517
NC_052532.1	16434800	16435300	5	93	3	500	-2.92316	-5.116
NC_052532.1	16435400	16436300	9	158	6	900	-2.86537	-5.01064
NC_052532.1	16440200	16440900	4	105	2	700	-3.26767	-5.85793
NC_052532.1	16441700	16442300	3	85	2	600	-3.34404	-5.70378
NC_052532.1	16449900	16450500	5	111	3	600	-3.10009	-5.29832
NC_052532.1	16452100	16452600	3	81	2	500	-3.29584	-5.52146
NC_052532.1	16459500	16460000	4	75	3	500	-2.93119	-5.116
NC_052532.1	16472000	16472500	6	77	3	500	-2.55205	-5.116
NC_052532.1	16473400	16473900	3	99	3	500	-3.49651	-5.116
NC_052532.1	16478900	16479800	5	144	5	900	-3.36038	-5.19296
NC_052532.1	16479900	16481000	5	211	3	1100	-3.74242	-5.90445
NC_052532.1	16482000	16482900	8	162	7	900	-3.00815	-4.85648
NC_052532.1	16487200	16487700	10	98	5	500	-2.28238	-4.60517
NC_052532.1	16491800	16492800	7	170	5	1000	-3.18989	-5.29832
NC_052532.1	16493500	16494100	6	102	4	600	-2.83321	-5.01064
NC_052532.1	16494300	16494800	2	70	2	500	-3.55535	-5.52146
NC_052532.1	16497500	16498100	6	99	3	600	-2.80336	-5.29832
NC_052532.1	16499600	16501200	7	286	5	1600	-3.71008	-5.76832
NC_052532.1	16503500	16504000	2	70	2	500	-3.55535	-5.52146
NC_052532.1	16513500	16514500	5	162	5	1000	-3.47816	-5.29832
NC_052532.1	16521000	16521500	3	95	2	500	-3.45526	-5.52146
NC_052532.1	16524800	16525400	2	105	2	600	-3.96081	-5.70378
NC_052532.1	16527500	16528000	5	85	2	500	-2.83321	-5.52146
NC_052532.1	16531000	16531600	3	103	3	600	-3.53612	-5.29832
NC_052532.1	16531900	16532400	2	84	2	500	-3.73767	-5.52146
NC_052532.1	16532600	16533100	5	82	4	500	-2.79728	-4.82831
NC_052532.1	16535600	16536100	8	78	3	500	-2.27727	-5.116
NC_052532.1	17159300	17159900	15	143	7	600	-2.25479	-4.45102
NC_052532.1	17160100	17160800	5	133	4	700	-3.28091	-5.16479
NC_052532.1	17185300	17185900	3	104	3	600	-3.54578	-5.29832
NC_052532.1	17186100	17186700	6	134	2	600	-3.10608	-5.70378
NC_052532.1	17191300	17191900	2	123	2	600	-4.11904	-5.70378
NC_052532.1	17197600	17198800	5	171	4	1200	-3.53223	-5.70378
NC_052532.1	17364600	17365200	4	96	3	600	-3.17805	-5.29832
NC_052532.1	17370300	17370800	4	105	2	500	-3.26767	-5.52146
NC_052532.1	17371500	17372100	4	122	3	600	-3.41773	-5.29832
NC_052532.1	17374300	17374800	10	84	6	500	-2.12823	-4.42285
NC_052532.1	17377700	17378300	6	94	5	600	-2.75154	-4.78749
NC_052532.1	17383300	17383900	4	97	3	600	-3.18842	-5.29832
NC_052532.1	17389700	17391700	15	329	9	2000	-3.08801	-5.40368
NC_052532.1	18067600	18068100	5	102	3	500	-3.01553	-5.116
NC_052532.1	18068200	18068800	23	143	14	600	-1.82735	-3.75787
NC_052532.1	18130900	18131400	3	79	3	500	-3.27084	-5.116
NC_052532.1	18136000	18136500	2	101	2	500	-3.92197	-5.52146
NC_052532.1	18144300	18144800	3	73	2	500	-3.19185	-5.52146
NC_052532.1	18148000	18148500	2	73	2	500	-3.59731	-5.52146
NC_052532.1	18150000	18151500	5	244	4	1500	-3.88773	-5.92693
NC_052532.1	18154400	18155000	4	95	3	600	-3.16758	-5.29832
NC_052532.1	18166500	18167000	5	75	4	500	-2.70805	-4.82831
NC_052532.1	18176300	18176900	4	114	3	600	-3.3499	-5.29832
NC_052532.1	18185600	18186200	3	124	2	600	-3.72167	-5.70378
NC_052532.1	18187900	18188400	2	56	2	500	-3.3322	-5.52146
NC_052532.1	18204100	18204600	3	75	3	500	-3.21888	-5.116
NC_052532.1	18666300	18666900	3	93	2	600	-3.43399	-5.70378
NC_052532.1	18667700	18668200	2	82	2	500	-3.71357	-5.52146
NC_052532.1	18672700	18673200	5	140	5	500	-3.3322	-4.60517
NC_052532.1	18675800	18676400	2	96	2	600	-3.8712	-5.70378
NC_052532.1	18676900	18677400	5	87	5	500	-2.85647	-4.60517
NC_052532.1	18677600	18678800	9	241	5	1200	-3.28757	-5.48064
NC_052532.1	18696200	18696800	3	104	2	600	-3.54578	-5.70378
NC_052532.1	18700700	18702000	6	213	6	1300	-3.56953	-5.37836
NC_052532.1	18711100	18711600	5	90	5	500	-2.89037	-4.60517
NC_052532.1	18722200	18722800	7	150	6	600	-3.06473	-4.60517
NC_052532.1	18931200	18931800	7	131	4	600	-2.92929	-5.01064
NC_052532.1	18941800	18942400	2	112	2	600	-4.02535	-5.70378
NC_052532.1	18945400	18946000	3	90	2	600	-3.4012	-5.70378
NC_052532.1	18946900	18947900	4	188	3	1000	-3.85015	-5.80914
NC_052532.1	18950900	18951400	4	115	3	500	-3.35864	-5.116
NC_052532.1	18952000	18952500	6	110	4	500	-2.90872	-4.82831
NC_052532.1	18955100	18955600	5	86	4	500	-2.84491	-4.82831
NC_052532.1	18956400	18956900	4	91	4	500	-3.12457	-4.82831
NC_052532.1	18970700	18971200	4	82	2	500	-3.02042	-5.52146
NC_052532.1	18972700	18973300	5	118	4	600	-3.16125	-5.01064
NC_052532.1	18987900	18989000	10	185	5	1100	-2.91777	-5.39363
NC_052532.1	18990800	18991400	2	132	2	600	-4.18965	-5.70378
NC_052532.1	19018000	19018600	6	95	5	600	-2.76212	-4.78749
NC_052532.1	19026000	19026900	7	158	5	900	-3.11668	-5.19296
NC_052532.1	19028400	19028900	3	79	3	500	-3.27084	-5.116
NC_052532.1	19032100	19032600	6	91	2	500	-2.7191	-5.52146
NC_052532.1	19037300	19037800	5	86	3	500	-2.84491	-5.116
NC_052532.1	19038200	19039400	8	215	5	1200	-3.2912	-5.48064
NC_052532.1	19047400	19048000	3	103	2	600	-3.53612	-5.70378
NC_052532.1	19055100	19055600	3	91	2	500	-3.41225	-5.52146
NC_052532.1	19059800	19060700	7	157	6	900	-3.11034	-5.01064
NC_052532.1	19067800	19068400	3	101	2	600	-3.51651	-5.70378
NC_052532.1	19069300	19069800	5	106	3	500	-3.054	-5.116
NC_052532.1	19075600	19076600	9	137	7	1000	-2.72276	-4.96185
NC_052532.1	19085300	19085800	3	86	2	500	-3.35574	-5.52146
NC_052532.1	19090900	19091500	5	135	2	600	-3.29584	-5.70378
NC_052532.1	19097100	19098200	5	194	4	1100	-3.65842	-5.61677
NC_052532.1	19101500	19102600	9	203	7	1100	-3.11598	-5.05716
NC_052532.1	19102800	19103800	6	182	4	1000	-3.41225	-5.52146
NC_052532.1	19106400	19107100	4	138	4	700	-3.54096	-5.16479
NC_052532.1	19111600	19112100	4	91	3	500	-3.12457	-5.116
NC_052532.1	19125800	19126400	4	117	4	600	-3.37588	-5.01064
NC_052532.1	19141200	19141800	4	114	4	600	-3.3499	-5.01064
NC_052532.1	19147300	19147900	2	113	2	600	-4.03424	-5.70378
NC_052532.1	19150800	19151300	4	130	2	500	-3.48124	-5.52146
NC_052532.1	19151500	19152000	4	109	2	500	-3.30505	-5.52146
NC_052532.1	19152200	19153200	6	195	4	1000	-3.48124	-5.52146
NC_052532.1	19154000	19154500	2	82	2	500	-3.71357	-5.52146
NC_052532.1	19156300	19157500	6	226	5	1200	-3.62878	-5.48064
NC_052532.1	19160200	19160900	6	148	3	700	-3.20545	-5.45247
NC_052532.1	19161100	19161600	3	90	3	500	-3.4012	-5.116
NC_052532.1	19162500	19163100	5	106	3	600	-3.054	-5.29832
NC_052532.1	19358100	19358600	3	105	3	500	-3.55535	-5.116
NC_052532.1	19358900	19359500	13	98	5	600	-2.02002	-4.78749
NC_052532.1	19366200	19367100	102	291	30	900	-1.04835	-3.4012
NC_052532.1	19367900	19368600	8	121	5	700	-2.71635	-4.94164
NC_052532.1	19369800	19370400	3	90	2	600	-3.4012	-5.70378
NC_052532.1	19372000	19372600	6	115	4	600	-2.95317	-5.01064
NC_052532.1	19373800	19374400	3	125	2	600	-3.7297	-5.70378
NC_052532.1	19382400	19382900	2	86	2	500	-3.7612	-5.52146
NC_052532.1	19393800	19394300	2	90	2	500	-3.80666	-5.52146
NC_052532.1	19397200	19398200	8	171	6	1000	-3.06222	-5.116
NC_052532.1	19398900	19399500	6	106	4	600	-2.87168	-5.01064
NC_052532.1	19408300	19408800	2	91	2	500	-3.81771	-5.52146
NC_052532.1	19409000	19409600	5	121	3	600	-3.18635	-5.29832
NC_052532.1	19409700	19410300	4	109	3	600	-3.30505	-5.29832
NC_052532.1	19412000	19412500	3	92	2	500	-3.42318	-5.52146
NC_052532.1	19413800	19414400	2	99	2	600	-3.90197	-5.70378
NC_052532.1	19425200	19426200	6	142	4	1000	-3.16407	-5.52146
NC_052532.1	19434000	19435200	7	210	5	1200	-3.4012	-5.48064
NC_052532.1	19442900	19443400	2	90	2	500	-3.80666	-5.52146
NC_052532.1	19447000	19447500	3	85	2	500	-3.34404	-5.52146
[truncated: 145,063 more rows]

## Sheet: eHMM x IsoSeq
All eHMM enhancers overlapping IsoSeq reads
chr	start	end	CpG	C	orphan CpG	len	logP(G|C)	logFreqOrph
NC_052532.1	17900	18400	12	109	7	500	-2.20644	-4.2687
NC_052532.1	19800	20300	1	71	1	500	-4.26268	-6.21461
NC_052532.1	23000	23500	14	135	9	500	-2.26622	-4.01738
NC_052532.1	26800	27800	27	268	11	1000	-2.29515	-4.50986
NC_052532.1	28500	29000	11	117	8	500	-2.36428	-4.13517
NC_052532.1	37100	37600	4	89	3	500	-3.10234	-5.116
NC_052532.1	38300	38900	50	182	25	600	-1.29198	-3.17805
NC_052532.1	39400	40000	2	97	1	600	-3.88156	-6.39693
NC_052532.1	40100	41000	6	167	5	900	-3.32623	-5.19296
NC_052532.1	56000	56500	25	181	13	500	-1.97962	-3.64966
NC_052532.1	56800	57800	19	284	7	1000	-2.70454	-4.96185
NC_052532.1	65200	65700	16	207	7	500	-2.56013	-4.2687
NC_052532.1	71400	71900	7	192	2	500	-3.31159	-5.52146
NC_052532.1	77200	77700	6	117	6	500	-2.97041	-4.42285
NC_052532.1	78200	78700	22	110	11	500	-1.60944	-3.81671
NC_052532.1	79300	79600	28	138	16	300	-1.59505	-2.93119
NC_052532.1	137000	137500	25	183	15	500	-1.99061	-3.50656
NC_052532.1	138100	139100	16	241	11	1000	-2.71221	-4.50986
NC_052532.1	139400	139900	11	135	8	500	-2.50738	-4.13517
NC_052532.1	140800	141400	9	154	7	600	-2.83973	-4.45102
NC_052532.1	141800	142500	21	218	11	700	-2.33997	-4.15319
NC_052532.1	144700	145100	30	110	14	400	-1.29928	-3.35241
NC_052532.1	145300	145900	27	185	15	600	-1.92452	-3.68888
NC_052532.1	147600	148100	15	104	7	500	-1.93634	-4.2687
NC_052532.1	150600	151100	49	111	17	500	-0.81771	-3.38139
NC_052532.1	153500	154700	55	288	29	1200	-1.65563	-3.72278
NC_052532.1	155500	156000	69	183	18	500	-0.97538	-3.32424
NC_052532.1	159600	160100	17	126	10	500	-2.00307	-3.91202
NC_052532.1	160900	161400	20	130	9	500	-1.8718	-4.01738
NC_052532.1	169000	169600	22	167	14	600	-2.02695	-3.75787
NC_052532.1	170600	171500	33	242	19	900	-1.99243	-3.85796
NC_052532.1	171600	172200	13	207	6	600	-2.76777	-4.60517
NC_052532.1	174100	174300	3	64	1	200	-3.06027	-5.29832
NC_052532.1	182500	183100	35	186	23	600	-1.6704	-3.26144
NC_052532.1	184100	184700	12	171	7	600	-2.65676	-4.45102
NC_052532.1	185400	185900	11	152	6	500	-2.62599	-4.42285
NC_052532.1	186100	187000	50	289	26	900	-1.7544	-3.5443
NC_052532.1	187100	187200	2	35	0	100	-2.8622	-inf
NC_052532.1	193500	194100	25	172	12	600	-1.92862	-3.91202
NC_052532.1	202900	203000	3	24	3	100	-2.07944	-3.50656
NC_052532.1	219800	220300	24	137	12	500	-1.74193	-3.7297
NC_052532.1	230200	230800	15	182	10	600	-2.49596	-4.09434
NC_052532.1	235400	236000	42	202	20	600	-1.5706	-3.4012
NC_052532.1	237600	237900	26	91	14	300	-1.25276	-3.06473
NC_052532.1	244300	244900	12	156	7	600	-2.56495	-4.45102
NC_052532.1	248700	249200	44	126	10	500	-1.05209	-3.91202
NC_052532.1	254000	254600	24	146	18	600	-1.80555	-3.50656
NC_052532.1	259000	259500	19	113	9	500	-1.78295	-4.01738
NC_052532.1	263300	263800	68	183	25	500	-0.989978	-2.99573
NC_052532.1	266900	267400	19	135	12	500	-1.96084	-3.7297
NC_052532.1	273200	273800	40	200	13	600	-1.60944	-3.83198
NC_052532.1	277600	278200	29	183	12	600	-1.84219	-3.91202
NC_052532.1	280400	280500	4	36	2	100	-2.19722	-3.91202
NC_052532.1	280800	281400	60	149	21	600	-0.909602	-3.35241
NC_052532.1	283300	283800	14	133	11	500	-2.25129	-3.81671
NC_052532.1	284400	285000	41	137	21	600	-1.20641	-3.35241
NC_052532.1	289600	291400	92	510	49	1800	-1.71262	-3.60372
NC_052532.1	298100	298500	33	163	8	400	-1.59724	-3.91202
NC_052532.1	302100	302600	25	165	16	500	-1.88707	-3.44202
NC_052532.1	304900	305100	23	92	8	200	-1.38629	-3.21888
NC_052532.1	310500	311000	15	97	9	500	-1.86666	-4.01738
NC_052532.1	311800	312800	59	213	31	1000	-1.28375	-3.47377
NC_052532.1	313200	313500	19	81	9	300	-1.45001	-3.50656
NC_052532.1	316200	317200	64	284	27	1000	-1.49009	-3.61192
NC_052532.1	322800	323500	29	138	15	700	-1.55996	-3.84303
NC_052532.1	325100	326200	45	280	29	1100	-1.82813	-3.63577
NC_052532.1	330700	331300	37	208	21	600	-1.72662	-3.35241
NC_052532.1	336300	336900	13	98	8	600	-2.02002	-4.31749
NC_052532.1	337400	337800	9	68	3	400	-2.02228	-4.89285
NC_052532.1	338700	339200	46	113	26	500	-0.898746	-2.95651
NC_052532.1	340900	342100	44	333	24	1200	-2.02395	-3.91202
NC_052532.1	357300	357800	7	26	5	500	-1.31219	-4.60517
NC_052532.1	358600	359200	44	114	9	600	-0.952009	-4.19971
NC_052532.1	360100	361200	16	185	2	1100	-2.44777	-6.30992
NC_052532.1	362300	362900	4	118	2	600	-3.38439	-5.70378
NC_052532.1	364400	364900	44	67	19	500	-0.420503	-3.27017
NC_052532.1	367500	368100	35	289	15	600	-2.11108	-3.68888
NC_052532.1	373800	374400	32	214	30	600	-1.90024	-2.99573
NC_052532.1	381200	381800	7	268	7	600	-3.64508	-4.45102
NC_052532.1	383600	384100	3	218	3	500	-4.28588	-5.116
NC_052532.1	386200	386700	5	220	2	500	-3.78419	-5.52146
NC_052532.1	391200	391700	13	148	9	500	-2.43226	-4.01738
NC_052532.1	392500	393100	18	165	10	600	-2.21557	-4.09434
NC_052532.1	400900	401400	11	141	9	500	-2.55086	-4.01738
NC_052532.1	405500	406100	22	137	14	600	-1.82894	-3.75787
NC_052532.1	414400	415000	14	164	8	600	-2.46081	-4.31749
NC_052532.1	415700	416200	12	132	9	500	-2.3979	-4.01738
NC_052532.1	420600	421100	18	125	12	500	-1.93794	-3.7297
NC_052532.1	425100	425600	24	128	16	500	-1.67398	-3.44202
NC_052532.1	426100	426600	30	143	18	500	-1.56165	-3.32424
NC_052532.1	426700	427300	39	189	20	600	-1.57819	-3.4012
NC_052532.1	432500	432700	33	67	8	200	-0.708185	-3.21888
NC_052532.1	443500	444000	9	113	7	500	-2.53016	-4.2687
NC_052532.1	444700	445400	19	157	15	700	-2.11181	-3.84303
NC_052532.1	446200	446700	16	147	6	500	-2.21784	-4.42285
NC_052532.1	448900	449500	15	174	6	600	-2.45101	-4.60517
NC_052532.1	452700	453300	7	159	7	600	-3.12299	-4.45102
NC_052532.1	454200	454800	3	159	3	600	-3.97029	-5.29832
NC_052532.1	458900	459500	11	124	8	600	-2.42239	-4.31749
NC_052532.1	462100	462400	4	62	3	300	-2.74084	-4.60517
NC_052532.1	469300	470300	9	241	5	1000	-3.28757	-5.29832
NC_052532.1	470900	471400	5	106	4	500	-3.054	-4.82831
NC_052532.1	473200	473800	3	108	3	600	-3.58352	-5.29832
NC_052532.1	474200	474700	7	79	4	500	-2.42354	-4.82831
NC_052532.1	475200	475700	8	98	5	500	-2.50553	-4.60517
NC_052532.1	485200	485700	4	112	0	500	-3.3322	-inf
NC_052532.1	490800	491400	4	113	2	600	-3.34109	-5.70378
NC_052532.1	496600	497200	16	178	8	600	-2.40919	-4.31749
NC_052532.1	500100	500600	19	141	10	500	-2.00432	-3.91202
NC_052532.1	507500	508200	12	185	8	700	-2.73545	-4.47164
NC_052532.1	512700	513700	9	297	5	1000	-3.49651	-5.29832
NC_052532.1	518500	519100	12	134	8	600	-2.41293	-4.31749
NC_052532.1	527600	528200	5	152	3	600	-3.41444	-5.29832
NC_052532.1	530700	531200	15	173	9	500	-2.44524	-4.01738
NC_052532.1	542600	543200	6	169	5	600	-3.33814	-4.78749
NC_052532.1	550200	550700	11	162	8	500	-2.6897	-4.13517
NC_052532.1	551000	551500	17	192	10	500	-2.42428	-3.91202
NC_052532.1	559900	560400	19	135	2	500	-1.96084	-5.52146
NC_052532.1	561100	562100	33	298	16	1000	-2.20059	-4.13517
NC_052532.1	563100	563600	15	153	10	500	-2.32239	-3.91202
NC_052532.1	564100	564600	16	134	9	500	-2.12525	-4.01738
NC_052532.1	568400	569000	6	100	4	600	-2.81341	-5.01064
NC_052532.1	572300	572800	61	166	27	500	-1.00111	-2.91877
NC_052532.1	573400	574000	25	165	13	600	-1.88707	-3.83198
NC_052532.1	574500	575100	19	156	7	600	-2.10542	-4.45102
NC_052532.1	578200	578700	13	119	9	500	-2.21417	-4.01738
NC_052532.1	579500	580400	10	218	8	900	-3.08191	-4.72295
NC_052532.1	582400	583000	9	151	7	600	-2.82006	-4.45102
NC_052532.1	584800	585300	12	103	7	500	-2.14982	-4.2687
NC_052532.1	588400	588900	26	111	11	500	-1.45143	-3.81671
NC_052532.1	591000	591500	0	104	0	500	-inf	-inf
NC_052532.1	591800	592300	3	121	3	500	-3.69718	-5.116
NC_052532.1	594100	594700	10	140	6	600	-2.63906	-4.60517
NC_052532.1	596800	597400	9	104	6	600	-2.44717	-4.60517
NC_052532.1	598800	599900	15	258	12	1100	-2.84491	-4.51816
NC_052532.1	601900	602500	9	179	2	600	-2.99016	-5.70378
NC_052532.1	604600	605200	12	168	6	600	-2.63906	-4.60517
NC_052532.1	606800	607900	16	240	10	1100	-2.70805	-4.70048
NC_052532.1	608700	609200	4	152	3	500	-3.63759	-5.116
NC_052532.1	613100	613600	8	115	5	500	-2.66549	-4.60517
NC_052532.1	614500	615000	4	106	1	500	-3.27714	-6.21461
NC_052532.1	615100	616200	12	260	8	1100	-3.07577	-4.92362
NC_052532.1	617300	617900	7	158	5	600	-3.11668	-4.78749
NC_052532.1	620600	621100	7	127	4	500	-2.89828	-4.82831
NC_052532.1	626100	626600	8	130	3	500	-2.78809	-5.116
NC_052532.1	628100	628700	5	144	3	600	-3.36038	-5.29832
NC_052532.1	628900	629900	18	276	11	1000	-2.73003	-4.50986
NC_052532.1	630800	631400	2	141	2	600	-4.25561	-5.70378
NC_052532.1	634300	634900	11	132	7	600	-2.48491	-4.45102
NC_052532.1	638400	638900	4	143	3	500	-3.57655	-5.116
NC_052532.1	640900	641500	7	160	5	600	-3.12926	-4.78749
NC_052532.1	643800	644300	6	123	4	500	-3.02042	-4.82831
NC_052532.1	646900	648500	12	355	9	1600	-3.38721	-5.18053
NC_052532.1	651600	652100	11	185	3	500	-2.82246	-5.116
NC_052532.1	656900	657400	17	133	10	500	-2.05714	-3.91202
NC_052532.1	658400	658900	16	101	7	500	-1.84253	-4.2687
NC_052532.1	661100	661700	6	163	3	600	-3.30199	-5.29832
NC_052532.1	666100	666600	16	157	7	500	-2.28366	-4.2687
NC_052532.1	667800	668400	12	141	7	600	-2.46385	-4.45102
NC_052532.1	669700	670300	11	128	8	600	-2.45413	-4.31749
NC_052532.1	675600	676200	18	146	8	600	-2.09323	-4.31749
NC_052532.1	680600	681100	14	148	13	500	-2.35815	-3.64966
NC_052532.1	687700	688400	16	196	10	700	-2.50553	-4.2485
NC_052532.1	693000	693500	6	159	3	500	-3.27714	-5.116
NC_052532.1	696200	696800	8	183	6	600	-3.13004	-4.60517
NC_052532.1	702600	703100	11	121	6	500	-2.3979	-4.42285
NC_052532.1	704700	706200	30	403	18	1500	-2.59774	-4.42285
NC_052532.1	707000	707500	11	120	8	500	-2.3896	-4.13517
NC_052532.1	710400	710900	8	149	6	500	-2.9245	-4.42285
NC_052532.1	712200	712700	6	141	2	500	-3.157	-5.52146
NC_052532.1	715700	716200	15	121	8	500	-2.08774	-4.13517
NC_052532.1	716600	717200	12	195	7	600	-2.78809	-4.45102
NC_052532.1	719700	720200	12	113	6	500	-2.24248	-4.42285
NC_052532.1	720700	721700	20	275	11	1000	-2.62104	-4.50986
NC_052532.1	721800	722400	16	157	7	600	-2.28366	-4.45102
NC_052532.1	724600	725200	6	115	2	600	-2.95317	-5.70378
NC_052532.1	727300	727900	7	120	1	600	-2.84158	-6.39693
NC_052532.1	728800	729300	9	113	6	500	-2.53016	-4.42285
NC_052532.1	729800	730300	6	139	4	500	-3.14271	-4.82831
NC_052532.1	730500	731000	5	115	4	500	-3.13549	-4.82831
NC_052532.1	735100	735700	10	139	7	600	-2.63189	-4.45102
NC_052532.1	736400	736900	12	124	6	500	-2.33537	-4.42285
NC_052532.1	738800	739300	10	111	8	500	-2.40695	-4.13517
NC_052532.1	739700	740300	8	142	7	600	-2.87639	-4.45102
NC_052532.1	744900	745400	14	134	7	500	-2.25878	-4.2687
NC_052532.1	745800	746300	9	124	7	500	-2.62306	-4.2687
NC_052532.1	746900	747400	19	167	11	500	-2.17355	-3.81671
NC_052532.1	747500	748100	59	188	14	600	-1.1589	-3.75787
NC_052532.1	748200	748700	22	190	8	500	-2.15598	-4.13517
NC_052532.1	749600	750100	16	114	7	500	-1.96361	-4.2687
NC_052532.1	750900	751500	8	108	3	600	-2.60269	-5.29832
NC_052532.1	759800	760300	5	106	4	500	-3.054	-4.82831
NC_052532.1	761300	761900	6	142	3	600	-3.16407	-5.29832
NC_052532.1	764200	764800	6	120	2	600	-2.99573	-5.70378
NC_052532.1	767900	768400	14	94	6	500	-1.90424	-4.42285
NC_052532.1	768900	769500	8	195	2	600	-3.19356	-5.70378
NC_052532.1	770700	771200	16	130	8	500	-2.09495	-4.13517
NC_052532.1	775000	775600	10	146	6	600	-2.68102	-4.60517
NC_052532.1	779700	780800	22	282	9	1100	-2.55086	-4.80584
NC_052532.1	786900	787500	25	140	12	600	-1.72277	-3.91202
NC_052532.1	790000	790500	30	159	12	500	-1.66771	-3.7297
NC_052532.1	792300	792800	10	152	4	500	-2.7213	-4.82831
NC_052532.1	794600	795200	6	137	6	600	-3.12822	-4.60517
NC_052532.1	800500	801000	12	148	12	500	-2.51231	-3.7297
NC_052532.1	803000	803600	15	147	5	600	-2.28238	-4.78749
NC_052532.1	804100	804600	10	133	6	500	-2.58776	-4.42285
NC_052532.1	804800	805300	5	141	2	500	-3.33932	-5.52146
NC_052532.1	808400	808900	12	125	4	500	-2.34341	-4.82831
NC_052532.1	809500	810100	15	151	8	600	-2.30923	-4.31749
NC_052532.1	815300	815800	59	196	29	500	-1.20058	-2.84731
NC_052532.1	816200	816800	27	118	8	600	-1.47485	-4.31749
NC_052532.1	824800	825400	64	236	26	600	-1.30495	-3.13883
NC_052532.1	827900	828500	47	194	24	600	-1.41771	-3.21888
NC_052532.1	830600	831200	32	203	19	600	-1.84747	-3.45249
NC_052532.1	831900	832500	23	178	15	600	-2.04629	-3.68888
NC_052532.1	835000	835600	30	147	17	600	-1.58924	-3.56372
NC_052532.1	837100	838100	40	282	17	1000	-1.95303	-4.07454
NC_052532.1	839100	839600	19	138	10	500	-1.98281	-3.91202
NC_052532.1	839800	840400	25	193	10	600	-2.04381	-4.09434
NC_052532.1	845900	846500	17	278	12	600	-2.79441	-3.91202
NC_052532.1	846800	848200	32	362	30	1400	-2.42591	-3.84303
NC_052532.1	871800	872300	0	98	0	500	-inf	-inf
NC_052532.1	877000	877900	18	211	7	900	-2.46149	-4.85648
NC_052532.1	883400	884000	11	262	7	600	-3.17045	-4.45102
NC_052532.1	884900	886300	11	72	8	1400	-1.87877	-5.16479
NC_052532.1	889900	890400	3	26	2	500	-2.15948	-5.52146
NC_052532.1	892000	892700	5	40	5	700	-2.07944	-4.94164
NC_052532.1	900800	901300	2	178	2	500	-4.48864	-5.52146
NC_052532.1	915000	915600	8	66	8	600	-2.11021	-4.31749
NC_052532.1	954900	955500	9	226	6	600	-3.22331	-4.60517
NC_052532.1	961900	962500	8	57	3	600	-1.96361	-5.29832
NC_052532.1	965600	966100	3	69	3	500	-3.13549	-5.116
NC_052532.1	986300	986900	19	215	10	600	-2.4262	-4.09434
NC_052532.1	989200	989800	14	160	10	600	-2.43612	-4.09434
NC_052532.1	993900	994600	2	256	2	700	-4.85203	-5.85793
NC_052532.1	995000	995500	27	159	19	500	-1.77307	-3.27017
NC_052532.1	996800	997400	13	158	9	600	-2.49765	-4.19971
NC_052532.1	1001900	1002400	0	232	0	500	-inf	-inf
NC_052532.1	1005800	1006100	41	151	7	300	-1.30371	-3.75787
NC_052532.1	1011600	1012100	13	124	10	500	-2.25533	-3.91202
NC_052532.1	1022100	1022700	10	169	7	600	-2.82731	-4.45102
NC_052532.1	1043600	1044100	8	105	2	500	-2.57452	-5.52146
NC_052532.1	1047500	1048200	8	153	6	700	-2.951	-4.75932
NC_052532.1	1048600	1049200	5	181	3	600	-3.58906	-5.29832
NC_052532.1	1054900	1055500	7	206	4	600	-3.38197	-5.01064
NC_052532.1	1058900	1059400	4	89	4	500	-3.10234	-4.82831
NC_052532.1	1060800	1061400	8	135	6	600	-2.82583	-4.60517
NC_052532.1	1070200	1070800	7	154	4	600	-3.09104	-5.01064
NC_052532.1	1071000	1071500	6	94	5	500	-2.75154	-4.60517
NC_052532.1	1078000	1078500	3	105	2	500	-3.55535	-5.52146
NC_052532.1	1081800	1082400	7	188	4	600	-3.29053	-5.01064
NC_052532.1	1091400	1092000	3	142	1	600	-3.85721	-6.39693
NC_052532.1	1092800	1093400	7	145	5	600	-3.03082	-4.78749
NC_052532.1	1093700	1094300	10	138	6	600	-2.62467	-4.60517
NC_052532.1	1094500	1095100	8	139	8	600	-2.85503	-4.31749
NC_052532.1	1102100	1102600	6	127	4	500	-3.05243	-4.82831
NC_052532.1	1102900	1103400	9	124	7	500	-2.62306	-4.2687
NC_052532.1	1106400	1106700	13	72	9	300	-1.71172	-3.50656
NC_052532.1	1112600	1113200	11	236	7	600	-3.06594	-4.45102
NC_052532.1	1117100	1117600	1	170	0	500	-5.1358	-inf
NC_052532.1	1118500	1119100	17	143	12	600	-2.12963	-3.91202
NC_052532.1	1123000	1123500	4	85	3	500	-3.05636	-5.116
NC_052532.1	1130000	1130600	10	143	5	600	-2.66026	-4.78749
NC_052532.1	1130900	1131400	16	174	5	500	-2.38647	-4.60517
NC_052532.1	1136000	1136500	5	113	3	500	-3.11795	-5.116
NC_052532.1	1148100	1148600	11	156	6	500	-2.65196	-4.42285
NC_052532.1	1149000	1149600	18	174	11	600	-2.26868	-3.99903
NC_052532.1	1151400	1151900	20	132	9	500	-1.88707	-4.01738
NC_052532.1	1157300	1157900	5	115	3	600	-3.13549	-5.29832
NC_052532.1	1158200	1158700	30	179	15	500	-1.78619	-3.50656
NC_052532.1	1160500	1161100	13	203	10	600	-2.74826	-4.09434
NC_052532.1	1161700	1162200	8	152	5	500	-2.94444	-4.60517
NC_052532.1	1163000	1163700	7	155	5	700	-3.09751	-4.94164
NC_052532.1	1165800	1166300	5	145	5	500	-3.3673	-4.60517
NC_052532.1	1172200	1172700	9	167	5	500	-2.92077	-4.60517
NC_052532.1	1177900	1178400	42	129	13	500	-1.12214	-3.64966
NC_052532.1	1180800	1181400	28	123	12	600	-1.47998	-3.91202
NC_052532.1	1184000	1184500	26	243	17	500	-2.23496	-3.38139
NC_052532.1	1192700	1193200	14	156	10	500	-2.4108	-3.91202
NC_052532.1	1193400	1194000	7	205	6	600	-3.3771	-4.60517
NC_052532.1	1197300	1197900	8	154	5	600	-2.95751	-4.78749
NC_052532.1	1198600	1199200	9	190	5	600	-3.0498	-4.78749
NC_052532.1	1201900	1202500	15	182	7	600	-2.49596	-4.45102
NC_052532.1	1210400	1210900	8	222	8	500	-3.32324	-4.13517
NC_052532.1	1213100	1213700	13	159	8	600	-2.50395	-4.31749
NC_052532.1	1217900	1218400	30	155	13	500	-1.64223	-3.64966
NC_052532.1	1227600	1228200	13	122	7	600	-2.23907	-4.45102
NC_052532.1	1228900	1229800	3	186	3	900	-4.12713	-5.70378
NC_052532.1	1230900	1231400	10	131	7	500	-2.57261	-4.2687
NC_052532.1	1231900	1232400	8	135	3	500	-2.82583	-5.116
NC_052532.1	1233200	1233700	7	138	5	500	-2.98134	-4.60517
NC_052532.1	1238200	1238700	16	171	2	500	-2.36907	-5.52146
NC_052532.1	1259400	1259900	3	110	3	500	-3.60187	-5.116
NC_052532.1	1261500	1262000	6	92	4	500	-2.73003	-4.82831
NC_052532.1	1265900	1266500	5	101	4	600	-3.00568	-5.01064
NC_052532.1	1268400	1268900	16	133	5	500	-2.11776	-4.60517
NC_052532.1	1269200	1269700	4	116	1	500	-3.3673	-6.21461
NC_052532.1	1270800	1271400	8	132	5	600	-2.80336	-4.78749
NC_052532.1	1275600	1276200	5	106	3	600	-3.054	-5.29832
NC_052532.1	1278500	1279100	9	137	6	600	-2.72276	-4.60517
NC_052532.1	1280500	1281700	8	420	6	1200	-3.96081	-5.29832
NC_052532.1	1284200	1284700	5	111	2	500	-3.10009	-5.52146
NC_052532.1	1285100	1285600	6	83	6	500	-2.62708	-4.42285
NC_052532.1	1288200	1288700	4	107	3	500	-3.28653	-5.116
NC_052532.1	1290100	1290600	9	118	3	500	-2.57346	-5.116
NC_052532.1	1292000	1292600	12	151	7	600	-2.53237	-4.45102
NC_052532.1	1293200	1293700	6	165	5	500	-3.31419	-4.60517
NC_052532.1	1295600	1296200	5	60	3	600	-2.48491	-5.29832
NC_052532.1	1299900	1300400	14	140	10	500	-2.30259	-3.91202
NC_052532.1	1306400	1307000	10	164	8	600	-2.79728	-4.31749
NC_052532.1	1311800	1312900	8	226	6	1100	-3.34109	-5.21131
NC_052532.1	1313700	1314200	3	104	2	500	-3.54578	-5.52146
NC_052532.1	1314400	1315400	12	234	8	1000	-2.97041	-4.82831
NC_052532.1	1315900	1316500	4	98	3	600	-3.19867	-5.29832
NC_052532.1	1318000	1318600	12	126	5	600	-2.35138	-4.78749
NC_052532.1	1322900	1323400	6	100	4	500	-2.81341	-4.82831
NC_052532.1	1323500	1324100	4	114	3	600	-3.3499	-5.29832
NC_052532.1	1324700	1325200	4	113	1	500	-3.34109	-6.21461
NC_052532.1	1327000	1327500	5	131	3	500	-3.26576	-5.116
NC_052532.1	1331600	1332100	8	110	4	500	-2.62104	-4.82831
NC_052532.1	1338500	1339000	4	113	4	500	-3.34109	-4.82831
NC_052532.1	1343600	1344200	6	117	2	600	-2.97041	-5.70378
NC_052532.1	1351100	1352000	8	209	7	900	-3.26289	-4.85648
NC_052532.1	1353700	1354200	6	125	3	500	-3.03655	-5.116
NC_052532.1	1354400	1355000	12	116	8	600	-2.26868	-4.31749
NC_052532.1	1355600	1356100	6	110	3	500	-2.90872	-5.116
NC_052532.1	1356200	1356700	5	107	3	500	-3.06339	-5.116
NC_052532.1	1358200	1358900	4	124	3	700	-3.43399	-5.45247
NC_052532.1	1360900	1362000	12	243	6	1100	-3.00815	-5.21131
NC_052532.1	1366500	1367000	12	121	9	500	-2.31088	-4.01738
NC_052532.1	1367100	1367700	14	146	8	600	-2.34455	-4.31749
NC_052532.1	1367800	1368300	8	131	5	500	-2.79576	-4.60517
NC_052532.1	1368700	1369300	8	147	6	600	-2.91099	-4.60517
NC_052532.1	1372700	1373200	11	121	6	500	-2.3979	-4.42285
NC_052532.1	1374000	1375100	18	270	8	1100	-2.70805	-4.92362
NC_052532.1	1375200	1375800	12	151	10	600	-2.53237	-4.09434
NC_052532.1	1377700	1378200	19	120	10	500	-1.84305	-3.91202
NC_052532.1	1383200	1383800	24	202	13	600	-2.13021	-3.83198
NC_052532.1	1384500	1385100	21	109	13	600	-1.64683	-3.83198
NC_052532.1	1391400	1391900	10	118	3	500	-2.4681	-5.116
NC_052532.1	1396700	1397200	2	131	2	500	-4.18205	-5.52146
NC_052532.1	1403100	1403600	3	119	2	500	-3.68051	-5.52146
NC_052532.1	1404800	1405400	13	138	7	600	-2.3623	-4.45102
NC_052532.1	1412600	1413200	11	138	5	600	-2.52936	-4.78749
NC_052532.1	1413900	1414400	7	104	6	500	-2.69848	-4.42285
NC_052532.1	1417600	1418100	5	122	4	500	-3.19458	-4.82831
NC_052532.1	1418200	1419600	20	340	17	1400	-2.83321	-4.41101
NC_052532.1	1421300	1421900	8	131	6	600	-2.79576	-4.60517
NC_052532.1	1424200	1424800	6	149	2	600	-3.21219	-5.70378
NC_052532.1	1436300	1436900	17	167	6	600	-2.28478	-4.60517
NC_052532.1	1445900	1446200	31	128	13	300	-1.41804	-3.13883
NC_052532.1	1450700	1451200	4	112	4	500	-3.3322	-4.82831
NC_052532.1	1451800	1452400	5	142	1	600	-3.34639	-6.39693
NC_052532.1	1464000	1464700	8	196	4	700	-3.19867	-5.16479
NC_052532.1	1468400	1468900	26	67	13	500	-0.946596	-3.64966
NC_052532.1	1469500	1470100	10	53	2	600	-1.66771	-5.70378
NC_052532.1	1471700	1472300	8	114	5	600	-2.65676	-4.78749
NC_052532.1	1473100	1473600	4	113	3	500	-3.34109	-5.116
NC_052532.1	1474400	1475000	7	132	5	600	-2.93689	-4.78749
NC_052532.1	1475400	1476000	9	143	8	600	-2.76562	-4.31749
NC_052532.1	1476200	1476700	3	103	3	500	-3.53612	-5.116
NC_052532.1	1481800	1482200	2	84	0	400	-3.73767	-inf
NC_052532.1	1483800	1484400	2	121	1	600	-4.10264	-6.39693
NC_052532.1	1486100	1486700	4	117	3	600	-3.37588	-5.29832
NC_052532.1	1488600	1489100	6	121	4	500	-3.00403	-4.82831
NC_052532.1	1490600	1491100	2	85	2	500	-3.7495	-5.52146
NC_052532.1	1492300	1492800	2	79	1	500	-3.6763	-6.21461
NC_052532.1	1494500	1495000	6	122	2	500	-3.01226	-5.52146
NC_052532.1	1497700	1498200	11	154	6	500	-2.63906	-4.42285
NC_052532.1	1498600	1499200	4	149	3	600	-3.61765	-5.29832
NC_052532.1	1499900	1500400	7	134	6	500	-2.95193	-4.42285
NC_052532.1	1501400	1501900	4	127	3	500	-3.45789	-5.116
NC_052532.1	1502400	1502900	5	122	5	500	-3.19458	-4.60517
NC_052532.1	1507000	1507600	1	130	1	600	-4.86753	-6.39693
NC_052532.1	1507700	1508300	6	141	2	600	-3.157	-5.70378
NC_052532.1	1510700	1511200	1	109	1	500	-4.69135	-6.21461
NC_052532.1	1512900	1513300	6	89	3	400	-2.69688	-4.89285
NC_052532.1	1513700	1514200	4	124	3	500	-3.43399	-5.116
NC_052532.1	1514700	1515200	11	109	7	500	-2.29345	-4.2687
NC_052532.1	1515700	1516200	8	131	7	500	-2.79576	-4.2687
NC_052532.1	1519800	1520400	8	135	7	600	-2.82583	-4.45102
NC_052532.1	1520500	1521000	4	106	2	500	-3.27714	-5.52146
NC_052532.1	1524900	1525400	6	111	6	500	-2.91777	-4.42285
NC_052532.1	1526900	1527500	3	134	3	600	-3.79923	-5.29832
NC_052532.1	1528200	1528800	4	157	3	600	-3.66995	-5.29832
NC_052532.1	1532100	1532600	3	125	3	500	-3.7297	-5.116
NC_052532.1	1536200	1536800	8	164	4	600	-3.02042	-5.01064
NC_052532.1	1537000	1537600	2	126	2	600	-4.14313	-5.70378
NC_052532.1	1539800	1540300	1	147	1	500	-4.99043	-6.21461
NC_052532.1	1541400	1541900	2	92	0	500	-3.82864	-inf
NC_052532.1	1542600	1543200	3	90	3	600	-3.4012	-5.29832
NC_052532.1	1544800	1545400	5	154	3	600	-3.42751	-5.29832
NC_052532.1	1545900	1546500	8	147	5	600	-2.91099	-4.78749
NC_052532.1	1550000	1550600	3	128	3	600	-3.75342	-5.29832
NC_052532.1	1553000	1553500	5	112	4	500	-3.10906	-4.82831
NC_052532.1	1554400	1554700	4	76	4	300	-2.94444	-4.31749
NC_052532.1	1555900	1556400	5	120	3	500	-3.17805	-5.116
NC_052532.1	1556500	1557100	7	146	5	600	-3.0377	-4.78749
NC_052532.1	1559700	1560200	9	105	6	500	-2.45674	-4.42285
NC_052532.1	1566700	1567200	2	113	2	500	-4.03424	-5.52146
NC_052532.1	1570500	1571100	5	135	5	600	-3.29584	-4.78749
NC_052532.1	1573300	1573900	4	128	3	600	-3.46574	-5.29832
NC_052532.1	1580200	1580700	2	107	1	500	-3.97968	-6.21461
NC_052532.1	1582200	1582400	11	89	5	200	-2.09074	-3.68888
NC_052532.1	1584100	1584600	4	117	3	500	-3.37588	-5.116
NC_052532.1	1584700	1585300	4	134	3	600	-3.51155	-5.29832
NC_052532.1	1585400	1585900	4	111	3	500	-3.32324	-5.116
NC_052532.1	1586700	1587200	3	118	2	500	-3.67207	-5.52146
NC_052532.1	1587800	1588300	10	126	5	500	-2.5337	-4.60517
NC_052532.1	1589200	1589700	10	111	3	500	-2.40695	-5.116
NC_052532.1	1590400	1591500	8	289	6	1100	-3.58699	-5.21131
NC_052532.1	1596800	1597300	6	132	2	500	-3.09104	-5.52146
NC_052532.1	1597800	1598400	5	148	5	600	-3.38777	-4.78749
NC_052532.1	1600500	1601100	8	234	3	600	-3.37588	-5.29832
NC_052532.1	1607300	1607600	4	61	2	300	-2.72458	-5.01064
NC_052532.1	1611100	1611700	7	126	4	600	-2.89037	-5.01064
NC_052532.1	1627200	1627700	5	111	3	500	-3.10009	-5.116
NC_052532.1	1630700	1631200	3	125	0	500	-3.7297	-inf
NC_052532.1	1632800	1633400	5	148	4	600	-3.38777	-5.01064
NC_052532.1	1636000	1636500	3	130	2	500	-3.76892	-5.52146
NC_052532.1	1637000	1637600	4	138	3	600	-3.54096	-5.29832
NC_052532.1	1638700	1639300	2	118	1	600	-4.07754	-6.39693
NC_052532.1	1639600	1640100	5	122	5	500	-3.19458	-4.60517
NC_052532.1	1642200	1642700	6	109	2	500	-2.89959	-5.52146
NC_052532.1	1644200	1644800	2	163	2	600	-4.4006	-5.70378
NC_052532.1	1645000	1645500	3	105	2	500	-3.55535	-5.52146
NC_052532.1	1647100	1647600	3	112	3	500	-3.61989	-5.116
NC_052532.1	1649600	1650100	1	102	1	500	-4.62497	-6.21461
NC_052532.1	1650300	1650900	3	134	2	600	-3.79923	-5.70378
NC_052532.1	1651000	1651600	9	120	7	600	-2.59027	-4.45102
NC_052532.1	1652600	1653100	2	87	2	500	-3.77276	-5.52146
NC_052532.1	1653600	1654100	7	102	4	500	-2.67906	-4.82831
NC_052532.1	1654400	1654900	9	127	4	500	-2.64696	-4.82831
NC_052532.1	1657000	1657600	2	121	1	600	-4.10264	-6.39693
NC_052532.1	1661000	1662000	12	220	7	1000	-2.90872	-4.96185
NC_052532.1	1662900	1663400	3	95	1	500	-3.45526	-6.21461
NC_052532.1	1667900	1668400	7	116	5	500	-2.80768	-4.60517
NC_052532.1	1669400	1670100	4	172	3	700	-3.7612	-5.45247
NC_052532.1	1672500	1673000	27	164	11	500	-1.80403	-3.81671
NC_052532.1	1673400	1673900	11	140	8	500	-2.54375	-4.13517
NC_052532.1	1676300	1676800	9	93	9	500	-2.33537	-4.01738
NC_052532.1	1681100	1681600	10	129	6	500	-2.55723	-4.42285
NC_052532.1	1696000	1698000	17	414	14	2000	-3.19265	-4.96185
NC_052532.1	1698100	1698600	2	107	0	500	-3.97968	-inf
NC_052532.1	1699800	1700300	5	117	4	500	-3.15274	-4.82831
NC_052532.1	1700700	1701200	4	109	3	500	-3.30505	-5.116
NC_052532.1	1706500	1707100	2	114	2	600	-4.04305	-5.70378
NC_052532.1	1711800	1712300	1	101	0	500	-4.61512	-inf
NC_052532.1	1717500	1718500	7	244	3	1000	-3.55126	-5.80914
NC_052532.1	1720300	1720900	7	112	6	600	-2.77259	-4.60517
NC_052532.1	1721800	1722400	5	115	2	600	-3.13549	-5.70378
NC_052532.1	1724400	1724900	9	110	5	500	-2.50326	-4.60517
NC_052532.1	1725100	1725700	0	111	0	600	-inf	-inf
NC_052532.1	1725900	1726400	2	114	1	500	-4.04305	-6.21461
NC_052532.1	1727900	1728400	15	130	11	500	-2.15948	-3.81671
NC_052532.1	1728600	1729100	5	103	3	500	-3.02529	-5.116
NC_052532.1	1731600	1732600	11	182	7	1000	-2.80611	-4.96185
NC_052532.1	1733100	1733700	7	110	3	600	-2.75457	-5.29832
NC_052532.1	1734200	1735800	14	362	9	1600	-3.25259	-5.18053
NC_052532.1	1736400	1736800	2	108	1	400	-3.98898	-5.99146
NC_052532.1	1740100	1740600	1	106	0	500	-4.66344	-inf
NC_052532.1	1740900	1741400	3	81	2	500	-3.29584	-5.52146
NC_052532.1	1742300	1742900	24	177	12	600	-1.9981	-3.91202
NC_052532.1	1743900	1744500	2	134	0	600	-4.20469	-inf
NC_052532.1	1747200	1747700	3	96	1	500	-3.46574	-6.21461
NC_052532.1	1749400	1749900	3	109	2	500	-3.59274	-5.52146
NC_052532.1	1753200	1753700	2	129	1	500	-4.16667	-6.21461
NC_052532.1	1760400	1760900	3	113	2	500	-3.62878	-5.52146
NC_052532.1	1762300	1763500	14	312	12	1200	-3.10395	-4.60517
NC_052532.1	1763900	1764400	5	111	2	500	-3.10009	-5.52146
NC_052532.1	1764900	1765400	4	105	4	500	-3.26767	-4.82831
NC_052532.1	1769600	1770200	3	148	2	600	-3.8986	-5.70378
NC_052532.1	1772500	1773000	2	101	1	500	-3.92197	-6.21461
NC_052532.1	1773600	1774100	7	129	2	500	-2.9139	-5.52146
NC_052532.1	1774900	1775400	5	124	4	500	-3.21084	-4.82831
NC_052532.1	1779300	1779900	3	135	3	600	-3.80666	-5.29832
NC_052532.1	1780100	1780700	2	124	1	600	-4.12713	-6.39693
NC_052532.1	1780900	1781500	6	141	4	600	-3.157	-5.01064
NC_052532.1	1782000	1783100	9	248	8	1100	-3.3162	-4.92362
NC_052532.1	1787100	1788300	14	263	11	1200	-2.9331	-4.69218
NC_052532.1	1795100	1795700	5	131	0	600	-3.26576	-inf
NC_052532.1	1799900	1800400	2	114	2	500	-4.04305	-5.52146
NC_052532.1	1800600	1801600	9	249	8	1000	-3.32023	-4.82831
NC_052532.1	1803000	1803600	0	8	0	600	-inf	-inf
NC_052532.1	1804600	1805200	3	182	3	600	-4.10539	-5.29832
NC_052532.1	1805700	1806200	3	111	1	500	-3.61092	-6.21461
NC_052532.1	1807700	1808200	1	119	1	500	-4.77912	-6.21461
NC_052532.1	1811000	1811500	2	120	1	500	-4.09434	-6.21461
NC_052532.1	1812200	1812700	2	106	2	500	-3.97029	-5.52146
NC_052532.1	1813600	1814700	8	246	5	1100	-3.42589	-5.39363
NC_052532.1	1815900	1816400	6	107	4	500	-2.88107	-4.82831
NC_052532.1	1818600	1819200	0	132	0	600	-inf	-inf
NC_052532.1	1820100	1820600	2	97	1	500	-3.88156	-6.21461
NC_052532.1	1821800	1822400	2	144	2	600	-4.27667	-5.70378
NC_052532.1	1823100	1823600	4	117	3	500	-3.37588	-5.116
NC_052532.1	1824100	1824600	1	118	1	500	-4.77068	-6.21461
NC_052532.1	1827900	1828400	2	109	2	500	-3.9982	-5.52146
NC_052532.1	1829400	1829900	6	90	4	500	-2.70805	-4.82831
NC_052532.1	1830600	1831200	4	97	2	600	-3.18842	-5.70378
NC_052532.1	1832000	1832500	2	128	0	500	-4.15888	-inf
NC_052532.1	1833600	1834200	3	130	2	600	-3.76892	-5.70378
NC_052532.1	1888200	1888700	6	101	5	500	-2.82336	-4.60517
NC_052532.1	1889100	1889700	4	141	2	600	-3.56247	-5.70378
NC_052532.1	1891200	1891700	2	126	2	500	-4.14313	-5.52146
NC_052532.1	1893900	1894400	2	106	2	500	-3.97029	-5.52146
NC_052532.1	1895900	1897000	8	254	3	1100	-3.45789	-5.90445
NC_052532.1	1897500	1898000	4	108	3	500	-3.29584	-5.116
NC_052532.1	1901200	1901800	5	110	3	600	-3.09104	-5.29832
NC_052532.1	1950600	1951100	7	120	5	500	-2.84158	-4.60517
NC_052532.1	1955600	1956200	11	140	7	600	-2.54375	-4.45102
NC_052532.1	1956500	1957000	4	109	4	500	-3.30505	-4.82831
NC_052532.1	1958600	1959200	6	144	4	600	-3.17805	-5.01064
NC_052532.1	2141900	2142500	5	120	3	600	-3.17805	-5.29832
NC_052532.1	2142900	2144100	3	234	2	1200	-4.35671	-6.39693
NC_052532.1	2144700	2145200	3	93	2	500	-3.43399	-5.52146
NC_052532.1	2147500	2148100	5	138	4	600	-3.31782	-5.01064
NC_052532.1	2148200	2148900	8	145	7	700	-2.89729	-4.60517
NC_052532.1	2149200	2149800	6	126	4	600	-3.04452	-5.01064
NC_052532.1	2152000	2152600	3	103	3	600	-3.53612	-5.29832
NC_052532.1	2153300	2153900	13	115	7	600	-2.17998	-4.45102
NC_052532.1	2155500	2156000	3	136	0	500	-3.81404	-inf
NC_052532.1	2156600	2157200	12	140	7	600	-2.45674	-4.45102
NC_052532.1	2158300	2158900	9	125	4	600	-2.63109	-5.01064
NC_052532.1	2159200	2159700	5	85	4	500	-2.83321	-4.82831
NC_052532.1	2159800	2160300	2	103	1	500	-3.94158	-6.21461
NC_052532.1	2160400	2160900	6	113	5	500	-2.93563	-4.60517
NC_052532.1	2161000	2161600	5	128	3	600	-3.24259	-5.29832
NC_052532.1	2162000	2162600	5	149	3	600	-3.39451	-5.29832
NC_052532.1	2164600	2165100	3	109	3	500	-3.59274	-5.116
NC_052532.1	2169000	2169600	10	127	7	600	-2.5416	-4.45102
NC_052532.1	2172800	2173400	17	186	9	600	-2.39253	-4.19971
NC_052532.1	2199900	2200500	44	196	20	600	-1.49393	-3.4012
NC_052532.1	2206500	2207100	14	139	9	600	-2.29542	-4.19971
NC_052532.1	2209200	2210500	45	431	18	1300	-2.25945	-4.27975
NC_052532.1	2218600	2219200	4	145	3	600	-3.59044	-5.29832
NC_052532.1	2219600	2220200	5	140	3	600	-3.3322	-5.29832
NC_052532.1	2220300	2220900	4	131	2	600	-3.4889	-5.70378
NC_052532.1	2221400	2221900	3	118	2	500	-3.67207	-5.52146
NC_052532.1	2224800	2225400	2	137	2	600	-4.22683	-5.70378
NC_052532.1	2226700	2227300	3	126	2	600	-3.73767	-5.70378
NC_052532.1	2228900	2229400	12	112	7	500	-2.23359	-4.2687
NC_052532.1	2229600	2230200	7	165	4	600	-3.16004	-5.01064
NC_052532.1	2230600	2231100	0	123	0	500	-inf	-inf
NC_052532.1	2233500	2234000	3	127	1	500	-3.74557	-6.21461
NC_052532.1	2234400	2235600	8	284	7	1200	-3.56953	-5.14417
NC_052532.1	2236000	2236500	3	93	3	500	-3.43399	-5.116
NC_052532.1	2240400	2240900	6	124	5	500	-3.02852	-4.60517
NC_052532.1	2241300	2241900	5	122	4	600	-3.19458	-5.01064
NC_052532.1	2244300	2244800	5	99	2	500	-2.98568	-5.52146
NC_052532.1	2246000	2246500	3	103	1	500	-3.53612	-6.21461
NC_052532.1	2247300	2247800	3	108	2	500	-3.58352	-5.52146
NC_052532.1	2249200	2249800	6	135	1	600	-3.11352	-6.39693
NC_052532.1	2252600	2253100	3	110	2	500	-3.60187	-5.52146
NC_052532.1	2253400	2254000	4	130	2	600	-3.48124	-5.70378
NC_052532.1	2254700	2255200	4	119	3	500	-3.39283	-5.116
NC_052532.1	2256500	2257000	4	97	4	500	-3.18842	-4.82831
NC_052532.1	2257500	2258000	3	94	1	500	-3.44468	-6.21461
NC_052532.1	2258500	2259100	4	120	2	600	-3.4012	-5.70378
NC_052532.1	2261900	2262400	1	93	1	500	-4.5326	-6.21461
NC_052532.1	2263900	2265900	17	420	10	2000	-3.20704	-5.29832
NC_052532.1	2266900	2267500	4	113	2	600	-3.34109	-5.70378
NC_052532.1	2267700	2268300	6	141	6	600	-3.157	-4.60517
NC_052532.1	2268900	2269500	8	130	4	600	-2.78809	-5.01064
NC_052532.1	2271800	2272300	5	102	3	500	-3.01553	-5.116
NC_052532.1	2272500	2273100	4	117	1	600	-3.37588	-6.39693
NC_052532.1	2274000	2274600	11	161	6	600	-2.68351	-4.60517
NC_052532.1	2280500	2281400	8	185	7	900	-3.14091	-4.85648
NC_052532.1	2281500	2282200	3	165	2	700	-4.00733	-5.85793
NC_052532.1	2283600	2284600	8	216	7	1000	-3.29584	-4.96185
NC_052532.1	2287000	2287500	3	89	2	500	-3.39002	-5.52146
NC_052532.1	2287600	2288200	5	110	1	600	-3.09104	-6.39693
NC_052532.1	2296000	2296500	8	101	6	500	-2.53568	-4.42285
NC_052532.1	2297000	2297500	2	110	1	500	-4.00733	-6.21461
NC_052532.1	2298300	2299300	10	226	4	1000	-3.11795	-5.52146
NC_052532.1	2299500	2300500	8	232	3	1000	-3.3673	-5.80914
NC_052532.1	2301200	2301800	7	115	6	600	-2.79902	-4.60517
NC_052532.1	2302400	2302900	2	119	0	500	-4.08598	-inf
NC_052532.1	2303800	2304400	8	139	6	600	-2.85503	-4.60517
NC_052532.1	2304700	2305200	4	113	3	500	-3.34109	-5.116
NC_052532.1	2305600	2306200	4	135	2	600	-3.51898	-5.70378
NC_052532.1	2307700	2308400	4	139	3	700	-3.54818	-5.45247
NC_052532.1	2309400	2309900	5	101	5	500	-3.00568	-4.60517
NC_052532.1	2310300	2310800	7	106	3	500	-2.71753	-5.116
NC_052532.1	2311600	2312700	9	241	6	1100	-3.28757	-5.21131
NC_052532.1	2313200	2313800	1	125	1	600	-4.82831	-6.39693
NC_052532.1	2314400	2314900	8	101	5	500	-2.53568	-4.60517
NC_052532.1	2318100	2318600	7	98	4	500	-2.63906	-4.82831
NC_052532.1	2319400	2320000	7	129	5	600	-2.9139	-4.78749
NC_052532.1	2322000	2322600	4	138	4	600	-3.54096	-5.01064
NC_052532.1	2325000	2325500	4	100	3	500	-3.21888	-5.116
NC_052532.1	2326900	2328100	9	259	5	1200	-3.3596	-5.48064
NC_052532.1	2330200	2330700	2	109	2	500	-3.9982	-5.52146
NC_052532.1	2332500	2333000	1	107	0	500	-4.67283	-inf
NC_052532.1	2333800	2334300	3	105	1	500	-3.55535	-6.21461
NC_052532.1	2335100	2335600	0	103	0	500	-inf	-inf
NC_052532.1	2340900	2341600	1	157	1	700	-5.05625	-6.55108
NC_052532.1	2341900	2342400	2	97	2	500	-3.88156	-5.52146
NC_052532.1	2343900	2344400	3	90	2	500	-3.4012	-5.52146
NC_052532.1	2344800	2345300	4	90	3	500	-3.11352	-5.116
NC_052532.1	2348200	2348800	4	142	3	600	-3.56953	-5.29832
NC_052532.1	2351400	2352500	5	240	4	1100	-3.8712	-5.61677
NC_052532.1	2354800	2355500	4	133	3	700	-3.50405	-5.45247
NC_052532.1	2357300	2358400	10	222	3	1100	-3.10009	-5.90445
NC_052532.1	2358800	2359300	3	91	3	500	-3.41225	-5.116
NC_052532.1	2360900	2361500	0	111	0	600	-inf	-inf
NC_052532.1	2362300	2363400	11	219	7	1100	-2.99118	-5.05716
NC_052532.1	2363500	2364000	2	101	1	500	-3.92197	-6.21461
NC_052532.1	2364700	2365200	0	111	0	500	-inf	-inf
NC_052532.1	2366100	2366600	2	112	0	500	-4.02535	-inf
NC_052532.1	2367100	2367700	5	129	3	600	-3.25037	-5.29832
NC_052532.1	2369400	2369900	3	99	3	500	-3.49651	-5.116
NC_052532.1	2370100	2370700	2	112	0	600	-4.02535	-inf
NC_052532.1	2371300	2372300	10	231	5	1000	-3.13983	-5.29832
NC_052532.1	2373500	2374000	2	127	2	500	-4.15104	-5.52146
NC_052532.1	2376500	2377000	3	117	2	500	-3.66356	-5.52146
NC_052532.1	2377900	2378500	4	132	2	600	-3.49651	-5.70378
NC_052532.1	2378800	2379300	5	118	2	500	-3.16125	-5.52146
NC_052532.1	2382300	2382800	4	115	4	500	-3.35864	-4.82831
NC_052532.1	2383500	2384000	5	99	1	500	-2.98568	-6.21461
NC_052532.1	2385200	2385800	5	136	2	600	-3.30322	-5.70378
NC_052532.1	2386700	2387300	0	130	0	600	-inf	-inf
NC_052532.1	2391400	2392000	1	110	1	600	-4.70048	-6.39693
NC_052532.1	2392600	2393200	5	105	4	600	-3.04452	-5.01064
NC_052532.1	2436500	2437500	3	240	1	1000	-4.38203	-6.90776
NC_052532.1	2475700	2476300	3	129	2	600	-3.7612	-5.70378
NC_052532.1	2476800	2477400	5	116	3	600	-3.14415	-5.29832
NC_052532.1	2477800	2478400	4	121	3	600	-3.4095	-5.29832
NC_052532.1	2478800	2479700	4	196	2	900	-3.89182	-6.10925
NC_052532.1	2484200	2484700	3	118	3	500	-3.67207	-5.116
NC_052532.1	2484800	2485300	3	73	2	500	-3.19185	-5.52146
NC_052532.1	2489000	2490100	9	212	6	1100	-3.15936	-5.21131
NC_052532.1	2490600	2491100	6	102	5	500	-2.83321	-4.60517
NC_052532.1	2491600	2492700	9	215	6	1100	-3.17341	-5.21131
NC_052532.1	2492900	2493400	3	108	3	500	-3.58352	-5.116
NC_052532.1	2493600	2494100	2	97	2	500	-3.88156	-5.52146
NC_052532.1	2497100	2497800	5	146	5	700	-3.37417	-4.94164
NC_052532.1	2499000	2499700	5	133	3	700	-3.28091	-5.45247
NC_052532.1	2500200	2500700	2	100	2	500	-3.91202	-5.52146
NC_052532.1	2501600	2502200	3	113	0	600	-3.62878	-inf
NC_052532.1	2504200	2504800	3	99	3	600	-3.49651	-5.29832
NC_052532.1	2505000	2505500	2	98	2	500	-3.89182	-5.52146
NC_052532.1	2505600	2507000	5	260	5	1400	-3.95124	-5.63479
NC_052532.1	2509100	2509600	4	96	3	500	-3.17805	-5.116
NC_052532.1	2510900	2511400	34	169	12	500	-1.60354	-3.7297
NC_052532.1	2512500	2513100	5	121	2	600	-3.18635	-5.70378
NC_052532.1	2513200	2513700	2	74	1	500	-3.61092	-6.21461
NC_052532.1	2516000	2516500	4	73	2	500	-2.90417	-5.52146
NC_052532.1	2518700	2519300	1	121	0	600	-4.79579	-inf
NC_052532.1	2519700	2520200	1	88	0	500	-4.47734	-inf
NC_052532.1	2522100	2522600	1	91	1	500	-4.51086	-6.21461
NC_052532.1	2525400	2526500	12	211	9	1100	-2.86695	-4.80584
NC_052532.1	2526600	2527100	6	104	5	500	-2.85263	-4.60517
NC_052532.1	2527800	2528300	5	104	4	500	-3.03495	-4.82831
NC_052532.1	2530700	2531300	1	87	0	600	-4.46591	-inf
NC_052532.1	2532600	2533100	7	90	4	500	-2.5539	-4.82831
NC_052532.1	2538700	2539200	0	93	0	500	-inf	-inf
NC_052532.1	2541600	2542100	4	78	2	500	-2.97041	-5.52146
NC_052532.1	2543100	2543700	3	127	2	600	-3.74557	-5.70378
NC_052532.1	2545800	2546400	6	132	4	600	-3.09104	-5.01064
NC_052532.1	2550800	2551400	4	113	4	600	-3.34109	-5.01064
NC_052532.1	2598800	2599400	2	114	1	600	-4.04305	-6.39693
NC_052532.1	2601100	2601600	5	83	5	500	-2.8094	-4.60517
NC_052532.1	2606200	2607500	8	200	6	1300	-3.21888	-5.37836
NC_052532.1	2608700	2610100	7	224	6	1400	-3.46574	-5.45247
NC_052532.1	2611200	2611800	8	114	8	600	-2.65676	-4.31749
NC_052532.1	2615300	2615800	2	113	2	500	-4.03424	-5.52146
NC_052532.1	2617400	2617900	6	77	6	500	-2.55205	-4.42285
NC_052532.1	2620500	2621200	2	119	1	700	-4.08598	-6.55108
NC_052532.1	2622200	2622700	3	84	2	500	-3.3322	-5.52146
NC_052532.1	2622900	2623400	3	90	2	500	-3.4012	-5.52146
NC_052532.1	2624600	2625800	4	198	3	1200	-3.90197	-5.99146
NC_052532.1	2628300	2629300	8	169	6	1000	-3.05046	-5.116
NC_052532.1	2631700	2632300	7	90	3	600	-2.5539	-5.29832
NC_052532.1	2633200	2634200	11	170	9	1000	-2.7379	-4.71053
NC_052532.1	2636400	2637000	4	121	3	600	-3.4095	-5.29832
NC_052532.1	2637900	2638400	1	95	1	500	-4.55388	-6.21461
NC_052532.1	2640600	2641200	4	112	2	600	-3.3322	-5.70378
NC_052532.1	2647700	2648800	6	196	5	1100	-3.48636	-5.39363
NC_052532.1	2650700	2651200	1	69	1	500	-4.23411	-6.21461
NC_052532.1	2651300	2651800	4	77	2	500	-2.95751	-5.52146
NC_052532.1	2661500	2662800	9	234	7	1300	-3.2581	-5.22421
NC_052532.1	2663300	2663800	7	95	6	500	-2.60797	-4.42285
NC_052532.1	2665400	2665900	4	87	4	500	-3.07961	-4.82831
NC_052532.1	2668700	2669300	3	119	2	600	-3.68051	-5.70378
NC_052532.1	2669800	2670300	7	95	6	500	-2.60797	-4.42285
NC_052532.1	2671100	2672700	14	310	9	1600	-3.09751	-5.18053
NC_052532.1	2673300	2674400	5	184	3	1100	-3.6055	-5.90445
NC_052532.1	2676100	2676600	5	92	4	500	-2.91235	-4.82831
NC_052532.1	2678700	2679200	3	135	3	500	-3.80666	-5.116
NC_052532.1	2680200	2680800	6	123	3	600	-3.02042	-5.29832
NC_052532.1	2681800	2682400	4	92	2	600	-3.13549	-5.70378
NC_052532.1	2682800	2684000	6	221	5	1200	-3.6064	-5.48064
NC_052532.1	2685200	2685700	3	87	2	500	-3.3673	-5.52146
NC_052532.1	2689900	2690200	0	54	0	300	-inf	-inf
NC_052532.1	2693100	2693600	4	95	0	500	-3.16758	-inf
NC_052532.1	2695400	2695900	1	98	0	500	-4.58497	-inf
NC_052532.1	2699500	2700100	4	105	4	600	-3.26767	-5.01064
NC_052532.1	2700300	2700900	2	99	2	600	-3.90197	-5.70378
NC_052532.1	2701000	2701600	0	134	0	600	-inf	-inf
NC_052532.1	2702600	2703200	6	116	2	600	-2.96183	-5.70378
NC_052532.1	2703400	2704100	3	136	3	700	-3.81404	-5.45247
NC_052532.1	2707000	2707500	0	84	0	500	-inf	-inf
NC_052532.1	2707800	2708300	1	105	0	500	-4.65396	-inf
NC_052532.1	2711300	2712400	17	229	11	1100	-2.60051	-4.60517
NC_052532.1	2712800	2713300	1	83	1	500	-4.41884	-6.21461
NC_052532.1	2715300	2715900	11	152	7	600	-2.62599	-4.45102
NC_052532.1	2716900	2717900	11	195	6	1000	-2.8751	-5.116
NC_052532.1	2718200	2718800	5	116	4	600	-3.14415	-5.01064
NC_052532.1	2721500	2722000	8	89	5	500	-2.40919	-4.60517
NC_052532.1	2722800	2723400	1	112	1	600	-4.7185	-6.39693
NC_052532.1	2725200	2726300	9	229	7	1100	-3.2365	-5.05716
NC_052532.1	2728200	2728700	3	116	2	500	-3.65498	-5.52146
NC_052532.1	2732000	2732500	10	112	8	500	-2.41591	-4.13517
NC_052532.1	2740000	2740500	2	125	1	500	-4.13517	-6.21461
NC_052532.1	2744200	2745100	5	152	3	900	-3.41444	-5.70378
NC_052532.1	2745400	2745900	1	100	1	500	-4.60517	-6.21461
NC_052532.1	2752100	2753200	6	249	3	1100	-3.72569	-5.90445
NC_052532.1	2753400	2754000	2	130	1	600	-4.17439	-6.39693
NC_052532.1	2755500	2756600	11	228	6	1100	-3.03145	-5.21131
NC_052532.1	2756800	2757300	2	109	2	500	-3.9982	-5.52146
NC_052532.1	2757400	2757900	13	122	6	500	-2.23907	-4.42285
NC_052532.1	2758800	2759400	4	121	4	600	-3.4095	-5.01064
NC_052532.1	2761000	2762000	11	212	8	1000	-2.95869	-4.82831
NC_052532.1	2764300	2764800	6	105	4	500	-2.8622	-4.82831
NC_052532.1	2765100	2765600	2	108	0	500	-3.98898	-inf
NC_052532.1	2770000	2770600	4	148	2	600	-3.61092	-5.70378
NC_052532.1	2772000	2772500	4	111	2	500	-3.32324	-5.52146
NC_052532.1	2772600	2773700	5	212	3	1100	-3.74715	-5.90445
NC_052532.1	2778300	2778800	5	82	3	500	-2.79728	-5.116
NC_052532.1	2784600	2785600	58	309	30	1000	-1.6729	-3.50656
NC_052532.1	2786000	2786500	12	107	7	500	-2.18792	-4.2687
NC_052532.1	2791100	2791700	11	158	5	600	-2.6647	-4.78749
NC_052532.1	2793500	2794200	4	155	2	700	-3.65713	-5.85793
NC_052532.1	2795600	2796100	1	101	1	500	-4.61512	-6.21461
NC_052532.1	2797700	2798300	8	116	5	600	-2.67415	-4.78749
NC_052532.1	2800900	2801400	3	113	2	500	-3.62878	-5.52146
NC_052532.1	2803400	2803900	3	97	2	500	-3.4761	-5.52146
NC_052532.1	2804400	2804900	1	84	1	500	-4.43082	-6.21461
NC_052532.1	2808200	2808800	1	120	1	600	-4.78749	-6.39693
NC_052532.1	2811400	2811900	11	117	7	500	-2.36428	-4.2687
NC_052532.1	2818200	2818800	2	111	1	600	-4.01638	-6.39693
NC_052532.1	2819000	2819600	3	115	2	600	-3.64632	-5.70378
NC_052532.1	2819900	2820400	1	87	0	500	-4.46591	-inf
NC_052532.1	2820700	2821300	3	124	2	600	-3.72167	-5.70378
NC_052532.1	2822500	2823000	10	102	5	500	-2.32239	-4.60517
NC_052532.1	2823700	2824200	1	93	1	500	-4.5326	-6.21461
NC_052532.1	2826100	2826600	7	109	6	500	-2.74544	-4.42285
NC_052532.1	2827200	2827700	26	124	11	500	-1.56219	-3.81671
NC_052532.1	2829800	2830300	23	117	13	500	-1.62668	-3.64966
NC_052532.1	2839200	2839700	5	141	2	500	-3.33932	-5.52146
NC_052532.1	2844700	2845300	5	154	5	600	-3.42751	-4.78749
NC_052532.1	2847400	2847900	5	110	4	500	-3.09104	-4.82831
NC_052532.1	2848600	2849200	3	128	2	600	-3.75342	-5.70378
NC_052532.1	2850300	2851300	4	195	3	1000	-3.88671	-5.80914
NC_052532.1	2851500	2852100	2	128	2	600	-4.15888	-5.70378
NC_052532.1	2854500	2855600	8	233	7	1100	-3.3716	-5.05716
NC_052532.1	2860400	2861000	2	126	1	600	-4.14313	-6.39693
NC_052532.1	2861600	2862200	4	78	3	600	-2.97041	-5.29832
NC_052532.1	2862300	2862900	8	149	5	600	-2.9245	-4.78749
NC_052532.1	2863200	2863700	4	95	4	500	-3.16758	-4.82831
NC_052532.1	2866300	2866900	5	117	2	600	-3.15274	-5.70378
NC_052532.1	2868100	2868700	7	156	4	600	-3.10395	-5.01064
NC_052532.1	2869100	2869600	2	115	1	500	-4.05178	-6.21461
NC_052532.1	2870700	2871300	4	122	3	600	-3.41773	-5.29832
NC_052532.1	2871900	2872500	3	131	2	600	-3.77659	-5.70378
NC_052532.1	2874600	2875100	6	115	4	500	-2.95317	-4.82831
NC_052532.1	2879400	2880000	5	107	5	600	-3.06339	-4.78749
NC_052532.1	2881000	2881600	6	128	4	600	-3.06027	-5.01064
NC_052532.1	2885500	2886100	1	122	0	600	-4.80402	-inf
NC_052532.1	2886500	2887000	4	99	3	500	-3.20883	-5.116
NC_052532.1	2891800	2892300	7	116	4	500	-2.80768	-4.82831
NC_052532.1	2893400	2894000	4	122	3	600	-3.41773	-5.29832
NC_052532.1	2894500	2895600	3	213	2	1100	-4.26268	-6.30992
NC_052532.1	2895800	2896400	8	118	8	600	-2.69124	-4.31749
NC_052532.1	2897000	2897500	6	114	6	500	-2.94444	-4.42285
NC_052532.1	2899600	2900200	3	120	3	600	-3.68888	-5.29832
NC_052532.1	2900600	2901200	4	147	3	600	-3.60414	-5.29832
NC_052532.1	2902100	2902700	1	110	1	600	-4.70048	-6.39693
NC_052532.1	2903600	2904200	6	88	3	600	-2.68558	-5.29832
NC_052532.1	2913300	2913900	2	114	1	600	-4.04305	-6.39693
NC_052532.1	2915400	2915900	3	83	3	500	-3.32023	-5.116
NC_052532.1	2916500	2917100	2	133	0	600	-4.1972	-inf
NC_052532.1	2921500	2922000	4	94	2	500	-3.157	-5.52146
NC_052532.1	2924400	2924900	7	126	2	500	-2.89037	-5.52146
NC_052532.1	2925900	2926500	11	132	10	600	-2.48491	-4.09434
NC_052532.1	2928900	2929400	3	138	2	500	-3.82864	-5.52146
NC_052532.1	3182500	3183000	7	124	4	500	-2.87437	-4.82831
NC_052532.1	3183300	3183900	2	116	1	600	-4.06044	-6.39693
NC_052532.1	3184300	3184900	3	122	2	600	-3.70541	-5.70378
NC_052532.1	3185100	3185700	1	105	1	600	-4.65396	-6.39693
NC_052532.1	3185800	3186400	4	137	2	600	-3.53369	-5.70378
NC_052532.1	3186600	3187200	5	122	5	600	-3.19458	-4.78749
NC_052532.1	3188200	3188700	2	98	1	500	-3.89182	-6.21461
NC_052532.1	3189700	3190200	0	108	0	500	-inf	-inf
NC_052532.1	3192300	3192900	1	129	1	600	-4.85981	-6.39693
NC_052532.1	3194200	3194700	1	95	0	500	-4.55388	-inf
NC_052532.1	3195100	3195700	3	200	3	600	-4.19971	-5.29832
NC_052532.1	3197500	3198100	4	124	4	600	-3.43399	-5.01064
NC_052532.1	3200800	3201300	1	100	1	500	-4.60517	-6.21461
NC_052532.1	3203900	3204500	1	106	0	600	-4.66344	-inf
NC_052532.1	3207500	3208200	9	143	4	700	-2.76562	-5.16479
NC_052532.1	3209300	3209800	1	100	1	500	-4.60517	-6.21461
NC_052532.1	3214700	3215200	2	119	2	500	-4.08598	-5.52146
NC_052532.1	3217300	3217900	3	137	3	600	-3.82137	-5.29832
NC_052532.1	3218300	3218900	5	122	4	600	-3.19458	-5.01064
NC_052532.1	3223800	3224300	3	109	3	500	-3.59274	-5.116
NC_052532.1	3225900	3226500	7	125	4	600	-2.8824	-5.01064
NC_052532.1	3228200	3229400	7	226	3	1200	-3.47462	-5.99146
NC_052532.1	3230500	3231000	3	114	0	500	-3.63759	-inf
NC_052532.1	3233500	3234000	2	91	0	500	-3.81771	-inf
NC_052532.1	3234600	3235400	4	178	1	800	-3.79549	-6.68461
NC_052532.1	3235500	3236100	3	114	3	600	-3.63759	-5.29832
NC_052532.1	3236800	3237300	5	108	2	500	-3.07269	-5.52146
NC_052532.1	3237500	3238000	4	104	4	500	-3.2581	-4.82831
NC_052532.1	3238700	3239200	2	105	0	500	-3.96081	-inf
NC_052532.1	3244500	3245000	1	93	0	500	-4.5326	-inf
NC_052532.1	3247200	3247700	4	97	2	500	-3.18842	-5.52146
NC_052532.1	3248600	3249200	3	132	2	600	-3.78419	-5.70378
NC_052532.1	3249300	3250400	11	241	9	1100	-3.0869	-4.80584
NC_052532.1	3251000	3251600	4	123	4	600	-3.42589	-5.01064
NC_052532.1	3253900	3254400	1	97	1	500	-4.57471	-6.21461
NC_052532.1	3254600	3255100	2	110	1	500	-4.00733	-6.21461
NC_052532.1	3255300	3255800	1	109	0	500	-4.69135	-inf
NC_052532.1	3261600	3262100	6	110	5	500	-2.90872	-4.60517
NC_052532.1	3262400	3263000	4	136	1	600	-3.52636	-6.39693
NC_052532.1	3265300	3265900	6	123	5	600	-3.02042	-4.78749
NC_052532.1	3268700	3269300	2	124	2	600	-4.12713	-5.70378
NC_052532.1	3270600	3272000	15	331	13	1400	-3.09407	-4.67928
NC_052532.1	3272100	3273100	8	246	7	1000	-3.42589	-4.96185
NC_052532.1	3273600	3274200	5	121	3	600	-3.18635	-5.29832
NC_052532.1	3274800	3275300	0	114	0	500	-inf	-inf
NC_052532.1	3275700	3276300	5	147	4	600	-3.38099	-5.01064
NC_052532.1	3278000	3278500	3	121	2	500	-3.69718	-5.52146
NC_052532.1	3280000	3280500	3	80	1	500	-3.28341	-6.21461
NC_052532.1	3282900	3283500	2	131	2	600	-4.18205	-5.70378
NC_052532.1	3606300	3606800	2	106	2	500	-3.97029	-5.52146
NC_052532.1	3609900	3610400	1	90	1	500	-4.49981	-6.21461
NC_052532.1	3610800	3611400	1	57	0	600	-4.04305	-inf
NC_052532.1	3611900	3612500	6	142	2	600	-3.16407	-5.70378
NC_052532.1	3613200	3613800	4	136	1	600	-3.52636	-6.39693
NC_052532.1	3614000	3614600	4	126	3	600	-3.44999	-5.29832
NC_052532.1	3625300	3625900	2	145	1	600	-4.28359	-6.39693
NC_052532.1	3626000	3626600	1	145	0	600	-4.97673	-inf
NC_052532.1	3629000	3629500	3	88	2	500	-3.37872	-5.52146
NC_052532.1	3631200	3631700	1	103	0	500	-4.63473	-inf
NC_052532.1	3634400	3635400	10	228	8	1000	-3.12676	-4.82831
NC_052532.1	3641000	3641500	8	123	5	500	-2.73274	-4.60517
NC_052532.1	3643500	3644100	4	87	2	600	-3.07961	-5.70378
NC_052532.1	3645000	3645500	5	115	5	500	-3.13549	-4.60517
NC_052532.1	3645700	3646200	3	102	3	500	-3.52636	-5.116
NC_052532.1	3649500	3650000	1	99	0	500	-4.59512	-inf
NC_052532.1	3652200	3652700	6	98	3	500	-2.79321	-5.116
NC_052532.1	3652800	3653300	5	89	5	500	-2.8792	-4.60517
NC_052532.1	3661500	3662000	3	99	2	500	-3.49651	-5.52146
NC_052532.1	3662300	3662800	4	86	3	500	-3.06805	-5.116
NC_052532.1	3668000	3668500	6	117	2	500	-2.97041	-5.52146
NC_052532.1	3668600	3669100	12	127	5	500	-2.35928	-4.60517
NC_052532.1	3669900	3670500	9	162	5	600	-2.89037	-4.78749
NC_052532.1	3678000	3678600	5	127	2	600	-3.23475	-5.70378
NC_052532.1	3686600	3687200	6	132	4	600	-3.09104	-5.01064
NC_052532.1	3688400	3689000	5	123	3	600	-3.20275	-5.29832
NC_052532.1	3689200	3689800	1	113	0	600	-4.72739	-inf
NC_052532.1	3692000	3692500	2	116	2	500	-4.06044	-5.52146
NC_052532.1	3693100	3693600	2	103	1	500	-3.94158	-6.21461
NC_052532.1	3695600	3696100	3	80	3	500	-3.28341	-5.116
NC_052532.1	3698000	3698500	2	102	1	500	-3.93183	-6.21461
NC_052532.1	3699400	3700000	6	141	3	600	-3.157	-5.29832
NC_052532.1	3705500	3706000	6	108	4	500	-2.89037	-4.82831
NC_052532.1	3707400	3708000	3	93	1	600	-3.43399	-6.39693
NC_052532.1	3709500	3710500	7	201	3	1000	-3.35739	-5.80914
NC_052532.1	3710900	3711400	6	108	5	500	-2.89037	-4.60517
NC_052532.1	3711500	3712100	4	134	2	600	-3.51155	-5.70378
NC_052532.1	3712500	3713000	4	98	1	500	-3.19867	-6.21461
NC_052532.1	3713200	3713700	4	100	4	500	-3.21888	-4.82831
NC_052532.1	3715100	3715700	4	125	4	600	-3.44202	-5.01064
NC_052532.1	3720600	3721200	2	123	1	600	-4.11904	-6.39693
NC_052532.1	3725500	3726500	4	211	3	1000	-3.96556	-5.80914
NC_052532.1	3728500	3729100	5	106	5	600	-3.054	-4.78749
NC_052532.1	3730400	3731000	5	120	1	600	-3.17805	-6.39693
NC_052532.1	3731700	3732900	13	236	7	1200	-2.89888	-5.14417
NC_052532.1	3734600	3736100	7	323	3	1500	-3.83174	-6.21461
NC_052532.1	3738300	3738800	0	96	0	500	-inf	-inf
NC_052532.1	3740000	3740500	4	94	2	500	-3.157	-5.52146
NC_052532.1	3743100	3743700	7	135	3	600	-2.95936	-5.29832
NC_052532.1	3745900	3746500	2	132	0	600	-4.18965	-inf
NC_052532.1	3748900	3749400	5	121	2	500	-3.18635	-5.52146
NC_052532.1	3751100	3752100	5	184	4	1000	-3.6055	-5.52146
NC_052532.1	3753300	3753900	3	118	3	600	-3.67207	-5.29832
NC_052532.1	3754000	3754600	3	94	3	600	-3.44468	-5.29832
NC_052532.1	3756000	3756600	5	142	3	600	-3.34639	-5.29832
NC_052532.1	3757700	3758900	11	255	6	1200	-3.14337	-5.29832
NC_052532.1	3759100	3759800	3	150	2	700	-3.91202	-5.85793
NC_052532.1	3760600	3761200	1	131	1	600	-4.8752	-6.39693
NC_052532.1	3761900	3762400	4	119	1	500	-3.39283	-6.21461
NC_052532.1	3764800	3765300	5	114	2	500	-3.12676	-5.52146
NC_052532.1	3766600	3767100	8	105	6	500	-2.57452	-4.42285
NC_052532.1	3767700	3768800	10	206	9	1100	-3.02529	-4.80584
NC_052532.1	3769200	3769600	3	78	2	400	-3.2581	-5.29832
NC_052532.1	3772600	3773700	10	234	7	1100	-3.15274	-5.05716
NC_052532.1	3774800	3775300	2	102	0	500	-3.93183	-inf
NC_052532.1	3777500	3778000	3	106	1	500	-3.56483	-6.21461
NC_052532.1	3778600	3779300	4	123	4	700	-3.42589	-5.16479
NC_052532.1	3781000	3781600	4	126	3	600	-3.44999	-5.29832
NC_052532.1	3782300	3782900	4	111	3	600	-3.32324	-5.29832
NC_052532.1	4040100	4040600	1	79	1	500	-4.36945	-6.21461
NC_052532.1	4041000	4041600	4	105	2	600	-3.26767	-5.70378
NC_052532.1	4042000	4042500	7	105	4	500	-2.70805	-4.82831
NC_052532.1	4043500	4044100	2	122	1	600	-4.11087	-6.39693
NC_052532.1	4044300	4044800	8	104	5	500	-2.56495	-4.60517
NC_052532.1	4045700	4046300	3	114	2	600	-3.63759	-5.70378
NC_052532.1	4047200	4048300	5	264	4	1100	-3.96651	-5.61677
NC_052532.1	4048400	4049100	3	145	3	700	-3.87812	-5.45247
NC_052532.1	4049600	4051400	10	365	7	1800	-3.59731	-5.54963
NC_052532.1	4053800	4054300	4	80	3	500	-2.99573	-5.116
NC_052532.1	4054500	4055000	4	100	3	500	-3.21888	-5.116
NC_052532.1	4055100	4055700	4	128	2	600	-3.46574	-5.70378
NC_052532.1	4056800	4057900	24	255	18	1100	-2.36321	-4.11269
NC_052532.1	4059500	4060100	6	148	2	600	-3.20545	-5.70378
NC_052532.1	4063200	4063900	8	105	7	700	-2.57452	-4.60517
NC_052532.1	4064000	4064300	1	46	1	300	-3.82864	-5.70378
NC_052532.1	4064500	4065000	6	89	4	500	-2.69688	-4.82831
NC_052532.1	4066800	4067300	2	82	1	500	-3.71357	-6.21461
NC_052532.1	4067800	4068300	4	64	2	500	-2.77259	-5.52146
NC_052532.1	4068600	4069100	4	89	2	500	-3.10234	-5.52146
NC_052532.1	4072600	4073000	2	65	1	400	-3.48124	-5.99146
NC_052532.1	4075900	4076500	4	116	4	600	-3.3673	-5.01064
NC_052532.1	4076600	4077200	3	110	1	600	-3.60187	-6.39693
NC_052532.1	4080400	4081000	0	117	0	600	-inf	-inf
NC_052532.1	4083200	4083700	2	108	2	500	-3.98898	-5.52146
NC_052532.1	4084500	4085000	6	119	4	500	-2.98736	-4.82831
NC_052532.1	4087100	4087600	8	141	5	500	-2.86932	-4.60517
NC_052532.1	4098200	4098700	1	109	1	500	-4.69135	-6.21461
NC_052532.1	4099500	4100000	6	111	4	500	-2.91777	-4.82831
NC_052532.1	4101200	4101800	3	139	1	600	-3.83586	-6.39693
NC_052532.1	4102900	4103400	6	102	3	500	-2.83321	-5.116
NC_052532.1	4107200	4107700	26	99	9	500	-1.33702	-4.01738
NC_052532.1	4109600	4110100	7	116	3	500	-2.80768	-5.116
NC_052532.1	4116300	4116800	1	98	1	500	-4.58497	-6.21461
NC_052532.1	4118500	4119000	5	121	3	500	-3.18635	-5.116
NC_052532.1	4121800	4122300	3	100	2	500	-3.50656	-5.52146
NC_052532.1	4124600	4125000	5	67	1	400	-2.59525	-5.99146
NC_052532.1	4129000	4129500	12	106	7	500	-2.17853	-4.2687
NC_052532.1	4130800	4131300	4	110	2	500	-3.31419	-5.52146
NC_052532.1	4132900	4133800	11	184	10	900	-2.81704	-4.49981
NC_052532.1	4136900	4137400	9	114	6	500	-2.53897	-4.42285
NC_052532.1	4138400	4139000	13	116	8	600	-2.18864	-4.31749
NC_052532.1	4139900	4141000	16	252	10	1100	-2.75684	-4.70048
NC_052532.1	4142700	4143300	6	123	4	600	-3.02042	-5.01064
NC_052532.1	4143400	4143900	3	103	3	500	-3.53612	-5.116
NC_052532.1	4144100	4144600	4	137	4	500	-3.53369	-4.82831
NC_052532.1	4145800	4146700	11	170	6	900	-2.7379	-5.01064
NC_052532.1	4147100	4147600	4	98	3	500	-3.19867	-5.116
NC_052532.1	4148200	4148800	3	117	1	600	-3.66356	-6.39693
NC_052532.1	4149000	4149600	4	137	2	600	-3.53369	-5.70378
NC_052532.1	4151400	4151900	8	99	6	500	-2.51568	-4.42285
NC_052532.1	4152600	4153200	5	117	5	600	-3.15274	-4.78749
NC_052532.1	4154700	4155300	6	112	2	600	-2.92674	-5.70378
NC_052532.1	4155700	4156200	1	120	0	500	-4.78749	-inf
NC_052532.1	4156500	4157100	1	134	1	600	-4.89784	-6.39693
NC_052532.1	4158000	4159400	12	268	6	1400	-3.10608	-5.45247
NC_052532.1	4162100	4162600	2	128	2	500	-4.15888	-5.52146
NC_052532.1	4208100	4208600	4	129	4	500	-3.47352	-4.82831
NC_052532.1	4208800	4209300	1	104	0	500	-4.64439	-inf
NC_052532.1	4475600	4476200	3	146	2	600	-3.88499	-5.70378
NC_052532.1	4478700	4479600	8	172	5	900	-3.06805	-5.19296
NC_052532.1	4852400	4852900	1	104	0	500	-4.64439	-inf
NC_052532.1	4854200	4854700	1	93	0	500	-4.5326	-inf
NC_052532.1	4857800	4858400	6	136	5	600	-3.1209	-4.78749
NC_052532.1	4879100	4879600	6	84	3	500	-2.63906	-5.116
NC_052532.1	4881700	4882200	2	74	1	500	-3.61092	-6.21461
NC_052532.1	4884200	4884700	1	104	1	500	-4.64439	-6.21461
NC_052532.1	4886000	4886600	7	99	5	600	-2.64921	-4.78749
NC_052532.1	4887700	4888800	7	167	4	1100	-3.17208	-5.61677
NC_052532.1	4890800	4891900	5	195	3	1100	-3.66356	-5.90445
NC_052532.1	4892900	4893400	8	104	6	500	-2.56495	-4.42285
NC_052532.1	4895100	4896400	12	229	8	1300	-2.94882	-5.09068
NC_052532.1	4897600	4898200	11	125	8	600	-2.43042	-4.31749
NC_052532.1	4900300	4900900	5	119	5	600	-3.16969	-4.78749
NC_052532.1	4901900	4902500	7	112	6	600	-2.77259	-4.60517
NC_052532.1	4903000	4904100	7	230	6	1100	-3.49217	-5.21131
NC_052532.1	4906000	4906500	7	103	3	500	-2.68882	-5.116
NC_052532.1	4909000	4909600	8	113	5	600	-2.64795	-4.78749
NC_052532.1	4912400	4912900	0	97	0	500	-inf	-inf
NC_052532.1	4913000	4913500	6	95	5	500	-2.76212	-4.60517
NC_052532.1	4913600	4914500	10	179	6	900	-2.8848	-5.01064
NC_052532.1	4917200	4917700	2	91	2	500	-3.81771	-5.52146
NC_052532.1	4921700	4922200	1	124	0	500	-4.82028	-inf
NC_052532.1	4924200	4924800	10	125	5	600	-2.52573	-4.78749
NC_052532.1	4927300	4927800	6	90	2	500	-2.70805	-5.52146
NC_052532.1	4928400	4929100	8	113	5	700	-2.64795	-4.94164
NC_052532.1	4929800	4930400	10	130	6	600	-2.56495	-4.60517
NC_052532.1	4933000	4933600	9	115	4	600	-2.54771	-5.01064
NC_052532.1	4934400	4935000	7	102	3	600	-2.67906	-5.29832
NC_052532.1	4935500	4936000	4	110	2	500	-3.31419	-5.52146
NC_052532.1	4940400	4940900	6	125	5	500	-3.03655	-4.60517
NC_052532.1	4941300	4941900	8	115	5	600	-2.66549	-4.78749
NC_052532.1	4944600	4945100	5	112	5	500	-3.10906	-4.60517
NC_052532.1	4945500	4946100	5	121	3	600	-3.18635	-5.29832
NC_052532.1	4946200	4947200	7	181	4	1000	-3.25259	-5.52146
NC_052532.1	4949000	4949500	6	99	4	500	-2.80336	-4.82831
NC_052532.1	4952900	4953900	6	152	5	1000	-3.23212	-5.29832
NC_052532.1	4955700	4956300	3	111	2	600	-3.61092	-5.70378
NC_052532.1	4957100	4958000	12	184	10	900	-2.73003	-4.49981
NC_052532.1	4958700	4959000	1	59	1	300	-4.07754	-5.70378
NC_052532.1	4959700	4960200	10	119	10	500	-2.47654	-3.91202
NC_052532.1	4960900	4961600	0	106	0	700	-inf	-inf
NC_052532.1	4961700	4962300	1	112	1	600	-4.7185	-6.39693
NC_052532.1	4962500	4963100	4	101	2	600	-3.22883	-5.70378
NC_052532.1	4963500	4964100	5	99	4	600	-2.98568	-5.01064
NC_052532.1	4965100	4965700	2	102	1	600	-3.93183	-6.39693
NC_052532.1	4966400	4967500	5	227	5	1100	-3.81551	-5.39363
NC_052532.1	4977200	4977700	4	95	3	500	-3.16758	-5.116
NC_052532.1	4979600	4980100	5	102	3	500	-3.01553	-5.116
NC_052532.1	4981200	4981700	8	96	5	500	-2.48491	-4.60517
NC_052532.1	4982700	4983200	2	130	2	500	-4.17439	-5.52146
NC_052532.1	4983400	4984000	3	94	2	600	-3.44468	-5.70378
NC_052532.1	4984100	4984700	8	113	7	600	-2.64795	-4.45102
NC_052532.1	4986100	4986600	9	80	7	500	-2.1848	-4.2687
NC_052532.1	4988400	4989500	18	218	14	1100	-2.49412	-4.36401
NC_052532.1	4990200	4990900	13	143	6	700	-2.3979	-4.75932
NC_052532.1	4991300	4991900	2	101	2	600	-3.92197	-5.70378
NC_052532.1	4995500	4996100	10	140	3	600	-2.63906	-5.29832
NC_052532.1	4996700	4997200	8	122	2	500	-2.72458	-5.52146
NC_052532.1	4998600	4999100	7	103	5	500	-2.68882	-4.60517
NC_052532.1	5000700	5001300	11	184	7	600	-2.81704	-4.45102
NC_052532.1	5006200	5007400	48	268	20	1200	-1.71979	-4.09434
NC_052532.1	5009100	5009600	14	89	8	500	-1.84958	-4.13517
NC_052532.1	5011800	5013000	74	276	35	1200	-1.31634	-3.53473
NC_052532.1	5027000	5027600	5	108	3	600	-3.07269	-5.29832
NC_052532.1	5028700	5029300	9	106	4	600	-2.46621	-5.01064
NC_052532.1	5031000	5032100	8	216	5	1100	-3.29584	-5.39363
NC_052532.1	5032700	5033200	8	107	5	500	-2.59339	-4.60517
NC_052532.1	5033700	5034200	4	108	2	500	-3.29584	-5.52146
NC_052532.1	5034700	5035300	5	150	3	600	-3.4012	-5.29832
NC_052532.1	5037900	5038400	4	75	2	500	-2.93119	-5.52146
NC_052532.1	5038700	5039200	2	89	2	500	-3.79549	-5.52146
NC_052532.1	5040300	5040800	2	174	2	500	-4.46591	-5.52146
NC_052532.1	5041800	5042300	2	81	1	500	-3.7013	-6.21461
NC_052532.1	5044100	5044700	4	134	3	600	-3.51155	-5.29832
NC_052532.1	5044800	5045400	2	144	2	600	-4.27667	-5.70378
NC_052532.1	5047900	5048500	1	202	1	600	-5.30827	-6.39693
NC_052532.1	5049700	5051000	6	259	1	1300	-3.76507	-7.17012
NC_052532.1	5051300	5051900	2	83	1	600	-3.72569	-6.39693
NC_052532.1	5053100	5053700	9	117	5	600	-2.56495	-4.78749
NC_052532.1	5055700	5056200	3	110	3	500	-3.60187	-5.116
NC_052532.1	5059200	5059700	3	98	2	500	-3.48636	-5.52146
NC_052532.1	5060200	5060800	7	126	5	600	-2.89037	-4.78749
NC_052532.1	5061000	5061600	3	111	3	600	-3.61092	-5.29832
NC_052532.1	6283700	6284200	4	98	3	500	-3.19867	-5.116
NC_052532.1	6285900	6286500	1	64	1	600	-4.15888	-6.39693
NC_052532.1	6287000	6287600	4	109	2	600	-3.30505	-5.70378
NC_052532.1	6289900	6291000	8	191	6	1100	-3.17283	-5.21131
NC_052532.1	6292500	6293100	3	101	3	600	-3.51651	-5.29832
NC_052532.1	6293200	6293700	3	74	3	500	-3.20545	-5.116
NC_052532.1	6295300	6295800	1	81	1	500	-4.39445	-6.21461
NC_052532.1	6296100	6296700	1	57	1	600	-4.04305	-6.39693
NC_052532.1	6298500	6299100	2	102	1	600	-3.93183	-6.39693
NC_052532.1	6301400	6301900	1	95	1	500	-4.55388	-6.21461
NC_052532.1	6303500	6304500	8	211	7	1000	-3.27242	-4.96185
NC_052532.1	6308300	6309300	13	199	8	1000	-2.72836	-4.82831
NC_052532.1	6311800	6313700	16	372	9	1900	-3.14631	-5.35238
NC_052532.1	6313900	6314400	5	118	2	500	-3.16125	-5.52146
NC_052532.1	6314500	6315000	11	97	5	500	-2.17682	-4.60517
NC_052532.1	6320500	6322000	17	272	11	1500	-2.77259	-4.91533
NC_052532.1	6322300	6322900	4	96	2	600	-3.17805	-5.70378
NC_052532.1	6323900	6325000	8	226	7	1100	-3.34109	-5.05716
NC_052532.1	6330000	6330600	7	126	4	600	-2.89037	-5.01064
NC_052532.1	6333700	6334300	5	145	5	600	-3.3673	-4.78749
NC_052532.1	6335300	6335800	2	107	2	500	-3.97968	-5.52146
NC_052532.1	6336400	6336900	5	94	4	500	-2.93386	-4.82831
NC_052532.1	6341700	6342200	1	90	0	500	-4.49981	-inf
NC_052532.1	6343900	6344400	7	95	3	500	-2.60797	-5.116
NC_052532.1	6345600	6346700	5	184	4	1100	-3.6055	-5.61677
NC_052532.1	6349900	6350400	5	107	4	500	-3.06339	-4.82831
NC_052532.1	6351400	6352000	10	111	6	600	-2.40695	-4.60517
NC_052532.1	6352100	6352600	5	87	3	500	-2.85647	-5.116
NC_052532.1	6354800	6355300	0	106	0	500	-inf	-inf
NC_052532.1	6357200	6357800	3	90	3	600	-3.4012	-5.29832
NC_052532.1	6359600	6360200	4	125	3	600	-3.44202	-5.29832
NC_052532.1	6365800	6366400	8	129	6	600	-2.78037	-4.60517
NC_052532.1	6367700	6368300	6	117	3	600	-2.97041	-5.29832
NC_052532.1	6369100	6370700	11	310	8	1600	-3.33868	-5.29832
NC_052532.1	6374000	6374500	9	115	6	500	-2.54771	-4.42285
NC_052532.1	6377700	6378300	4	122	3	600	-3.41773	-5.29832
NC_052532.1	6378400	6378900	0	92	0	500	-inf	-inf
NC_052532.1	6380900	6381400	8	86	6	500	-2.37491	-4.42285
NC_052532.1	6383500	6384700	7	264	4	1200	-3.63004	-5.70378
NC_052532.1	6385000	6385600	3	98	3	600	-3.48636	-5.29832
NC_052532.1	6388700	6389300	4	108	4	600	-3.29584	-5.01064
NC_052532.1	6390600	6392400	12	323	7	1800	-3.29275	-5.54963
NC_052532.1	6396500	6397000	3	87	2	500	-3.3673	-5.52146
NC_052532.1	6397900	6399500	8	268	2	1600	-3.51155	-6.68461
NC_052532.1	6402800	6403900	15	235	5	1100	-2.75154	-5.39363
NC_052532.1	6406700	6407200	2	101	1	500	-3.92197	-6.21461
NC_052532.1	6407500	6408000	2	100	1	500	-3.91202	-6.21461
NC_052532.1	6411700	6412200	7	80	4	500	-2.43612	-4.82831
NC_052532.1	6415900	6416400	8	102	6	500	-2.54553	-4.42285
NC_052532.1	6417800	6418400	8	112	5	600	-2.63906	-4.78749
NC_052532.1	6419200	6420400	5	220	2	1200	-3.78419	-6.39693
NC_052532.1	6422100	6422600	5	78	5	500	-2.74727	-4.60517
NC_052532.1	6566900	6567500	14	127	6	600	-2.20513	-4.60517
NC_052532.1	6569100	6569800	7	111	5	700	-2.76362	-4.94164
NC_052532.1	6571800	6572300	2	110	2	500	-4.00733	-5.52146
NC_052532.1	6572400	6572900	2	106	1	500	-3.97029	-6.21461
NC_052532.1	6575400	6575900	1	123	0	500	-4.81218	-inf
NC_052532.1	6576300	6576800	5	141	3	500	-3.33932	-5.116
NC_052532.1	6577700	6578300	2	120	2	600	-4.09434	-5.70378
NC_052532.1	6579500	6580100	2	132	0	600	-4.18965	-inf
NC_052532.1	6581400	6581900	3	109	2	500	-3.59274	-5.52146
NC_052532.1	6583500	6584100	4	126	3	600	-3.44999	-5.29832
NC_052532.1	6584700	6585400	5	144	3	700	-3.36038	-5.45247
NC_052532.1	6585800	6586400	6	116	4	600	-2.96183	-5.01064
NC_052532.1	6587800	6588700	6	193	3	900	-3.47093	-5.70378
NC_052532.1	6591600	6592800	8	235	6	1200	-3.38014	-5.29832
NC_052532.1	6592900	6593500	1	130	0	600	-4.86753	-inf
NC_052532.1	6593900	6594500	3	132	3	600	-3.78419	-5.29832
NC_052532.1	6594600	6595200	2	120	2	600	-4.09434	-5.70378
NC_052532.1	6595800	6596900	7	232	5	1100	-3.50083	-5.39363
NC_052532.1	6597200	6597700	10	117	8	500	-2.45959	-4.13517
NC_052532.1	6598300	6598800	5	99	3	500	-2.98568	-5.116
NC_052532.1	6599500	6600000	4	84	1	500	-3.04452	-6.21461
NC_052532.1	6600200	6600900	9	158	6	700	-2.86537	-4.75932
NC_052532.1	6602000	6602500	2	98	0	500	-3.89182	-inf
NC_052532.1	6602600	6603200	5	106	4	600	-3.054	-5.01064
NC_052532.1	6621200	6621900	8	117	5	700	-2.68273	-4.94164
NC_052532.1	6716100	6716700	9	109	6	600	-2.49412	-4.60517
NC_052532.1	6717800	6718300	2	108	1	500	-3.98898	-6.21461
NC_052532.1	6718500	6719000	4	94	2	500	-3.157	-5.52146
NC_052532.1	6719200	6719700	0	89	0	500	-inf	-inf
NC_052532.1	6719900	6720500	7	110	3	600	-2.75457	-5.29832
NC_052532.1	6721400	6721900	3	103	2	500	-3.53612	-5.52146
NC_052532.1	6722100	6722600	3	130	3	500	-3.76892	-5.116
NC_052532.1	6723200	6724200	10	217	5	1000	-3.07731	-5.29832
NC_052532.1	6726500	6727500	9	217	7	1000	-3.18267	-4.96185
NC_052532.1	6730000	6730600	7	134	6	600	-2.95193	-4.60517
NC_052532.1	6732700	6733200	6	97	3	500	-2.78295	-5.116
NC_052532.1	6736000	6736500	3	106	2	500	-3.56483	-5.52146
NC_052532.1	6739700	6740200	10	91	7	500	-2.20827	-4.2687
NC_052532.1	6741100	6741700	2	111	2	600	-4.01638	-5.70378
NC_052532.1	6741800	6742300	4	111	3	500	-3.32324	-5.116
NC_052532.1	6743200	6743800	6	123	4	600	-3.02042	-5.01064
NC_052532.1	6749100	6749700	1	142	1	600	-4.95583	-6.39693
NC_052532.1	6749800	6750300	4	111	3	500	-3.32324	-5.116
NC_052532.1	6750700	6751300	5	129	2	600	-3.25037	-5.70378
NC_052532.1	6755500	6756100	7	147	6	600	-3.04452	-4.60517
NC_052532.1	6760600	6761200	4	125	3	600	-3.44202	-5.29832
NC_052532.1	6762300	6762900	2	103	2	600	-3.94158	-5.70378
NC_052532.1	6764500	6765000	1	103	1	500	-4.63473	-6.21461
NC_052532.1	6766600	6767700	5	214	4	1100	-3.75654	-5.61677
NC_052532.1	6768800	6769400	5	131	3	600	-3.26576	-5.29832
NC_052532.1	6769800	6770800	8	195	4	1000	-3.19356	-5.52146
NC_052532.1	6773600	6774200	8	170	3	600	-3.05636	-5.29832
NC_052532.1	6775200	6775700	9	140	5	500	-2.74442	-4.60517
NC_052532.1	6778600	6779100	5	91	5	500	-2.90142	-4.60517
NC_052532.1	6780000	6780500	3	103	3	500	-3.53612	-5.116
NC_052532.1	6780900	6781400	9	122	6	500	-2.6068	-4.42285
NC_052532.1	6782600	6783100	8	97	6	500	-2.49527	-4.42285
NC_052532.1	6784700	6785600	3	158	0	900	-3.96398	-inf
NC_052532.1	6785800	6786300	1	84	0	500	-4.43082	-inf
NC_052532.1	6786900	6787500	5	115	4	600	-3.13549	-5.01064
NC_052532.1	6790000	6790500	4	88	1	500	-3.09104	-6.21461
NC_052532.1	6791600	6792600	5	180	2	1000	-3.58352	-6.21461
NC_052532.1	6792800	6793400	7	161	6	600	-3.13549	-4.60517
NC_052532.1	6794400	6794900	4	126	4	500	-3.44999	-4.82831
NC_052532.1	6797400	6797900	8	119	4	500	-2.69968	-4.82831
NC_052532.1	6799600	6800100	9	141	4	500	-2.75154	-4.82831
NC_052532.1	6805400	6805600	3	42	1	200	-2.63906	-5.29832
NC_052532.1	6807800	6809200	14	275	8	1400	-2.97771	-5.16479
NC_052532.1	6809300	6809900	6	117	4	600	-2.97041	-5.01064
NC_052532.1	6813400	6814000	4	105	2	600	-3.26767	-5.70378
NC_052532.1	6814100	6815600	9	267	7	1500	-3.39002	-5.36731
NC_052532.1	6817700	6818800	6	211	4	1100	-3.5601	-5.61677
NC_052532.1	6822600	6823100	1	110	0	500	-4.70048	-inf
NC_052532.1	6826100	6826600	1	72	0	500	-4.27667	-inf
NC_052532.1	6827800	6828400	2	108	2	600	-3.98898	-5.70378
NC_052532.1	6830700	6831200	2	88	1	500	-3.78419	-6.21461
NC_052532.1	6831300	6832400	5	222	3	1100	-3.79324	-5.90445
NC_052532.1	6834100	6834600	1	93	1	500	-4.5326	-6.21461
NC_052532.1	6834700	6835700	4	153	2	1000	-3.64414	-6.21461
NC_052532.1	6835900	6836900	5	181	2	1000	-3.58906	-6.21461
NC_052532.1	6838200	6838800	2	121	1	600	-4.10264	-6.39693
NC_052532.1	6843000	6843500	1	94	1	500	-4.54329	-6.21461
NC_052532.1	6844200	6844800	6	150	5	600	-3.21888	-4.78749
NC_052532.1	6848300	6848800	0	75	0	500	-inf	-inf
NC_052532.1	6849300	6849800	0	97	0	500	-inf	-inf
NC_052532.1	6855400	6855900	3	92	3	500	-3.42318	-5.116
NC_052532.1	6858600	6859100	5	111	3	500	-3.10009	-5.116
NC_052532.1	6861400	6862000	12	128	8	600	-2.36712	-4.31749
NC_052532.1	6865100	6865600	24	98	10	500	-1.40691	-3.91202
NC_052532.1	6866900	6867400	6	88	4	500	-2.68558	-4.82831
NC_052532.1	6868000	6869500	8	258	2	1500	-3.47352	-6.62007
NC_052532.1	6871600	6872100	0	74	0	500	-inf	-inf
NC_052532.1	6873000	6873500	2	94	2	500	-3.85015	-5.52146
NC_052532.1	6879400	6880000	2	114	2	600	-4.04305	-5.70378
NC_052532.1	6882900	6883500	5	106	4	600	-3.054	-5.01064
NC_052532.1	6883600	6884200	2	142	2	600	-4.26268	-5.70378
NC_052532.1	6884400	6884900	2	102	2	500	-3.93183	-5.52146
NC_052532.1	6886100	6886700	4	96	3	600	-3.17805	-5.29832
NC_052532.1	6891600	6892900	7	220	2	1300	-3.44772	-6.47697
NC_052532.1	6898200	6898700	3	76	2	500	-3.23212	-5.52146
NC_052532.1	6900700	6901200	5	89	1	500	-2.8792	-6.21461
NC_052532.1	6902300	6902900	2	90	1	600	-3.80666	-6.39693
NC_052532.1	6911000	6911500	0	91	0	500	-inf	-inf
NC_052532.1	6913400	6914000	4	130	3	600	-3.48124	-5.29832
NC_052532.1	6914800	6915300	5	91	2	500	-2.90142	-5.52146
NC_052532.1	6920400	6920900	1	66	1	500	-4.18965	-6.21461
NC_052532.1	6922100	6922700	2	132	2	600	-4.18965	-5.70378
NC_052532.1	6923400	6924500	2	170	1	1100	-4.44265	-7.00307
NC_052532.1	6925600	6926200	3	96	2	600	-3.46574	-5.70378
NC_052532.1	6929200	6930200	5	190	5	1000	-3.63759	-5.29832
NC_052532.1	6930400	6930900	5	82	2	500	-2.79728	-5.52146
NC_052532.1	6931200	6931800	6	105	5	600	-2.8622	-4.78749
NC_052532.1	6933300	6933800	3	82	2	500	-3.30811	-5.52146
NC_052532.1	6934000	6935100	7	205	4	1100	-3.3771	-5.61677
NC_052532.1	6937100	6938200	4	175	3	1100	-3.77849	-5.90445
NC_052532.1	6939700	6940200	5	103	3	500	-3.02529	-5.116
NC_052532.1	6943700	6944200	8	101	6	500	-2.53568	-4.42285
NC_052532.1	6944500	6945000	3	104	1	500	-3.54578	-6.21461
NC_052532.1	6945100	6946000	5	162	3	900	-3.47816	-5.70378
NC_052532.1	6947200	6947800	2	106	2	600	-3.97029	-5.70378
NC_052532.1	6948000	6948500	4	93	2	500	-3.14631	-5.52146
NC_052532.1	6955100	6955600	2	93	2	500	-3.83945	-5.52146
NC_052532.1	6956000	6956500	1	85	0	500	-4.44265	-inf
NC_052532.1	6956600	6957200	13	83	7	600	-1.85389	-4.45102
NC_052532.1	6957400	6958000	13	141	4	600	-2.38381	-5.01064
NC_052532.1	6960000	6960500	8	114	5	500	-2.65676	-4.60517
NC_052532.1	6961400	6962000	5	116	3	600	-3.14415	-5.29832
NC_052532.1	6965200	6966800	9	367	8	1600	-3.70814	-5.29832
NC_052532.1	6967600	6968200	1	114	1	600	-4.7362	-6.39693
NC_052532.1	6969100	6969600	4	108	4	500	-3.29584	-4.82831
NC_052532.1	6971800	6972400	6	133	3	600	-3.09859	-5.29832
NC_052532.1	6973700	6974200	4	137	2	500	-3.53369	-5.52146
NC_052532.1	6976800	6977300	18	126	12	500	-1.94591	-3.7297
NC_052532.1	6977800	6978100	14	41	8	300	-1.07451	-3.62434
NC_052532.1	6983000	6983500	8	130	6	500	-2.78809	-4.42285
NC_052532.1	6986600	6987200	4	101	2	600	-3.22883	-5.70378
NC_052532.1	6988100	6988700	3	101	2	600	-3.51651	-5.70378
NC_052532.1	6994900	6995500	3	108	1	600	-3.58352	-6.39693
NC_052532.1	7197600	7198100	2	122	1	500	-4.11087	-6.21461
NC_052532.1	7214600	7215100	2	85	2	500	-3.7495	-5.52146
NC_052532.1	7216200	7217300	4	220	3	1100	-4.00733	-5.90445
NC_052532.1	7218700	7219700	5	221	4	1000	-3.78872	-5.52146
NC_052532.1	7220400	7221000	4	152	3	600	-3.63759	-5.29832
NC_052532.1	7222000	7222600	5	143	5	600	-3.35341	-4.78749
NC_052532.1	7222800	7223300	9	142	5	500	-2.7586	-4.60517
NC_052532.1	7223600	7224600	9	211	7	1000	-3.15463	-4.96185
NC_052532.1	7228700	7229300	5	117	2	600	-3.15274	-5.70378
NC_052532.1	7232700	7233300	5	127	3	600	-3.23475	-5.29832
NC_052532.1	7233700	7234200	1	106	0	500	-4.66344	-inf
NC_052532.1	7234500	7235000	4	115	3	500	-3.35864	-5.116
NC_052532.1	7238400	7239000	5	157	3	600	-3.44681	-5.29832
NC_052532.1	7240100	7240700	3	118	1	600	-3.67207	-6.39693
NC_052532.1	7241000	7241500	7	106	4	500	-2.71753	-4.82831
NC_052532.1	7241700	7242300	0	147	0	600	-inf	-inf
NC_052532.1	7247200	7247800	3	153	1	600	-3.93183	-6.39693
NC_052532.1	7249000	7249600	2	122	1	600	-4.11087	-6.39693
NC_052532.1	7250300	7250900	6	138	4	600	-3.13549	-5.01064
NC_052532.1	7253700	7254300	11	149	6	600	-2.60605	-4.60517
NC_052532.1	7296600	7297000	4	68	3	400	-2.83321	-4.89285
NC_052532.1	7298000	7299000	8	188	5	1000	-3.157	-5.29832
NC_052532.1	7317500	7318000	6	121	2	500	-3.00403	-5.52146
NC_052532.1	7318500	7319100	6	130	4	600	-3.07577	-5.01064
NC_052532.1	7328400	7329000	3	145	1	600	-3.87812	-6.39693
NC_052532.1	7330100	7330600	3	125	1	500	-3.7297	-6.21461
NC_052532.1	7339800	7341000	15	268	10	1200	-2.88294	-4.78749
NC_052532.1	7341900	7343100	7	213	6	1200	-3.41538	-5.29832
NC_052532.1	7346300	7347300	6	218	4	1000	-3.59274	-5.52146
NC_052532.1	7351500	7352000	6	111	5	500	-2.91777	-4.60517
NC_052532.1	7352300	7352800	5	78	3	500	-2.74727	-5.116
NC_052532.1	7353400	7354400	6	196	4	1000	-3.48636	-5.52146
NC_052532.1	7356000	7356600	2	121	2	600	-4.10264	-5.70378
NC_052532.1	7357600	7358100	2	80	2	500	-3.68888	-5.52146
NC_052532.1	7358600	7359100	7	115	5	500	-2.79902	-4.60517
NC_052532.1	7359800	7360400	4	136	3	600	-3.52636	-5.29832
NC_052532.1	7360800	7361300	6	108	1	500	-2.89037	-6.21461
NC_052532.1	7362200	7362800	4	102	4	600	-3.23868	-5.01064
NC_052532.1	7364000	7364500	5	117	4	500	-3.15274	-4.82831
NC_052532.1	7367900	7368500	13	150	6	600	-2.44569	-4.60517
NC_052532.1	7370800	7371400	10	144	8	600	-2.66723	-4.31749
NC_052532.1	7375200	7375700	3	136	2	500	-3.81404	-5.52146
NC_052532.1	7377500	7378000	9	120	7	500	-2.59027	-4.2687
NC_052532.1	7378200	7378800	19	160	14	600	-2.13073	-3.75787
NC_052532.1	7380200	7380700	9	98	4	500	-2.38774	-4.82831
NC_052532.1	7383900	7384500	5	132	4	600	-3.27336	-5.01064
NC_052532.1	7385400	7386000	17	174	6	600	-2.32584	-4.60517
NC_052532.1	7386400	7386900	6	99	5	500	-2.80336	-4.60517
NC_052532.1	7387400	7388000	2	123	2	600	-4.11904	-5.70378
NC_052532.1	7393600	7394200	4	141	3	600	-3.56247	-5.29832
NC_052532.1	7395600	7396200	3	125	3	600	-3.7297	-5.29832
NC_052532.1	7396500	7397000	4	109	3	500	-3.30505	-5.116
NC_052532.1	7397900	7398400	6	106	5	500	-2.87168	-4.60517
NC_052532.1	7401100	7401700	2	115	1	600	-4.05178	-6.39693
NC_052532.1	7403500	7404100	8	123	4	600	-2.73274	-5.01064
NC_052532.1	7406200	7406700	12	116	8	500	-2.26868	-4.13517
NC_052532.1	7409200	7409700	1	111	0	500	-4.70953	-inf
NC_052532.1	7411600	7412100	2	101	2	500	-3.92197	-5.52146
NC_052532.1	7415400	7415900	3	122	2	500	-3.70541	-5.52146
NC_052532.1	7416300	7416800	1	118	1	500	-4.77068	-6.21461
NC_052532.1	7419700	7420300	2	119	1	600	-4.08598	-6.39693
NC_052532.1	7421300	7421800	6	106	4	500	-2.87168	-4.82831
NC_052532.1	7423300	7423900	7	123	6	600	-2.86627	-4.60517
NC_052532.1	7424200	7424800	8	136	5	600	-2.83321	-4.78749
NC_052532.1	7425800	7426300	7	106	5	500	-2.71753	-4.60517
NC_052532.1	7428700	7430700	27	398	17	2000	-2.69062	-4.76769
NC_052532.1	7431000	7431700	4	128	3	700	-3.46574	-5.45247
NC_052532.1	7432500	7433100	4	104	3	600	-3.2581	-5.29832
NC_052532.1	7435400	7436000	4	120	1	600	-3.4012	-6.39693
NC_052532.1	7436300	7436800	5	90	3	500	-2.89037	-5.116
NC_052532.1	7442800	7443400	3	114	2	600	-3.63759	-5.70378
NC_052532.1	7444600	7445200	5	105	3	600	-3.04452	-5.29832
NC_052532.1	7447800	7448300	5	77	2	500	-2.73437	-5.52146
NC_052532.1	7448600	7449100	2	99	0	500	-3.90197	-inf
NC_052532.1	7452700	7453200	13	100	8	500	-2.04022	-4.13517
NC_052532.1	7453500	7454100	7	133	5	600	-2.94444	-4.78749
NC_052532.1	7880600	7881200	5	120	4	600	-3.17805	-5.01064
NC_052532.1	7884100	7884700	2	143	2	600	-4.2697	-5.70378
NC_052532.1	7885700	7886300	5	126	2	600	-3.22684	-5.70378
NC_052532.1	7886500	7887600	3	213	2	1100	-4.26268	-6.30992
NC_052532.1	7889000	7889600	3	100	2	600	-3.50656	-5.70378
NC_052532.1	7890300	7890900	6	157	2	600	-3.26449	-5.70378
NC_052532.1	7891600	7893000	12	299	7	1400	-3.21554	-5.29832
NC_052532.1	7895600	7896100	5	100	4	500	-2.99573	-4.82831
NC_052532.1	7896200	7896800	5	138	2	600	-3.31782	-5.70378
NC_052532.1	7897200	7897700	2	95	0	500	-3.86073	-inf
NC_052532.1	7898400	7899600	8	227	5	1200	-3.34551	-5.48064
NC_052532.1	7901500	7902700	10	265	9	1200	-3.27714	-4.89285
NC_052532.1	7905400	7905900	7	105	5	500	-2.70805	-4.60517
NC_052532.1	7907800	7908300	7	104	4	500	-2.69848	-4.82831
NC_052532.1	7908400	7909000	8	111	4	600	-2.63009	-5.01064
NC_052532.1	7909300	7909800	3	116	2	500	-3.65498	-5.52146
NC_052532.1	7910300	7910800	5	105	5	500	-3.04452	-4.60517
NC_052532.1	7910900	7911400	5	111	3	500	-3.10009	-5.116
NC_052532.1	7911800	7912300	4	115	2	500	-3.35864	-5.52146
NC_052532.1	7912600	7913200	3	129	2	600	-3.7612	-5.70378
NC_052532.1	7914100	7915000	8	187	5	900	-3.15167	-5.19296
NC_052532.1	7915200	7915900	7	196	5	700	-3.3322	-4.94164
NC_052532.1	7917300	7917900	3	125	2	600	-3.7297	-5.70378
NC_052532.1	7920300	7920800	2	102	2	500	-3.93183	-5.52146
NC_052532.1	7926000	7927000	9	224	7	1000	-3.21442	-4.96185
NC_052532.1	7928200	7928700	2	118	1	500	-4.07754	-6.21461
NC_052532.1	7929300	7929900	6	120	6	600	-2.99573	-4.60517
NC_052532.1	7933500	7934000	2	100	0	500	-3.91202	-inf
NC_052532.1	7934500	7935000	3	126	1	500	-3.73767	-6.21461
NC_052532.1	7935600	7936100	3	105	3	500	-3.55535	-5.116
NC_052532.1	7938200	7938700	4	122	4	500	-3.41773	-4.82831
NC_052532.1	8030300	8030800	2	82	1	500	-3.71357	-6.21461
NC_052532.1	8031200	8032200	7	146	5	1000	-3.0377	-5.29832
NC_052532.1	8032600	8033700	6	197	5	1100	-3.49144	-5.39363
NC_052532.1	8038000	8038500	10	109	5	500	-2.38876	-4.60517
NC_052532.1	8039900	8040500	7	101	5	600	-2.66921	-4.78749
NC_052532.1	8042400	8044500	25	363	22	2100	-2.67553	-4.55865
NC_052532.1	8045200	8045700	2	105	2	500	-3.96081	-5.52146
NC_052532.1	8046600	8047100	3	72	2	500	-3.17805	-5.52146
NC_052532.1	8048600	8049700	1	188	0	1100	-5.23644	-inf
NC_052532.1	8050900	8051500	6	123	4	600	-3.02042	-5.01064
NC_052532.1	8053600	8054100	0	118	0	500	-inf	-inf
NC_052532.1	8058300	8058900	2	146	1	600	-4.29046	-6.39693
NC_052532.1	8060600	8061100	5	106	2	500	-3.054	-5.52146
NC_052532.1	8061300	8061900	9	110	6	600	-2.50326	-4.60517
NC_052532.1	8062100	8062600	1	85	1	500	-4.44265	-6.21461
NC_052532.1	8062700	8063300	5	118	5	600	-3.16125	-4.78749
NC_052532.1	8066300	8067000	4	137	4	700	-3.53369	-5.16479
NC_052532.1	8068200	8068700	5	108	2	500	-3.07269	-5.52146
NC_052532.1	8070200	8070700	11	120	5	500	-2.3896	-4.60517
NC_052532.1	8080700	8081300	14	154	11	600	-2.3979	-3.99903
NC_052532.1	8081600	8082100	11	115	9	500	-2.34704	-4.01738
NC_052532.1	8088600	8089100	4	104	3	500	-3.2581	-5.116
NC_052532.1	8089400	8089900	7	112	7	500	-2.77259	-4.2687
NC_052532.1	8091300	8091900	2	106	2	600	-3.97029	-5.70378
NC_052532.1	8092700	8093400	4	155	2	700	-3.65713	-5.85793
NC_052532.1	8093500	8094000	2	94	1	500	-3.85015	-6.21461
NC_052532.1	8094500	8095100	8	136	5	600	-2.83321	-4.78749
NC_052532.1	8097000	8097500	4	102	3	500	-3.23868	-5.116
NC_052532.1	8104000	8105000	10	197	5	1000	-2.98062	-5.29832
NC_052532.1	8107400	8108600	10	255	7	1200	-3.23868	-5.14417
NC_052532.1	8111000	8111500	6	109	3	500	-2.89959	-5.116
NC_052532.1	8238700	8239300	7	97	5	600	-2.6288	-4.78749
NC_052532.1	8239800	8240300	4	87	4	500	-3.07961	-4.82831
NC_052532.1	8240800	8241400	9	114	6	600	-2.53897	-4.60517
NC_052532.1	8241800	8242300	1	92	0	500	-4.52179	-inf
NC_052532.1	8243700	8244300	5	112	4	600	-3.10906	-5.01064
NC_052532.1	8322000	8322500	1	93	0	500	-4.5326	-inf
NC_052532.1	8323000	8323500	2	112	1	500	-4.02535	-6.21461
NC_052532.1	8325800	8326300	1	92	1	500	-4.52179	-6.21461
NC_052532.1	8327500	8328100	4	107	4	600	-3.28653	-5.01064
NC_052532.1	8328700	8329200	2	101	1	500	-3.92197	-6.21461
NC_052532.1	8330200	8330700	1	85	1	500	-4.44265	-6.21461
NC_052532.1	8331000	8331600	1	100	0	600	-4.60517	-inf
NC_052532.1	8332900	8333500	2	105	2	600	-3.96081	-5.70378
NC_052532.1	8335400	8336600	11	211	6	1200	-2.95396	-5.29832
NC_052532.1	8339300	8339800	1	73	0	500	-4.29046	-inf
NC_052532.1	8341600	8342100	2	72	2	500	-3.58352	-5.52146
NC_052532.1	8343100	8343800	9	124	7	700	-2.62306	-4.60517
NC_052532.1	8344600	8345300	4	131	4	700	-3.4889	-5.16479
NC_052532.1	8349900	8350400	4	98	3	500	-3.19867	-5.116
NC_052532.1	8350700	8351600	5	145	5	900	-3.3673	-5.19296
NC_052532.1	8980800	8982000	7	231	7	1200	-3.49651	-5.14417
NC_052532.1	8986300	8986900	2	130	1	600	-4.17439	-6.39693
NC_052532.1	8987500	8988400	4	150	2	900	-3.62434	-6.10925
NC_052532.1	8988500	8989000	3	95	1	500	-3.45526	-6.21461
NC_052532.1	8989700	8990200	5	84	5	500	-2.82138	-4.60517
NC_052532.1	8990300	8990800	3	105	1	500	-3.55535	-6.21461
NC_052532.1	8991100	8992200	8	173	5	1100	-3.07385	-5.39363
NC_052532.1	8992300	8992900	4	113	4	600	-3.34109	-5.01064
NC_052532.1	8993100	8994000	4	197	3	900	-3.89691	-5.70378
NC_052532.1	8994400	8994900	6	94	5	500	-2.75154	-4.60517
NC_052532.1	8995500	8996400	6	152	4	900	-3.23212	-5.4161
NC_052532.1	8996900	8997400	1	96	1	500	-4.56435	-6.21461
NC_052532.1	8998400	8999600	6	226	3	1200	-3.62878	-5.99146
NC_052532.1	8999700	9000300	4	87	2	600	-3.07961	-5.70378
NC_052532.1	9001900	9002400	3	101	2	500	-3.51651	-5.52146
NC_052532.1	9006900	9007800	3	165	2	900	-4.00733	-6.10925
NC_052532.1	9009100	9009600	6	111	3	500	-2.91777	-5.116
NC_052532.1	9010100	9010700	3	128	2	600	-3.75342	-5.70378
NC_052532.1	9010900	9011400	2	125	2	500	-4.13517	-5.52146
NC_052532.1	9012200	9013700	6	278	3	1500	-3.83586	-6.21461
NC_052532.1	9014000	9014500	0	90	0	500	-inf	-inf
NC_052532.1	9014900	9015600	1	123	1	700	-4.81218	-6.55108
NC_052532.1	9016200	9016700	2	83	1	500	-3.72569	-6.21461
NC_052532.1	9017600	9018200	3	92	1	600	-3.42318	-6.39693
NC_052532.1	9019300	9020300	3	172	2	1000	-4.04888	-6.21461
NC_052532.1	9027000	9027600	2	112	2	600	-4.02535	-5.70378
NC_052532.1	9028400	9028900	4	117	2	500	-3.37588	-5.52146
NC_052532.1	9032500	9033000	0	93	0	500	-inf	-inf
NC_052532.1	9035300	9035900	2	90	2	600	-3.80666	-5.70378
NC_052532.1	9038400	9039000	4	121	4	600	-3.4095	-5.01064
NC_052532.1	9043100	9043700	3	109	3	600	-3.59274	-5.29832
NC_052532.1	9046500	9047100	1	118	1	600	-4.77068	-6.39693
NC_052532.1	9573100	9573600	2	85	2	500	-3.7495	-5.52146
NC_052532.1	9578400	9578900	2	91	2	500	-3.81771	-5.52146
NC_052532.1	9579500	9580100	2	117	1	600	-4.06903	-6.39693
NC_052532.1	9580200	9580700	1	104	1	500	-4.64439	-6.21461
NC_052532.1	9581700	9582500	3	138	3	800	-3.82864	-5.586
NC_052532.1	9583700	9584300	3	106	2	600	-3.56483	-5.70378
NC_052532.1	9584500	9586200	7	291	4	1700	-3.72741	-6.05209
NC_052532.1	9586400	9587300	3	167	2	900	-4.01938	-6.10925
NC_052532.1	9588500	9589000	1	89	1	500	-4.48864	-6.21461
NC_052532.1	9591100	9592100	6	167	5	1000	-3.32623	-5.29832
NC_052532.1	9594200	9594700	1	91	0	500	-4.51086	-inf
NC_052532.1	9600900	9601500	1	129	1	600	-4.85981	-6.39693
NC_052532.1	9601700	9602300	4	99	4	600	-3.20883	-5.01064
NC_052532.1	9602500	9603100	2	103	2	600	-3.94158	-5.70378
NC_052532.1	9624300	9624800	3	100	2	500	-3.50656	-5.52146
NC_052532.1	9627800	9631000	12	544	9	3200	-3.81404	-5.87368
NC_052532.1	9632500	9633100	5	116	2	600	-3.14415	-5.70378
NC_052532.1	9637700	9638300	11	115	5	600	-2.34704	-4.78749
NC_052532.1	9639400	9639900	2	85	1	500	-3.7495	-6.21461
NC_052532.1	9642300	9642800	1	60	1	500	-4.09434	-6.21461
NC_052532.1	10712800	10713400	2	86	2	600	-3.7612	-5.70378
NC_052532.1	10713500	10714100	1	90	1	600	-4.49981	-6.39693
NC_052532.1	10717100	10717700	0	92	0	600	-inf	-inf
NC_052532.1	10718500	10719000	0	79	0	500	-inf	-inf
NC_052532.1	10719500	10720000	1	75	0	500	-4.31749	-inf
NC_052532.1	10724800	10725300	6	86	5	500	-2.66259	-4.60517
NC_052532.1	10725600	10726200	4	101	3	600	-3.22883	-5.29832
NC_052532.1	10728600	10729200	1	98	0	600	-4.58497	-inf
NC_052532.1	10729900	10731100	4	164	3	1200	-3.71357	-5.99146
NC_052532.1	10732000	10732600	3	105	2	600	-3.55535	-5.70378
NC_052532.1	10733200	10734500	6	229	5	1300	-3.64196	-5.56068
NC_052532.1	10735900	10736500	0	123	0	600	-inf	-inf
NC_052532.1	10742200	10742800	5	84	1	600	-2.82138	-6.39693
NC_052532.1	10747400	10747900	8	79	7	500	-2.29001	-4.2687
NC_052532.1	10749200	10749800	4	142	3	600	-3.56953	-5.29832
NC_052532.1	10750900	10751500	4	94	2	600	-3.157	-5.70378
NC_052532.1	10753700	10754400	0	105	0	700	-inf	-inf
NC_052532.1	10758600	10759100	4	70	4	500	-2.8622	-4.82831
NC_052532.1	10760300	10760800	5	69	2	500	-2.62467	-5.52146
NC_052532.1	10761800	10762500	2	123	1	700	-4.11904	-6.55108
NC_052532.1	10764500	10765100	4	85	2	600	-3.05636	-5.70378
NC_052532.1	10765200	10766200	5	162	4	1000	-3.47816	-5.52146
NC_052532.1	10768900	10769500	1	86	1	600	-4.45435	-6.39693
NC_052532.1	10769900	10771000	0	152	0	1100	-inf	-inf
NC_052532.1	10771800	10772300	4	83	3	500	-3.03255	-5.116
NC_052532.1	10773700	10774800	2	185	1	1100	-4.52721	-7.00307
NC_052532.1	10776000	10777000	8	186	7	1000	-3.14631	-4.96185
NC_052532.1	10778000	10779600	7	233	6	1600	-3.50513	-5.586
NC_052532.1	10779800	10780400	1	122	0	600	-4.80402	-inf
NC_052532.1	10780500	10781100	4	169	2	600	-3.7436	-5.70378
NC_052532.1	10782300	10782900	3	85	2	600	-3.34404	-5.70378
NC_052532.1	10787000	10788000	7	173	2	1000	-3.20738	-6.21461
NC_052532.1	10790500	10791100	1	95	1	600	-4.55388	-6.39693
NC_052532.1	10791200	10791800	4	106	3	600	-3.27714	-5.29832
NC_052532.1	10798700	10799300	2	91	1	600	-3.81771	-6.39693
NC_052532.1	10800200	10800700	4	86	3	500	-3.06805	-5.116
NC_052532.1	10811400	10812000	3	108	2	600	-3.58352	-5.70378
NC_052532.1	10813200	10813700	3	114	2	500	-3.63759	-5.52146
NC_052532.1	10814100	10814700	2	123	2	600	-4.11904	-5.70378
NC_052532.1	10815500	10816100	1	111	0	600	-4.70953	-inf
NC_052532.1	10817300	10817800	1	74	1	500	-4.30407	-6.21461
NC_052532.1	10822500	10823100	2	123	2	600	-4.11904	-5.70378
NC_052532.1	10825700	10826500	2	144	1	800	-4.27667	-6.68461
NC_052532.1	10827100	10827600	2	74	1	500	-3.61092	-6.21461
NC_052532.1	10872400	10874600	12	399	7	2200	-3.50405	-5.7503
NC_052532.1	10920800	10921400	3	106	2	600	-3.56483	-5.70378
NC_052532.1	10922100	10922700	6	89	6	600	-2.69688	-4.60517
NC_052532.1	10923400	10924600	3	201	2	1200	-4.20469	-6.39693
NC_052532.1	10928700	10930000	3	221	2	1300	-4.29955	-6.47697
NC_052532.1	10931300	10931900	4	81	4	600	-3.00815	-5.01064
NC_052532.1	10933400	10933900	4	140	3	500	-3.55535	-5.116
NC_052532.1	10936300	10936900	8	131	7	600	-2.79576	-4.45102
NC_052532.1	10939700	10940400	4	119	3	700	-3.39283	-5.45247
NC_052532.1	10941200	10942300	4	181	3	1100	-3.8122	-5.90445
NC_052532.1	10943200	10944200	7	182	4	1000	-3.2581	-5.52146
NC_052532.1	10948100	10948700	3	125	3	600	-3.7297	-5.29832
NC_052532.1	10948900	10950500	7	267	5	1600	-3.64134	-5.76832
NC_052532.1	10951500	10952000	2	96	2	500	-3.8712	-5.52146
NC_052532.1	10952100	10953000	4	141	3	900	-3.56247	-5.70378
NC_052532.1	10953700	10954300	6	116	6	600	-2.96183	-4.60517
NC_052532.1	10954400	10955100	3	131	2	700	-3.77659	-5.85793
NC_052532.1	10958300	10958900	1	111	0	600	-4.70953	-inf
NC_052532.1	10959600	10960300	3	147	3	700	-3.89182	-5.45247
NC_052532.1	10960800	10961400	2	98	1	600	-3.89182	-6.39693
NC_052532.1	10962100	10963000	4	169	4	900	-3.7436	-5.4161
NC_052532.1	10963200	10964300	5	208	2	1100	-3.7281	-6.30992
NC_052532.1	10967900	10968400	2	99	0	500	-3.90197	-inf
NC_052532.1	10973700	10975600	10	315	3	1900	-3.44999	-6.451
NC_052532.1	10975900	10976500	1	76	1	600	-4.33073	-6.39693
NC_052532.1	10979200	10980200	2	177	1	1000	-4.483	-6.90776
NC_052532.1	10981200	10982400	6	204	5	1200	-3.52636	-5.48064
NC_052532.1	10986100	10987200	6	207	5	1100	-3.54096	-5.39363
NC_052532.1	10990800	10991300	0	73	0	500	-inf	-inf
NC_052532.1	10991900	10992500	1	80	0	600	-4.38203	-inf
NC_052532.1	11000900	11001600	3	116	2	700	-3.65498	-5.85793
NC_052532.1	11002600	11003100	1	49	0	500	-3.89182	-inf
NC_052532.1	11003700	11004300	1	92	1	600	-4.52179	-6.39693
NC_052532.1	11011200	11011800	5	132	3	600	-3.27336	-5.29832
NC_052532.1	11012600	11013100	2	88	1	500	-3.78419	-6.21461
NC_052532.1	11013200	11013700	3	85	1	500	-3.34404	-6.21461
NC_052532.1	11016800	11017700	4	132	3	900	-3.49651	-5.70378
NC_052532.1	11019000	11019500	3	94	3	500	-3.44468	-5.116
NC_052532.1	11021600	11022100	1	78	1	500	-4.35671	-6.21461
NC_052532.1	11023500	11024800	6	244	1	1300	-3.70541	-7.17012
NC_052532.1	11285900	11286500	1	75	1	600	-4.31749	-6.39693
NC_052532.1	11287600	11288100	3	96	1	500	-3.46574	-6.21461
NC_052532.1	11288200	11288800	4	93	4	600	-3.14631	-5.01064
NC_052532.1	11289500	11290100	1	90	0	600	-4.49981	-inf
NC_052532.1	11291100	11291700	2	106	2	600	-3.97029	-5.70378
NC_052532.1	11293400	11294000	1	103	1	600	-4.63473	-6.39693
NC_052532.1	11294400	11295500	8	188	7	1100	-3.157	-5.05716
NC_052532.1	11297200	11297800	1	104	1	600	-4.64439	-6.39693
NC_052532.1	11299400	11299900	1	101	1	500	-4.61512	-6.21461
NC_052532.1	11304400	11305400	4	174	2	1000	-3.77276	-6.21461
NC_052532.1	11305800	11306300	4	90	3	500	-3.11352	-5.116
NC_052532.1	11307200	11307700	1	73	1	500	-4.29046	-6.21461
NC_052532.1	11308100	11309700	9	310	6	1600	-3.53935	-5.586
NC_052532.1	11310400	11311200	2	127	2	800	-4.15104	-5.99146
NC_052532.1	11312400	11312900	5	91	2	500	-2.90142	-5.52146
NC_052532.1	11316200	11317200	5	159	2	1000	-3.45947	-6.21461
NC_052532.1	11322000	11322900	7	174	6	900	-3.21315	-5.01064
NC_052532.1	11323100	11324400	6	259	3	1300	-3.76507	-6.07151
NC_052532.1	11327200	11327800	1	98	0	600	-4.58497	-inf
NC_052532.1	11329400	11330000	1	91	1	600	-4.51086	-6.39693
NC_052532.1	11332800	11333400	1	101	0	600	-4.61512	-inf
NC_052532.1	11334400	11334900	5	108	1	500	-3.07269	-6.21461
NC_052532.1	11335600	11336200	3	117	2	600	-3.66356	-5.70378
NC_052532.1	11342100	11343200	7	189	4	1100	-3.29584	-5.61677
NC_052532.1	11343400	11344000	5	110	5	600	-3.09104	-4.78749
NC_052532.1	11346800	11347300	2	86	1	500	-3.7612	-6.21461
NC_052532.1	11349500	11350700	5	238	3	1200	-3.86283	-5.99146
NC_052532.1	11355400	11355900	2	88	2	500	-3.78419	-5.52146
NC_052532.1	11365300	11365800	1	73	0	500	-4.29046	-inf
NC_052532.1	11369500	11370100	3	76	3	600	-3.23212	-5.29832
NC_052532.1	11371700	11372200	6	97	1	500	-2.78295	-6.21461
NC_052532.1	11567700	11568300	5	118	3	600	-3.16125	-5.29832
NC_052532.1	11568900	11569800	9	172	6	900	-2.95027	-5.01064
NC_052532.1	11570900	11571400	3	94	2	500	-3.44468	-5.52146
NC_052532.1	11573400	11573900	2	116	1	500	-4.06044	-6.21461
NC_052532.1	11575800	11576400	1	129	1	600	-4.85981	-6.39693
NC_052532.1	11577100	11577700	4	93	2	600	-3.14631	-5.70378
NC_052532.1	11578200	11578700	1	70	1	500	-4.2485	-6.21461
NC_052532.1	11583400	11583900	1	78	0	500	-4.35671	-inf
NC_052532.1	11584600	11585100	1	79	1	500	-4.36945	-6.21461
NC_052532.1	11591400	11591900	3	91	2	500	-3.41225	-5.52146
NC_052532.1	11593000	11593500	1	98	0	500	-4.58497	-inf
NC_052532.1	11594000	11594600	3	103	3	600	-3.53612	-5.29832
NC_052532.1	11595200	11595800	1	108	0	600	-4.68213	-inf
NC_052532.1	11598700	11599300	6	105	2	600	-2.8622	-5.70378
NC_052532.1	11600000	11600600	5	105	4	600	-3.04452	-5.01064
NC_052532.1	11601800	11602300	4	106	2	500	-3.27714	-5.52146
NC_052532.1	11605400	11606000	4	106	2	600	-3.27714	-5.70378
NC_052532.1	11607100	11608100	5	172	4	1000	-3.53806	-5.52146
NC_052532.1	11608500	11609000	4	89	3	500	-3.10234	-5.116
NC_052532.1	11926100	11926600	6	74	5	500	-2.51231	-4.60517
NC_052532.1	11928300	11928900	2	79	1	600	-3.6763	-6.39693
NC_052532.1	11929700	11930800	4	184	2	1100	-3.82864	-6.30992
NC_052532.1	11931200	11931700	5	100	4	500	-2.99573	-4.82831
NC_052532.1	11931900	11932500	5	112	4	600	-3.10906	-5.01064
NC_052532.1	11933600	11934100	3	84	2	500	-3.3322	-5.52146
NC_052532.1	11934900	11935500	5	114	3	600	-3.12676	-5.29832
NC_052532.1	11935600	11936200	3	101	2	600	-3.51651	-5.70378
NC_052532.1	11939700	11940200	2	71	1	500	-3.56953	-6.21461
NC_052532.1	11940600	11943000	13	426	9	2400	-3.48949	-5.586
NC_052532.1	11943200	11943700	5	82	5	500	-2.79728	-4.60517
NC_052532.1	11946900	11947500	3	106	2	600	-3.56483	-5.70378
NC_052532.1	11947800	11948300	2	88	2	500	-3.78419	-5.52146
NC_052532.1	11948700	11949200	4	97	4	500	-3.18842	-4.82831
NC_052532.1	11949300	11949900	5	97	1	600	-2.96527	-6.39693
NC_052532.1	11950400	11951200	5	151	5	800	-3.40784	-5.07517
NC_052532.1	11952100	11952700	2	89	1	600	-3.79549	-6.39693
NC_052532.1	11952900	11953400	3	80	3	500	-3.28341	-5.116
NC_052532.1	11953900	11954400	1	69	0	500	-4.23411	-inf
NC_052532.1	11958500	11959100	9	141	7	600	-2.75154	-4.45102
NC_052532.1	11959300	11959900	6	115	4	600	-2.95317	-5.01064
NC_052532.1	11960300	11960800	5	116	4	500	-3.14415	-4.82831
NC_052532.1	11961100	11961700	11	162	5	600	-2.6897	-4.78749
NC_052532.1	11962700	11963300	4	128	3	600	-3.46574	-5.29832
NC_052532.1	11964000	11964500	4	88	2	500	-3.09104	-5.52146
NC_052532.1	11965000	11965500	3	72	2	500	-3.17805	-5.52146
NC_052532.1	11965700	11966800	9	174	4	1100	-2.96183	-5.61677
NC_052532.1	11972500	11973500	11	192	8	1000	-2.8596	-4.82831
NC_052532.1	11974700	11975300	7	99	4	600	-2.64921	-5.01064
NC_052532.1	11976300	11976900	3	121	1	600	-3.69718	-6.39693
NC_052532.1	11977700	11978300	4	113	2	600	-3.34109	-5.70378
NC_052532.1	12703400	12704300	8	196	5	900	-3.19867	-5.19296
NC_052532.1	12704900	12705500	5	117	3	600	-3.15274	-5.29832
NC_052532.1	12706700	12707300	4	104	4	600	-3.2581	-5.01064
NC_052532.1	12708300	12708800	2	100	1	500	-3.91202	-6.21461
NC_052532.1	12714400	12715500	27	233	18	1100	-2.1552	-4.11269
NC_052532.1	12716600	12717800	12	256	10	1200	-3.06027	-4.78749
NC_052532.1	12721300	12721800	0	125	0	500	-inf	-inf
NC_052532.1	12723600	12724200	4	128	3	600	-3.46574	-5.29832
NC_052532.1	12724300	12724800	9	122	5	500	-2.6068	-4.60517
NC_052532.1	12725500	12726000	2	115	1	500	-4.05178	-6.21461
NC_052532.1	12728400	12729000	5	127	2	600	-3.23475	-5.70378
NC_052532.1	12730600	12731100	3	109	3	500	-3.59274	-5.116
NC_052532.1	12731700	12732300	9	117	7	600	-2.56495	-4.45102
NC_052532.1	12733900	12734400	4	107	4	500	-3.28653	-4.82831
NC_052532.1	12736800	12737300	4	121	2	500	-3.4095	-5.52146
NC_052532.1	12738400	12739000	3	140	2	600	-3.84303	-5.70378
NC_052532.1	12739900	12740400	4	126	2	500	-3.44999	-5.52146
NC_052532.1	12742400	12743000	5	135	2	600	-3.29584	-5.70378
NC_052532.1	12743900	12744500	4	151	4	600	-3.63099	-5.01064
NC_052532.1	12748200	12748700	5	98	4	500	-2.97553	-4.82831
NC_052532.1	12749400	12749900	4	119	3	500	-3.39283	-5.116
NC_052532.1	12750300	12750900	8	129	6	600	-2.78037	-4.60517
NC_052532.1	12754300	12754800	8	150	2	500	-2.93119	-5.52146
NC_052532.1	12760100	12760700	14	128	8	600	-2.21297	-4.31749
NC_052532.1	12761000	12761500	6	108	4	500	-2.89037	-4.82831
NC_052532.1	12762500	12763100	13	125	6	600	-2.26336	-4.60517
NC_052532.1	12763500	12764000	16	133	12	500	-2.11776	-3.7297
NC_052532.1	12766600	12767100	11	143	5	500	-2.56495	-4.60517
NC_052532.1	12769200	12769800	7	132	7	600	-2.93689	-4.45102
NC_052532.1	12772900	12773400	5	80	4	500	-2.77259	-4.82831
NC_052532.1	12774000	12774700	7	148	7	700	-3.0513	-4.60517
NC_052532.1	12775500	12776500	7	207	2	1000	-3.38681	-6.21461
NC_052532.1	12778200	12779700	11	313	9	1500	-3.34831	-5.116
NC_052532.1	12779900	12780500	4	122	3	600	-3.41773	-5.29832
NC_052532.1	12781600	12782800	6	250	5	1200	-3.7297	-5.48064
NC_052532.1	12784900	12785500	3	104	3	600	-3.54578	-5.29832
NC_052532.1	12786700	12787200	4	84	2	500	-3.04452	-5.52146
NC_052532.1	12787400	12787900	1	93	1	500	-4.5326	-6.21461
NC_052532.1	12788600	12789100	4	105	2	500	-3.26767	-5.52146
NC_052532.1	12789500	12790000	4	96	3	500	-3.17805	-5.116
NC_052532.1	12791500	12792400	1	176	1	900	-5.17048	-6.80239
NC_052532.1	12796100	12796600	3	101	1	500	-3.51651	-6.21461
NC_052532.1	12796700	12797200	2	85	1	500	-3.7495	-6.21461
NC_052532.1	12798700	12799300	4	116	3	600	-3.3673	-5.29832
NC_052532.1	12799700	12800400	4	146	3	700	-3.59731	-5.45247
NC_052532.1	12801900	12802400	3	106	3	500	-3.56483	-5.116
NC_052532.1	12804800	12805300	2	76	1	500	-3.63759	-6.21461
NC_052532.1	12840700	12841300	31	116	13	600	-1.3196	-3.83198
NC_052532.1	12981000	12982000	5	142	3	1000	-3.34639	-5.80914
NC_052532.1	12991900	12992400	2	110	1	500	-4.00733	-6.21461
NC_052532.1	12997000	12998200	9	234	4	1200	-3.2581	-5.70378
NC_052532.1	12998800	12999300	0	121	0	500	-inf	-inf
NC_052532.1	13001000	13001600	6	96	2	600	-2.77259	-5.70378
NC_052532.1	13003100	13003600	0	73	0	500	-inf	-inf
NC_052532.1	13004700	13005200	2	89	1	500	-3.79549	-6.21461
NC_052532.1	13005800	13006300	4	81	2	500	-3.00815	-5.52146
NC_052532.1	13007700	13008700	1	170	1	1000	-5.1358	-6.90776
NC_052532.1	13009200	13010300	8	191	7	1100	-3.17283	-5.05716
NC_052532.1	13014500	13015000	1	78	0	500	-4.35671	-inf
NC_052532.1	13019100	13019700	2	108	2	600	-3.98898	-5.70378
NC_052532.1	13024200	13025400	18	214	13	1200	-2.4756	-4.52513
NC_052532.1	13026100	13026700	5	124	3	600	-3.21084	-5.29832
NC_052532.1	13028000	13028500	3	73	3	500	-3.19185	-5.116
NC_052532.1	13030600	13031200	7	115	4	600	-2.79902	-5.01064
NC_052532.1	13033200	13033800	4	101	3	600	-3.22883	-5.29832
NC_052532.1	13035100	13035800	8	130	4	700	-2.78809	-5.16479
NC_052532.1	13038900	13039500	4	124	3	600	-3.43399	-5.29832
NC_052532.1	13040500	13041400	3	167	2	900	-4.01938	-6.10925
NC_052532.1	13041600	13042200	0	90	0	600	-inf	-inf
NC_052532.1	13045200	13045900	3	153	2	700	-3.93183	-5.85793
NC_052532.1	13047000	13047600	4	113	4	600	-3.34109	-5.01064
NC_052532.1	13051100	13051700	4	108	3	600	-3.29584	-5.29832
NC_052532.1	13052500	13053100	2	132	1	600	-4.18965	-6.39693
NC_052532.1	13054000	13054500	3	103	1	500	-3.53612	-6.21461
NC_052532.1	13054700	13055700	8	189	7	1000	-3.16231	-4.96185
NC_052532.1	13063300	13064000	1	111	1	700	-4.70953	-6.55108
NC_052532.1	13067100	13067700	6	98	3	600	-2.79321	-5.29832
NC_052532.1	13068300	13068800	3	89	1	500	-3.39002	-6.21461
NC_052532.1	13069000	13069500	1	77	0	500	-4.34381	-inf
NC_052532.1	13074500	13075100	6	96	3	600	-2.77259	-5.29832
NC_052532.1	13075200	13075800	2	98	0	600	-3.89182	-inf
NC_052532.1	13080000	13080500	3	89	2	500	-3.39002	-5.52146
NC_052532.1	13082000	13082500	3	89	2	500	-3.39002	-5.52146
NC_052532.1	13085000	13086000	4	180	4	1000	-3.80666	-5.52146
NC_052532.1	13086400	13087000	5	95	5	600	-2.94444	-4.78749
NC_052532.1	13087300	13087900	6	94	2	600	-2.75154	-5.70378
NC_052532.1	13089600	13090200	4	105	2	600	-3.26767	-5.70378
NC_052532.1	13090600	13091100	1	133	1	500	-4.89035	-6.21461
NC_052532.1	13093800	13094400	2	122	1	600	-4.11087	-6.39693
NC_052532.1	13096800	13097400	3	102	3	600	-3.52636	-5.29832
NC_052532.1	13100800	13101300	1	87	1	500	-4.46591	-6.21461
NC_052532.1	13106700	13107200	5	82	4	500	-2.79728	-4.82831
NC_052532.1	13109300	13109900	3	104	2	600	-3.54578	-5.70378
NC_052532.1	13110400	13110900	2	118	2	500	-4.07754	-5.52146
NC_052532.1	13112100	13113200	9	300	5	1100	-3.50656	-5.39363
NC_052532.1	13114600	13115100	61	174	23	500	-1.04818	-3.07911
NC_052532.1	13115600	13116200	6	122	4	600	-3.01226	-5.01064
NC_052532.1	13118500	13119100	3	101	2	600	-3.51651	-5.70378
NC_052532.1	13120000	13120600	2	106	2	600	-3.97029	-5.70378
NC_052532.1	13121600	13122100	3	87	3	500	-3.3673	-5.116
NC_052532.1	13122500	13123500	4	173	3	1000	-3.767	-5.80914
NC_052532.1	13124500	13125100	3	110	2	600	-3.60187	-5.70378
NC_052532.1	13126400	13127000	5	93	4	600	-2.92316	-5.01064
NC_052532.1	13127100	13128300	7	213	3	1200	-3.41538	-5.99146
NC_052532.1	13128700	13129300	4	115	4	600	-3.35864	-5.01064
NC_052532.1	13131000	13131500	2	112	1	500	-4.02535	-6.21461
NC_052532.1	13132400	13133100	6	147	5	700	-3.19867	-4.94164
NC_052532.1	13136600	13137200	2	104	1	600	-3.95124	-6.39693
NC_052532.1	13139900	13140400	4	96	3	500	-3.17805	-5.116
NC_052532.1	13142800	13143400	11	132	9	600	-2.48491	-4.19971
NC_052532.1	13146400	13147100	4	140	3	700	-3.55535	-5.45247
NC_052532.1	13149100	13149600	5	100	3	500	-2.99573	-5.116
NC_052532.1	13149800	13150400	7	139	4	600	-2.98856	-5.01064
NC_052532.1	13154100	13154700	1	73	1	600	-4.29046	-6.39693
NC_052532.1	13161800	13162400	8	123	6	600	-2.73274	-4.60517
NC_052532.1	13163500	13164000	8	92	6	500	-2.44235	-4.42285
NC_052532.1	13169900	13170900	13	190	10	1000	-2.68207	-4.60517
NC_052532.1	13172700	13173300	7	92	4	600	-2.57588	-5.01064
NC_052532.1	13178600	13179200	4	144	3	600	-3.58352	-5.29832
NC_052532.1	13179300	13180400	9	230	6	1100	-3.24085	-5.21131
NC_052532.1	13185000	13186000	3	199	3	1000	-4.19469	-5.80914
NC_052532.1	13186800	13187300	1	106	1	500	-4.66344	-6.21461
NC_052532.1	13188700	13189300	8	144	6	600	-2.89037	-4.60517
NC_052532.1	13189600	13190100	3	83	2	500	-3.32023	-5.52146
NC_052532.1	13193600	13193800	2	31	2	200	-2.74084	-4.60517
NC_052532.1	13195500	13195800	5	63	2	300	-2.5337	-5.01064
NC_052532.1	13199300	13199900	5	116	4	600	-3.14415	-5.01064
NC_052532.1	13200300	13200800	3	98	2	500	-3.48636	-5.52146
NC_052532.1	13201300	13201800	3	100	3	500	-3.50656	-5.116
NC_052532.1	13203400	13204000	4	132	2	600	-3.49651	-5.70378
NC_052532.1	13206000	13206600	7	124	6	600	-2.87437	-4.60517
NC_052532.1	13210800	13211200	0	77	0	400	-inf	-inf
NC_052532.1	13212100	13212600	2	94	2	500	-3.85015	-5.52146
NC_052532.1	13214900	13216000	3	224	3	1100	-4.31303	-5.90445
NC_052532.1	13217300	13217900	2	122	1	600	-4.11087	-6.39693
NC_052532.1	13222700	13223200	2	90	2	500	-3.80666	-5.52146
NC_052532.1	13223500	13224000	4	109	2	500	-3.30505	-5.52146
NC_052532.1	13224400	13225000	3	130	1	600	-3.76892	-6.39693
NC_052532.1	13230600	13231100	5	99	2	500	-2.98568	-5.52146
NC_052532.1	13237400	13238000	5	149	5	600	-3.39451	-4.78749
NC_052532.1	13242700	13243300	3	111	2	600	-3.61092	-5.70378
NC_052532.1	13243400	13243900	7	106	4	500	-2.71753	-4.82831
NC_052532.1	13244400	13245000	4	105	3	600	-3.26767	-5.29832
NC_052532.1	13248500	13249100	2	88	1	600	-3.78419	-6.39693
NC_052532.1	13249500	13250000	3	95	1	500	-3.45526	-6.21461
NC_052532.1	13252100	13252700	9	120	4	600	-2.59027	-5.01064
NC_052532.1	13253600	13254200	3	102	2	600	-3.52636	-5.70378
NC_052532.1	13255900	13256400	3	104	3	500	-3.54578	-5.116
NC_052532.1	13257900	13258400	1	89	0	500	-4.48864	-inf
NC_052532.1	13259000	13259500	6	103	5	500	-2.84297	-4.60517
NC_052532.1	13261000	13261500	5	94	4	500	-2.93386	-4.82831
NC_052532.1	13261600	13262200	5	114	5	600	-3.12676	-4.78749
NC_052532.1	13267200	13267800	0	101	0	600	-inf	-inf
NC_052532.1	13276000	13276600	5	128	1	600	-3.24259	-6.39693
NC_052532.1	13280600	13281100	3	105	2	500	-3.55535	-5.52146
NC_052532.1	13281600	13282100	2	110	2	500	-4.00733	-5.52146
NC_052532.1	13288600	13289200	4	112	3	600	-3.3322	-5.29832
NC_052532.1	13290300	13290900	4	120	3	600	-3.4012	-5.29832
NC_052532.1	13291100	13291900	5	154	5	800	-3.42751	-5.07517
NC_052532.1	13294000	13294500	3	108	2	500	-3.58352	-5.52146
NC_052532.1	13296400	13296900	2	82	1	500	-3.71357	-6.21461
NC_052532.1	13297000	13297600	5	140	4	600	-3.3322	-5.01064
NC_052532.1	13297700	13298200	2	99	0	500	-3.90197	-inf
NC_052532.1	13301200	13301700	6	116	4	500	-2.96183	-4.82831
NC_052532.1	13307700	13308200	4	93	3	500	-3.14631	-5.116
NC_052532.1	13309100	13310000	5	184	1	900	-3.6055	-6.80239
NC_052532.1	13311500	13312100	1	114	1	600	-4.7362	-6.39693
NC_052532.1	13312600	13313500	3	170	3	900	-4.03719	-5.70378
NC_052532.1	13315200	13315700	9	86	5	500	-2.25712	-4.60517
NC_052532.1	13316400	13316900	1	91	1	500	-4.51086	-6.21461
NC_052532.1	13317500	13318400	7	167	5	900	-3.17208	-5.19296
NC_052532.1	13319200	13319700	1	76	0	500	-4.33073	-inf
NC_052532.1	13320900	13321500	4	136	3	600	-3.52636	-5.29832
NC_052532.1	13327500	13328100	4	110	1	600	-3.31419	-6.39693
NC_052532.1	13328600	13329200	2	110	2	600	-4.00733	-5.70378
NC_052532.1	13329300	13329800	2	98	2	500	-3.89182	-5.52146
NC_052532.1	13331000	13331600	2	137	0	600	-4.22683	-inf
NC_052532.1	13338600	13339400	3	158	2	800	-3.96398	-5.99146
NC_052532.1	13545400	13545900	4	113	3	500	-3.34109	-5.116
NC_052532.1	13546400	13547000	4	100	4	600	-3.21888	-5.01064
NC_052532.1	13548200	13548700	7	74	6	500	-2.35815	-4.42285
NC_052532.1	13548800	13549400	3	103	2	600	-3.53612	-5.70378
NC_052532.1	13549900	13550500	6	128	5	600	-3.06027	-4.78749
NC_052532.1	13552600	13553300	4	142	2	700	-3.56953	-5.85793
NC_052532.1	13554200	13554700	9	117	5	500	-2.56495	-4.60517
NC_052532.1	13556000	13557000	3	208	1	1000	-4.23893	-6.90776
NC_052532.1	13557400	13558000	2	125	2	600	-4.13517	-5.70378
NC_052532.1	13558100	13558700	2	109	1	600	-3.9982	-6.39693
NC_052532.1	13563400	13563900	1	89	1	500	-4.48864	-6.21461
NC_052532.1	13564500	13565100	3	115	3	600	-3.64632	-5.29832
NC_052532.1	13565300	13566500	7	270	5	1200	-3.65251	-5.48064
NC_052532.1	13566700	13567700	5	177	3	1000	-3.56671	-5.80914
NC_052532.1	13567800	13568400	2	89	2	600	-3.79549	-5.70378
NC_052532.1	13571200	13572300	4	211	4	1100	-3.96556	-5.61677
NC_052532.1	13574300	13574800	5	81	3	500	-2.78501	-5.116
NC_052532.1	13574900	13575400	3	86	2	500	-3.35574	-5.52146
NC_052532.1	13582300	13582900	6	105	4	600	-2.8622	-5.01064
NC_052532.1	13583200	13584900	7	298	4	1700	-3.75118	-6.05209
NC_052532.1	13585600	13586200	2	136	1	600	-4.21951	-6.39693
NC_052532.1	13586500	13587000	3	91	2	500	-3.41225	-5.52146
NC_052532.1	13588500	13589000	4	104	3	500	-3.2581	-5.116
NC_052532.1	13591600	13592200	4	98	3	600	-3.19867	-5.29832
NC_052532.1	13593600	13594700	4	174	3	1100	-3.77276	-5.90445
NC_052532.1	13596000	13596600	1	100	0	600	-4.60517	-inf
NC_052532.1	13598800	13599400	2	101	1	600	-3.92197	-6.39693
NC_052532.1	13602000	13602700	4	121	2	700	-3.4095	-5.85793
NC_052532.1	13607500	13608000	5	99	5	500	-2.98568	-4.60517
NC_052532.1	13610100	13610600	3	92	2	500	-3.42318	-5.52146
NC_052532.1	13858900	13859400	1	104	1	500	-4.64439	-6.21461
NC_052532.1	13860200	13860700	3	125	0	500	-3.7297	-inf
NC_052532.1	13862000	13862500	2	135	0	500	-4.21213	-inf
NC_052532.1	13862700	13863300	4	140	0	600	-3.55535	-inf
NC_052532.1	13863700	13864300	7	128	5	600	-2.90612	-4.78749
NC_052532.1	13864900	13865500	3	102	2	600	-3.52636	-5.70378
NC_052532.1	13866300	13866800	3	107	0	500	-3.57422	-inf
NC_052532.1	13867400	13868000	5	121	5	600	-3.18635	-4.78749
NC_052532.1	13869400	13870000	9	110	3	600	-2.50326	-5.29832
NC_052532.1	13872000	13872500	2	98	2	500	-3.89182	-5.52146
NC_052532.1	13874700	13875700	5	214	4	1000	-3.75654	-5.52146
NC_052532.1	13876700	13877200	5	116	5	500	-3.14415	-4.60517
NC_052532.1	13881900	13882800	9	203	6	900	-3.11598	-5.01064
NC_052532.1	13883400	13884100	3	166	1	700	-4.01338	-6.55108
NC_052532.1	13886700	13887200	10	92	4	500	-2.2192	-4.82831
NC_052532.1	13888500	13889200	5	134	3	700	-3.2884	-5.45247
NC_052532.1	13890300	13891000	5	137	2	700	-3.31054	-5.85793
NC_052532.1	13892700	13893200	5	95	5	500	-2.94444	-4.60517
NC_052532.1	13895000	13896100	9	260	4	1100	-3.36346	-5.61677
NC_052532.1	13898000	13899100	8	276	5	1100	-3.54096	-5.39363
NC_052532.1	13900100	13900700	4	169	2	600	-3.7436	-5.70378
NC_052532.1	13901300	13901800	1	105	0	500	-4.65396	-inf
NC_052532.1	13901900	13903000	11	223	7	1100	-3.00928	-5.05716
NC_052532.1	13903200	13903800	11	130	6	600	-2.46964	-4.60517
NC_052532.1	13905100	13905600	1	94	0	500	-4.54329	-inf
NC_052532.1	13911000	13911500	0	102	0	500	-inf	-inf
NC_052532.1	13917000	13918000	12	258	6	1000	-3.06805	-5.116
NC_052532.1	13927500	13928100	4	113	1	600	-3.34109	-6.39693
NC_052532.1	13928700	13929300	7	127	5	600	-2.89828	-4.78749
NC_052532.1	13929900	13930500	3	121	2	600	-3.69718	-5.70378
NC_052532.1	13931800	13932300	8	93	4	500	-2.45316	-4.82831
NC_052532.1	13932700	13933200	4	94	4	500	-3.157	-4.82831
NC_052532.1	13935600	13936200	3	111	3	600	-3.61092	-5.29832
NC_052532.1	13937600	13938100	2	117	2	500	-4.06903	-5.52146
NC_052532.1	13941600	13942300	12	169	6	700	-2.64499	-4.75932
NC_052532.1	13962900	13963400	14	88	7	500	-1.83828	-4.2687
NC_052532.1	13963500	13964100	9	107	6	600	-2.4756	-4.60517
NC_052532.1	13964300	13964800	9	92	6	500	-2.32456	-4.42285
NC_052532.1	13967500	13968600	5	197	4	1100	-3.67377	-5.61677
NC_052532.1	13968800	13969300	1	73	0	500	-4.29046	-inf
NC_052532.1	13969600	13970200	5	92	1	600	-2.91235	-6.39693
NC_052532.1	13971000	13971600	4	82	4	600	-3.02042	-5.01064
NC_052532.1	13974900	13975400	5	78	3	500	-2.74727	-5.116
NC_052532.1	13976500	13977100	3	97	1	600	-3.4761	-6.39693
NC_052532.1	13982000	13982600	6	104	4	600	-2.85263	-5.01064
NC_052532.1	13986000	13986600	6	88	5	600	-2.68558	-4.78749
NC_052532.1	13988700	13989300	6	90	5	600	-2.70805	-4.78749
NC_052532.1	13992000	13992500	4	69	3	500	-2.84781	-5.116
NC_052532.1	13992800	13993300	6	87	2	500	-2.67415	-5.52146
NC_052532.1	13995500	13996100	7	104	6	600	-2.69848	-4.60517
NC_052532.1	13999800	14000400	6	88	5	600	-2.68558	-4.78749
NC_052532.1	14004500	14005100	3	87	3	600	-3.3673	-5.29832
NC_052532.1	14006000	14006500	2	66	1	500	-3.49651	-6.21461
NC_052532.1	14008300	14008800	4	97	2	500	-3.18842	-5.52146
NC_052532.1	14010300	14010900	4	97	3	600	-3.18842	-5.29832
NC_052532.1	14014100	14014600	7	82	3	500	-2.46081	-5.116
NC_052532.1	14020400	14021000	17	167	12	600	-2.28478	-3.91202
NC_052532.1	14024500	14025100	10	147	6	600	-2.68785	-4.60517
NC_052532.1	14026400	14026900	1	91	1	500	-4.51086	-6.21461
NC_052532.1	14027500	14028500	11	236	6	1000	-3.06594	-5.116
NC_052532.1	14030900	14031400	2	87	1	500	-3.77276	-6.21461
NC_052532.1	14031500	14032000	3	86	2	500	-3.35574	-5.52146
NC_052532.1	14032100	14032800	3	121	1	700	-3.69718	-6.55108
NC_052532.1	14033100	14034000	9	170	7	900	-2.93857	-4.85648
NC_052532.1	14034400	14034900	2	97	2	500	-3.88156	-5.52146
NC_052532.1	14035400	14036000	13	140	3	600	-2.37669	-5.29832
NC_052532.1	14039800	14041300	11	266	7	1500	-3.1856	-5.36731
NC_052532.1	14162900	14163500	4	123	2	600	-3.42589	-5.70378
NC_052532.1	14168900	14169400	3	93	1	500	-3.43399	-6.21461
NC_052532.1	14169500	14170000	5	121	4	500	-3.18635	-4.82831
NC_052532.1	14172400	14173000	8	123	6	600	-2.73274	-4.60517
NC_052532.1	14177900	14178400	5	92	3	500	-2.91235	-5.116
NC_052532.1	14181600	14182200	3	78	1	600	-3.2581	-6.39693
NC_052532.1	14185000	14185500	3	97	1	500	-3.4761	-6.21461
NC_052532.1	14186900	14187400	1	93	1	500	-4.5326	-6.21461
NC_052532.1	14189900	14190500	2	91	2	600	-3.81771	-5.70378
NC_052532.1	14191500	14192100	1	91	1	600	-4.51086	-6.39693
NC_052532.1	14192300	14192900	2	140	2	600	-4.2485	-5.70378
NC_052532.1	14194500	14195300	7	125	7	800	-2.8824	-4.7387
NC_052532.1	14196500	14197100	44	164	24	600	-1.31568	-3.21888
NC_052532.1	14200300	14200900	6	96	5	600	-2.77259	-4.78749
NC_052532.1	14201900	14202400	6	100	6	500	-2.81341	-4.42285
NC_052532.1	14203900	14204500	3	83	0	600	-3.32023	-inf
NC_052532.1	14206200	14206800	7	114	4	600	-2.79029	-5.01064
NC_052532.1	14213200	14213800	8	157	7	600	-2.9768	-4.45102
NC_052532.1	14214200	14214700	11	101	5	500	-2.21723	-4.60517
NC_052532.1	14216100	14216700	11	110	8	600	-2.30259	-4.31749
NC_052532.1	14216900	14217500	7	105	4	600	-2.70805	-5.01064
NC_052532.1	14220700	14221200	8	80	5	500	-2.30259	-4.60517
NC_052532.1	14222900	14223500	20	159	6	600	-2.07317	-4.60517
NC_052532.1	14224800	14225400	15	137	12	600	-2.21193	-3.91202
NC_052532.1	14227800	14228400	6	147	4	600	-3.19867	-5.01064
NC_052532.1	14229100	14229600	5	95	4	500	-2.94444	-4.82831
NC_052532.1	14233800	14234300	6	117	3	500	-2.97041	-5.116
NC_052532.1	14235800	14236400	4	100	4	600	-3.21888	-5.01064
NC_052532.1	14246300	14247200	16	183	12	900	-2.4369	-4.31749
NC_052532.1	14253500	14254100	25	151	11	600	-1.7984	-3.99903
NC_052532.1	14254400	14254900	8	111	4	500	-2.63009	-4.82831
NC_052532.1	14255100	14255600	14	136	6	500	-2.2736	-4.42285
NC_052532.1	14258800	14259800	17	226	8	1000	-2.58732	-4.82831
NC_052532.1	14261500	14262100	86	233	35	600	-0.996691	-2.84158
NC_052532.1	14262200	14262800	11	171	4	600	-2.74377	-5.01064
NC_052532.1	14266300	14266800	5	103	4	500	-3.02529	-4.82831
NC_052532.1	14267100	14267600	4	111	2	500	-3.32324	-5.52146
NC_052532.1	14270700	14271200	6	93	6	500	-2.74084	-4.42285
NC_052532.1	14272400	14273300	6	188	5	900	-3.44468	-5.19296
NC_052532.1	14275100	14275600	4	118	1	500	-3.38439	-6.21461
NC_052532.1	14277200	14277700	1	120	0	500	-4.78749	-inf
NC_052532.1	14278000	14278300	3	57	2	300	-2.94444	-5.01064
NC_052532.1	14278800	14279400	5	152	2	600	-3.41444	-5.70378
NC_052532.1	14279600	14280100	6	119	5	500	-2.98736	-4.60517
NC_052532.1	14281400	14282000	4	122	3	600	-3.41773	-5.29832
NC_052532.1	14283200	14283700	3	88	3	500	-3.37872	-5.116
NC_052532.1	14286300	14286800	9	122	5	500	-2.6068	-4.60517
NC_052532.1	14286900	14287800	8	214	4	900	-3.28653	-5.4161
NC_052532.1	14295700	14296200	5	81	5	500	-2.78501	-4.60517
NC_052532.1	14327400	14328000	5	95	3	600	-2.94444	-5.29832
NC_052532.1	14329400	14329900	4	89	4	500	-3.10234	-4.82831
NC_052532.1	14330000	14330600	4	110	4	600	-3.31419	-5.01064
NC_052532.1	14331100	14331700	6	115	2	600	-2.95317	-5.70378
NC_052532.1	14333100	14333600	3	89	1	500	-3.39002	-6.21461
NC_052532.1	14334100	14334700	4	159	2	600	-3.68261	-5.70378
NC_052532.1	14336600	14337500	4	156	2	900	-3.66356	-6.10925
NC_052532.1	14339000	14339500	9	121	5	500	-2.59857	-4.60517
NC_052532.1	14339600	14340200	5	130	4	600	-3.2581	-5.01064
NC_052532.1	14340300	14340800	1	80	0	500	-4.38203	-inf
NC_052532.1	14341000	14341500	9	97	7	500	-2.37749	-4.2687
NC_052532.1	14341700	14342200	5	113	2	500	-3.11795	-5.52146
NC_052532.1	14343400	14343900	6	103	5	500	-2.84297	-4.60517
NC_052532.1	14344400	14345000	5	98	3	600	-2.97553	-5.29832
NC_052532.1	14346200	14346700	3	119	1	500	-3.68051	-6.21461
NC_052532.1	14408700	14409300	10	132	5	600	-2.58022	-4.78749
NC_052532.1	14412300	14412900	6	117	6	600	-2.97041	-4.60517
NC_052532.1	14414700	14415900	7	213	4	1200	-3.41538	-5.70378
NC_052532.1	14416800	14417400	5	109	4	600	-3.08191	-5.01064
NC_052532.1	14417900	14418400	5	114	3	500	-3.12676	-5.116
NC_052532.1	14420400	14421000	9	129	6	600	-2.66259	-4.60517
NC_052532.1	14567300	14567900	43	183	15	600	-1.44829	-3.68888
NC_052532.1	14628700	14629300	7	89	6	600	-2.54273	-4.60517
NC_052532.1	14631400	14631900	8	111	6	500	-2.63009	-4.42285
NC_052532.1	14632500	14633500	10	227	6	1000	-3.12236	-5.116
NC_052532.1	14634900	14635400	5	91	5	500	-2.90142	-4.60517
NC_052532.1	14636100	14636600	2	101	1	500	-3.92197	-6.21461
NC_052532.1	14637800	14639000	9	265	7	1200	-3.38251	-5.14417
NC_052532.1	14639100	14639700	3	119	2	600	-3.68051	-5.70378
NC_052532.1	14640100	14641300	10	228	9	1200	-3.12676	-4.89285
NC_052532.1	14641700	14642200	1	110	0	500	-4.70048	-inf
NC_052532.1	14646500	14647100	2	106	2	600	-3.97029	-5.70378
NC_052532.1	14647300	14647800	3	84	1	500	-3.3322	-6.21461
NC_052532.1	14651500	14652000	72	184	16	500	-0.93827	-3.44202
NC_052532.1	14655600	14656300	9	175	8	700	-2.96756	-4.47164
NC_052532.1	14658000	14658600	2	110	2	600	-4.00733	-5.70378
NC_052532.1	14659200	14659700	1	80	1	500	-4.38203	-6.21461
NC_052532.1	14692000	14693200	7	226	6	1200	-3.47462	-5.29832
NC_052532.1	14697500	14698000	8	76	4	500	-2.25129	-4.82831
NC_052532.1	14698500	14699000	2	105	0	500	-3.96081	-inf
NC_052532.1	14701100	14701600	1	97	1	500	-4.57471	-6.21461
NC_052532.1	14703900	14704500	5	104	3	600	-3.03495	-5.29832
NC_052532.1	14705900	14706500	3	89	3	600	-3.39002	-5.29832
NC_052532.1	14707600	14708100	10	97	6	500	-2.27213	-4.42285
NC_052532.1	14712400	14713000	4	72	4	600	-2.89037	-5.01064
NC_052532.1	14714000	14714500	1	111	0	500	-4.70953	-inf
NC_052532.1	14721700	14722300	1	109	1	600	-4.69135	-6.39693
NC_052532.1	14726900	14727500	2	76	1	600	-3.63759	-6.39693
NC_052532.1	14729600	14730200	0	97	0	600	-inf	-inf
NC_052532.1	14732100	14732600	3	92	2	500	-3.42318	-5.52146
NC_052532.1	14733400	14734000	10	93	5	600	-2.23001	-4.78749
NC_052532.1	14734200	14735200	5	165	5	1000	-3.49651	-5.29832
NC_052532.1	14735400	14736400	9	192	7	1000	-3.06027	-4.96185
NC_052532.1	14737900	14738400	6	111	4	500	-2.91777	-4.82831
NC_052532.1	14740700	14741200	73	163	25	500	-0.803291	-2.99573
NC_052532.1	14751000	14751700	6	124	4	700	-3.02852	-5.16479
NC_052532.1	14758200	14758700	3	112	2	500	-3.61989	-5.52146
NC_052532.1	14759100	14759700	7	162	2	600	-3.14169	-5.70378
NC_052532.1	14760000	14761700	22	347	10	1700	-2.75828	-5.1358
NC_052532.1	14762200	14762800	6	95	4	600	-2.76212	-5.01064
NC_052532.1	14765600	14766100	3	92	2	500	-3.42318	-5.52146
[truncated: 192,593 more rows]
